# Supplementary material for: Single‐Cell Profiling and Proteomics‐Based Insights Into mTORC1‐Mediated Angio+TAMs Polarization in Recurrent IDH‐Mutant Gliomas
Source: CNS Neurosci Ther. 2025 Apr 9;31(4):e70371. doi: 10.1111/cns.70371 (PMC11979715; doi:10.1111/cns.70371)
Supplement: Supplementary file 4 — Table S1 Distribution matrix of transcriptomic differential analysis results Table S2 Distribution matrix of proteomic differential analysis results. Table S3 Distribution matrix of phosphoproteomic differential analysis results. Table S4 Hallmark mTORC1 gene set. Table S5 Top 1000 gene sets screened by the BEAM algorithm. Table S6 Characteristic markers of tumor cell subclusters. [file CNS-31-e70371-s004.xlsx]

## Sheet: S1-DEGs
id	logFC	AveExpr	t	P.Value	adj.P.Val	B
AC068896.1	5.85177	-0.174296	3.55599	0.0072404	0.25875	-2.84993
GPR139	4.94461	-0.367022	3.21494	0.0103706	0.25875	-2.92907
COX8C	4.63841	-0.364749	3.4758	0.00584343	0.25875	-2.58932
ASZ1	4.53617	-0.0991182	3.32393	0.0087002	0.25875	-2.67023
CHI3L1	4.04989	4.46443	4.5141	0.000208503	0.25875	0.663713
GAGE10	4.03999	-1.38215	2.81933	0.022138	0.263207	-3.36783
COL1A1	3.98288	3.92788	4.01807	0.000615652	0.25875	-0.243704
CER1	3.8098	-1.02764	2.6137	0.0256076	0.267902	-3.38128
LCE1A	3.7976	-1.17668	2.15518	0.0673427	0.301303	-3.97962
LSP1	3.77414	2.30719	2.96587	0.0155527	0.25875	-3.13577
SPOCD1	3.71045	3.37214	4.45728	0.00029927	0.25875	0.298852
ESM1	3.6887	0.404168	2.8217	0.012794	0.25875	-2.78319
VIM	3.67747	7.7024	4.14111	0.000499588	0.25875	-0.0716943
IGFBP2	3.67691	3.4773	4.89869	8.51986e-05	0.25875	1.41103
FGF10	3.66265	-1.32849	1.40653	0.192653	0.414492	-4.50456
S100A3	3.65825	0.125492	2.37584	0.0333855	0.275548	-3.52689
GDF15	3.61166	1.24621	1.86518	0.0816589	0.316025	-4.10167
COL4A2	3.59959	5.64034	3.96554	0.000698215	0.25875	-0.351281
HOXB13	3.58472	-1.38694	2.0685	0.0680653	0.302028	-3.93246
LEMD1	3.56219	-1.22572	1.74773	0.110676	0.342099	-4.21083
COL4A1	3.54536	5.53794	4.12165	0.000480273	0.25875	-0.0315571
SIT1	3.51753	-1.14421	2.18312	0.0512909	0.28411	-3.77466
CAPSL	3.49976	-1.74231	2.44716	0.0396244	0.279297	-3.65897
LUC7L2	3.43827	1.48249	2.82638	0.0177382	0.259196	-3.17819
MT1A	3.43508	-1.78543	2.29506	0.0503287	0.28411	-3.78188
IFNA13	3.40645	-2.37225	1.9332	0.0936738	0.327706	-4.12881
EDRF1	3.38013	3.18859	3.34145	0.00733476	0.25875	-2.47272
COA7	3.36096	2.70185	2.58303	0.0292028	0.271061	-3.46883
SERPINE1	3.33674	3.60848	3.93318	0.000813614	0.25875	-0.48391
IGFL1	3.31709	-1.86408	2.24421	0.0545157	0.287597	-3.8233
CCL25	3.31584	-1.17412	2.17837	0.0481709	0.283727	-3.74418
SLC25A6	3.25985	6.23778	3.53161	0.00461485	0.25875	-2.06517
TRPM8	3.24013	-0.389341	1.93313	0.0735025	0.307477	-4.01851
MSANTD3-TMEFF1	3.23944	0.697792	2.00881	0.0694239	0.3038	-3.94146
FCER1A	3.23733	-1.91726	2.26466	0.0527917	0.285458	-3.80662
HIST1H3B	3.22179	4.44829	3.29057	0.00381825	0.25875	-1.78521
EDDM3B	3.21264	-2.46916	1.82321	0.110226	0.341661	-4.20324
HTR3D	3.21264	-2.46916	1.82321	0.110226	0.341661	-4.20324
SLAMF6	3.20234	-1.33062	1.90703	0.0804588	0.314244	-4.04154
CKS2	3.18385	2.18348	4.07359	0.000870217	0.25875	-0.62302
HLA-DPB1	3.17021	3.83038	4.17203	0.000564501	0.25875	-0.198545
COL1A2	3.13051	4.33466	3.41322	0.00273561	0.25875	-1.51128
ZBED1	3.12002	4.32057	3.43504	0.00547672	0.25875	-2.18053
RITA1	3.08589	2.60755	3.00341	0.0130745	0.25875	-2.83728
IGFBP5	3.07202	7.1844	2.94424	0.00771126	0.25875	-2.4023
COL3A1	3.06053	3.92966	3.20965	0.00437067	0.25875	-1.90794
NGFR	3.05525	3.07134	4.99937	6.75101e-05	0.25875	1.60416
TMEM150B	3.04216	-0.765174	3.12526	0.00795692	0.25875	-2.44943
HLA-DRB5	3.04191	3.43196	3.42006	0.00450026	0.25875	-1.96696
IQGAP2	2.96885	2.6411	3.99898	0.000697287	0.25875	-0.353397
P2RX3	2.96558	-1.53355	1.51753	0.154739	0.380935	-4.41777
FCGBP	2.91653	5.96318	2.47495	0.0218709	0.263207	-3.27893
FAM170A	2.88871	-2.14967	1.86332	0.0987961	0.332333	-4.13511
CIPC	2.87131	3.40393	3.10124	0.00994378	0.25875	-2.58808
KIF4A	2.87029	1.98451	3.53539	0.00234099	0.25875	-1.37932
SEL1L2	2.84167	-1.70742	2.29908	0.0418263	0.280499	-3.65645
ECSCR	2.83601	0.722016	2.32513	0.0343643	0.276025	-3.49115
TIMP1	2.81863	3.51592	3.60805	0.00185643	0.25875	-1.1817
LGALS1	2.81415	4.38126	3.95577	0.000837718	0.25875	-0.516845
IFNL3	2.80501	-1.20547	1.74174	0.11909	0.348905	-4.23361
CFI	2.7873	2.40347	3.35413	0.00313571	0.25875	-1.6269
HIST1H2BO	2.78142	2.87448	2.72369	0.0134236	0.25875	-2.83291
PLCXD1	2.76865	3.21474	2.78588	0.0175293	0.259196	-2.9821
TOP2A	2.75693	3.96418	2.86032	0.00962851	0.25875	-2.57382
FABP6	2.75463	-1.77996	1.56493	0.14555	0.370448	-4.37478
SPINK1	2.75422	-2.23933	1.86036	0.0992483	0.332982	-4.13751
HIST1H2BI	2.75083	0.691631	1.73297	0.104847	0.336445	-4.20742
DPPA5	2.72743	-2.71176	1.54785	0.164763	0.389682	-4.38799
GAP43	2.72431	5.11089	3.68266	0.00146221	0.25875	-0.9804
KRT83	2.71526	-1.90327	2.22072	0.0502835	0.28411	-3.76189
HIST1H2BH	2.70994	2.00331	2.92688	0.00935156	0.25875	-2.50722
ZSWIM2	2.7075	-1.75476	2.22345	0.0459121	0.28228	-3.71268
VEGFA	2.70707	5.74978	3.27022	0.00363273	0.25875	-1.76173
PHLDA2	2.70581	-0.0896634	1.92464	0.0732787	0.307362	-4.02636
S100A6	2.7041	4.99449	3.96018	0.000829284	0.25875	-0.508406
FKBP10	2.69145	5.07161	3.79208	0.00105717	0.25875	-0.706119
HLA-DRA	2.68928	4.9407	3.34706	0.00303461	0.25875	-1.60811
HIST1H4B	2.68869	3.51856	3.07932	0.0064225	0.25875	-2.20941
ANXA2	2.68172	3.95986	3.43633	0.00259313	0.25875	-1.46596
HIST1H2AH	2.67688	2.37477	1.7629	0.098089	0.331989	-4.22814
NKX6-1	2.67051	1.13273	2.54369	0.0223604	0.263278	-3.18368
GAPDH	2.66984	8.36351	3.20287	0.00425022	0.25875	-1.89565
ATP6V0D2	2.66859	-1.85165	2.05124	0.0645239	0.29871	-3.90779
INSL5	2.65072	-1.86654	1.5421	0.150968	0.376559	-4.39533
LGALS3BP	2.64937	5.288	4.40775	0.000241802	0.25875	0.553426
SOD2	2.63652	6.34865	2.48222	0.0215308	0.263207	-3.26589
ANXA1	2.63389	3.95666	3.67006	0.00161131	0.25875	-1.06324
PTN	2.62801	5.71913	4.02023	0.000612473	0.25875	-0.239278
HIST1H3D	2.62788	3.78312	3.58217	0.00196937	0.25875	-1.23112
CENPF	2.61558	3.92963	2.68253	0.0138902	0.25875	-2.89925
MMP9	2.60733	0.468908	1.72829	0.104273	0.33578	-4.27
SEMA3C	2.60378	2.50592	3.51041	0.00231923	0.25875	-1.36797
MKI67	2.60187	3.93763	2.68467	0.0138246	0.25875	-2.89528
LAMC1	2.59159	5.09321	2.89027	0.00871748	0.25875	-2.50622
IGFBP6	2.58557	1.11404	3.07404	0.00720722	0.25875	-2.29262
TNFRSF12A	2.56826	3.11286	3.93346	0.000813082	0.25875	-0.483358
SPRY4	2.56707	4.33973	3.10514	0.00579185	0.25875	-2.13353
RNASEH2A	2.5658	2.69541	4.48868	0.000247556	0.25875	0.494889
LOR	2.55908	-1.36942	1.76034	0.115749	0.345987	-4.21862
IGF2BP2	2.54967	1.94015	2.23056	0.0378699	0.277834	-3.68212
UBB	2.54316	5.26742	3.20532	0.00422605	0.25875	-1.89079
ABCC3	2.54021	2.76712	2.45588	0.0237765	0.265657	-3.3037
ELANE	2.53976	-1.95901	1.20154	0.254468	0.468326	-4.68035
COL5A2	2.53745	3.79733	2.8822	0.00887849	0.25875	-2.52172
SMC4	2.53602	3.83296	2.9464	0.0079417	0.25875	-2.4119
PLEKHA4	2.5354	3.91775	4.2087	0.000426339	0.25875	0.0620776
HIST1H2BB	2.52846	1.98412	2.62302	0.0171705	0.259002	-3.01438
TNFRSF9	2.52004	-2.39545	1.52881	0.164202	0.3889	-4.40208
HIST1H3C	2.51776	3.53298	2.20026	0.040982	0.280289	-3.71529
ZRSR1	2.51111	0.816535	2.66329	0.0193685	0.260365	-3.04442
ZBED2	2.51024	-2.1928	1.43002	0.186	0.409306	-4.48572
LCN9	2.50825	-0.609325	1.79364	0.105952	0.337068	-4.17787
CAPN5	2.50511	5.15752	3.9447	0.00073394	0.25875	-0.393948
HIST1H3G	2.49687	0.396772	2.04964	0.0626491	0.296279	-3.89513
COL9A3	2.49666	3.61979	3.23984	0.00389964	0.25875	-1.82223
BPIFC	2.49492	-2.82802	1.41589	0.198929	0.41897	-4.47415
IL37	2.49107	-1.94028	1.54663	0.147618	0.372653	-4.39118
RHAG	2.48433	-2.83332	1.40988	0.200627	0.42081	-4.47801
COL6A3	2.48431	2.23009	2.57892	0.0174501	0.259196	-3.09056
BARX1	2.48095	-2.00802	1.46902	0.169498	0.394866	-4.46002
HLA-DQA2	2.47227	0.0421163	1.81563	0.0964185	0.330431	-4.14001
COMP	2.46884	0.221522	1.06058	0.313493	0.517797	-4.77461
LAMB1	2.46371	4.79494	3.1346	0.00497971	0.25875	-2.03063
TPX2	2.46272	3.41485	2.71919	0.0135552	0.25875	-2.84098
COL6A2	2.46259	4.15198	2.99858	0.00706162	0.25875	-2.313
PTTG1	2.46091	2.10922	2.42484	0.0266469	0.268488	-3.35427
CLIC1	2.44897	3.6067	2.97155	0.00779683	0.25875	-2.38152
AKAP12	2.44644	4.74648	2.29206	0.0322635	0.2728	-3.60053
MYL7	2.44431	-2.24224	1.84253	0.0980151	0.331972	-4.13474
SERPINH1	2.44383	4.11537	2.91551	0.00823228	0.25875	-2.45772
CDC20	2.4421	2.2943	2.81815	0.011326	0.25875	-2.67478
VMP1	2.4415	6.13296	3.23523	0.00412192	0.25875	-1.85838
KCP	2.43986	0.679354	2.79896	0.0113963	0.25875	-2.6972
ACTN1	2.43825	5.36824	3.3676	0.00289177	0.25875	-1.56692
TMSB10	2.43486	6.83748	4.06863	0.000545388	0.25875	-0.140151
KANK2	2.43221	4.49201	2.85859	0.00936566	0.25875	-2.56691
PPIB	2.42887	5.52	3.47801	0.00249669	0.25875	-1.42968
ITGB1	2.42726	5.67755	3.12173	0.00513022	0.25875	-2.05599
TRIB3	2.42223	2.85398	2.53737	0.020019	0.261044	-3.16262
EPHX3	2.42014	-0.766409	2.4826	0.0273071	0.268737	-3.30395
DMBX1	2.41391	-2.14435	1.70777	0.118068	0.347724	-4.24734
CPXM1	2.41311	4.55471	3.99707	0.000647421	0.25875	-0.286709
IGFBP3	2.40697	4.26529	3.82757	0.00104202	0.25875	-0.693368
HIST1H2BE	2.40589	2.75779	2.65374	0.01609	0.25875	-2.96147
CD93	2.40569	3.87901	2.76365	0.0119313	0.25875	-2.75361
NUSAP1	2.40337	2.81505	3.53467	0.00206412	0.25875	-1.2726
DUSP6	2.40285	3.69903	3.62465	0.00157521	0.25875	-1.04739
RAB19	2.40248	-2.27362	1.50348	0.166464	0.39156	-4.42584
MTURN	2.39796	5.43707	2.52893	0.027794	0.268829	-3.30551
HJURP	2.39554	1.88408	3.01985	0.00700448	0.25875	-2.29218
FN1	2.38861	7.39327	2.75246	0.0118885	0.25875	-2.76829
RPN2	2.38855	5.09079	3.44449	0.00241304	0.25875	-1.41223
H2AFX	2.38703	4.02643	5.02037	5.60819e-05	0.25875	1.78969
CD63	2.38042	6.28235	3.60931	0.00185111	0.25875	-1.1793
HIST1H4A	2.37662	3.20243	2.55196	0.0194081	0.260365	-3.13714
TUBB	2.3764	7.02491	2.79907	0.0107095	0.25875	-2.68021
NRP1	2.37623	4.6743	2.87424	0.00933414	0.25875	-2.54774
ARL4C	2.36823	4.49786	3.87226	0.000938459	0.25875	-0.604736
MCM2	2.36472	3.50397	3.48865	0.00243701	0.25875	-1.40943
POSTN	2.36449	2.17831	0.956605	0.353796	0.549309	-5.04527
COMMD3-BMI1	2.36208	1.31782	2.72925	0.0170714	0.25875	-2.94894
GRN	2.36205	4.88633	3.13769	0.00494432	0.25875	-2.02456
CD163	2.35343	4.33193	2.91006	0.00893154	0.25875	-2.49467
KIF2C	2.34842	2.55677	3.65298	0.00156708	0.25875	-1.0391
CNN2	2.34698	3.21706	3.69401	0.00142397	0.25875	-0.957939
IGFBP7	2.34459	5.45705	3.44895	0.00251843	0.25875	-1.44119
SPRY1	2.34437	3.33617	2.83343	0.0105692	0.25875	-2.63465
HIST1H2BC	2.34316	4.47148	3.08291	0.00608673	0.25875	-2.17499
HIST1H2BK	2.33946	4.03786	3.43478	0.0027544	0.25875	-1.5119
IGFBP4	2.3386	4.25441	3.60126	0.00188543	0.25875	-1.19467
RCAN1	2.33223	4.66433	3.2887	0.00347919	0.25875	-1.72487
STAT1	2.33124	5.09326	2.9279	0.00800358	0.25875	-2.43385
NCR1	2.32789	-2.52355	1.60552	0.146408	0.37142	-4.34216
PLA2G2D	2.32784	-0.937236	1.17401	0.267231	0.479012	-4.69334
ITGB3	2.3238	2.90174	3.70621	0.00129739	0.25875	-0.881336
RND3	2.32205	3.94125	3.0282	0.00718238	0.25875	-2.30128
NIM1K	2.32106	3.02052	2.71587	0.0198798	0.261044	-3.07019
MYL12A	2.32047	2.99385	3.66111	0.00153764	0.25875	-1.02303
LPCAT1	2.31906	4.8351	2.82709	0.0100556	0.25875	-2.627
PHC2	2.30395	6.36554	2.93029	0.00796017	0.25875	-2.42924
TROAP	2.30374	2.69702	3.17078	0.00500005	0.25875	-2.01071
ARC	2.30016	4.23017	3.49229	0.00215554	0.25875	-1.31572
METTL7B	2.29942	2.54787	2.30717	0.0337884	0.275548	-3.52994
UNC5B	2.29557	4.55926	3.02427	0.00642167	0.25875	-2.24697
S100A11	2.29505	2.89535	3.43155	0.00277471	0.25875	-1.51805
TPM4	2.29239	6.25263	3.1215	0.00513302	0.25875	-2.05645
FLNA	2.28766	8.16871	2.61213	0.0162248	0.25875	-3.02961
HLA-DRB1	2.2875	3.32262	2.01315	0.0583818	0.290099	-4.0283
LMNB2	2.28497	4.77907	3.03712	0.00623494	0.25875	-2.22189
DPEP1	2.28378	-0.149359	2.38199	0.030758	0.271884	-3.41602
FREM2	2.28312	4.47719	1.85887	0.0770249	0.311257	-4.30252
HMGB2	2.27898	3.95044	4.42304	0.000233104	0.25875	0.58459
SERPINA3	2.27813	3.9603	2.39506	0.0270014	0.268605	-3.40762
CTSL	2.27718	3.60348	3.65102	0.0014795	0.25875	-0.993744
IER5L	2.27697	3.07943	3.47456	0.00251638	0.25875	-1.43625
TMSB4X	2.27189	7.00266	3.0707	0.00577146	0.25875	-2.15621
KDM5D	2.27103	5.37298	1.44093	0.171384	0.396873	-4.68527
RELL1	2.26991	3.45195	3.55272	0.00210614	0.25875	-1.2873
PLXND1	2.26916	5.42158	2.59347	0.0169029	0.25875	-3.0639
SQSTM1	2.2571	6.20373	3.29781	0.00340582	0.25875	-1.70667
HSPE1-MOB4	2.25699	0.172501	1.89341	0.0903468	0.325542	-4.08236
CSNK1A1	2.25635	5.52458	2.2913	0.0323149	0.2728	-3.60184
ARHGDIA	2.25582	6.00477	3.40864	0.00262575	0.25875	-1.48445
HSP90B1	2.25243	5.73014	2.90832	0.0083678	0.25875	-2.47155
TYMS	2.25097	3.34002	3.32064	0.00356745	0.25875	-1.72837
B2M	2.25029	7.09525	3.36593	0.00290316	0.25875	-1.57028
WDR1	2.24544	5.9515	2.6618	0.0145425	0.25875	-2.9378
IQCF3	2.24483	-2.57892	1.16541	0.276872	0.488433	-4.66777
TGFB2	2.24319	3.28369	2.61158	0.0170903	0.25875	-3.03243
ATP5B	2.24206	6.36365	3.35772	0.00295966	0.25875	-1.58674
TACC3	2.23655	3.3611	3.16268	0.0050917	0.25875	-2.02589
NDC80	2.23508	1.64991	2.52271	0.0211974	0.263099	-3.18548
THOC6	2.23077	2.60557	3.7873	0.00123228	0.25875	-0.839028
MAN2A1	2.22641	5.54407	2.63064	0.0155776	0.25875	-2.9955
BIRC5	2.22558	2.34244	2.77806	0.0123445	0.25875	-2.74522
KCNK16	2.22315	-2.40812	1.66477	0.129805	0.358849	-4.28993
APLP2	2.22028	6.44341	2.5462	0.0187418	0.259196	-3.15024
HIST2H2BF	2.21963	4.18845	3.14875	0.00525322	0.25875	-2.05199
GNS	2.21947	4.88772	2.80858	0.0104831	0.25875	-2.66217
DRAXIN	2.21934	3.9899	2.40199	0.0266139	0.268488	-3.39583
MAZ	2.21894	5.8004	3.17532	0.00453119	0.25875	-1.95022
PDLIM7	2.21817	4.34086	4.22929	0.000370982	0.25875	0.188791
NES	2.21598	6.76954	2.19582	0.0394009	0.278936	-3.76423
PLAU	2.21408	3.04708	2.47728	0.0239438	0.266422	-3.25801
NDUFS6	2.21406	3.0356	3.68396	0.00156093	0.25875	-1.03667
PDIA4	2.21284	4.22033	3.37459	0.00284464	0.25875	-1.55288
GMFG	2.21013	1.46923	3.56527	0.00235675	0.25875	-1.40262
MGP	2.20978	2.47718	2.22041	0.0401557	0.280224	-3.6653
HLA-DPA1	2.20894	4.0461	2.48392	0.0219076	0.263207	-3.25945
HIST1H2AL	2.20752	2.52685	2.12971	0.0471407	0.283014	-3.82637
KIF5B	2.20663	5.94008	2.36845	0.0274655	0.268737	-3.46781
MND1	2.20377	0.372025	2.21297	0.0416481	0.280499	-3.65742
FBLIM1	2.20265	3.26872	2.8119	0.0110788	0.25875	-2.67375
PALM2-AKAP2	2.20219	4.17228	1.90723	0.0804308	0.314208	-4.07665
CD9	2.20212	5.09227	3.54443	0.00190537	0.25875	-1.2102
CEACAM20	2.20184	-2.4241	1.25676	0.240015	0.455561	-4.62065
NID1	2.20072	4.90563	2.46669	0.0222636	0.263207	-3.29373
TAGLN2	2.20042	4.11797	3.05526	0.00647371	0.25875	-2.22644
PMF1-BGLAP	2.19768	0.271815	1.79465	0.102535	0.334707	-4.18259
JUN	2.19678	6.7829	3.2149	0.00413294	0.25875	-1.87179
TMEM37	2.19676	0.488348	3.30093	0.00418515	0.25875	-1.85205
GARS	2.1966	4.76808	3.80087	0.00103522	0.25875	-0.688161
OS9	2.19001	6.08348	2.38165	0.0267064	0.268488	-3.44463
TGFB1I1	2.18976	3.25044	3.00361	0.00698205	0.25875	-2.30345
KIFC1	2.18794	2.80889	3.07564	0.00593194	0.25875	-2.16599
SMS	2.18683	3.98355	3.07277	0.00622596	0.25875	-2.19387
GSN	2.1823	6.54596	2.75639	0.0117845	0.25875	-2.76089
HIST1H4L	2.18169	1.04921	1.22409	0.240925	0.456107	-4.80702
TBX5	2.18061	1.67763	2.10744	0.054847	0.287613	-3.80385
CCND1	2.17827	6.05869	2.76589	0.0115365	0.25875	-2.74296
GZMM	2.17697	-0.140393	1.19791	0.250648	0.465162	-4.69607
ETV5	2.17501	4.16062	2.83377	0.00990524	0.25875	-2.61427
GNG5	2.17305	3.86566	3.95402	0.000774817	0.25875	-0.442571
SPRY3	2.16991	1.38939	1.87874	0.0893075	0.324788	-4.09264
VPREB3	2.16652	-0.706799	1.68851	0.116817	0.346866	-4.30817
STARD6	2.16603	-0.63392	1.35184	0.201081	0.420991	-4.56337
MCM10	2.16542	1.9121	2.73641	0.0134953	0.25875	-2.81804
APP	2.16505	7.82441	2.81075	0.0104322	0.25875	-2.65806
SSNA1	2.16348	3.37115	3.81015	0.00116946	0.25875	-0.795316
FAM20C	2.16229	5.29304	3.77726	0.0011722	0.25875	-0.793083
ITGA3	2.16154	4.45923	3.12107	0.00535008	0.25875	-2.07883
NEK6	2.16028	5.45501	3.24794	0.00382666	0.25875	-1.80611
ROBO1	2.15933	5.11259	2.19423	0.0395304	0.279265	-3.76691
MS4A6A	2.1584	3.55967	2.96642	0.00788584	0.25875	-2.39098
HLA-DOA	2.15649	2.14811	3.17647	0.00471516	0.25875	-1.97209
HIST1H4D	2.15635	1.79586	2.19081	0.0417619	0.280499	-3.73028
MAP3K6	2.15581	3.10839	3.36605	0.00290234	0.25875	-1.57004
SPP1	2.15371	6.28292	3.78699	0.00107009	0.25875	-0.716513
DLG5	2.15194	6.3403	2.31094	0.031011	0.271996	-3.56795
BICD1	2.14966	5.40428	2.06477	0.0514281	0.28411	-3.98036
MELK	2.14797	1.54302	2.53803	0.0205296	0.261438	-3.15953
ODC1	2.14639	4.9666	3.4415	0.00243014	0.25875	-1.41827
EXO1	2.14576	2.09155	2.55112	0.0194431	0.260365	-3.13863
GPNMB	2.14271	3.74681	2.61667	0.0174023	0.259196	-3.0253
MSN	2.14146	5.26158	2.24874	0.0358753	0.277195	-3.66447
HSPG2	2.13349	5.68142	2.53548	0.0191845	0.259196	-3.16973
CDKN2C	2.13172	2.91696	3.37432	0.00299295	0.25875	-1.58744
HIST1H4H	2.13141	3.81171	2.42744	0.0258344	0.267902	-3.34546
ADAM9	2.12896	5.05704	2.65709	0.0150753	0.25875	-2.94902
MAGED2	2.12868	5.41036	3.43788	0.00245093	0.25875	-1.42555
HYOU1	2.12162	5.40486	2.74839	0.011997	0.25875	-2.77596
USP22	2.12096	6.98075	2.57777	0.0174942	0.259196	-3.09267
DNMT1	2.11973	5.54253	2.73282	0.012421	0.25875	-2.80521
HIST1H1B	2.11939	3.98808	2.45474	0.0233124	0.263964	-3.31081
A2M	2.11742	7.19865	2.59443	0.0168675	0.25875	-3.06214
ATP5I	2.11655	3.97604	3.33318	0.00346773	0.25875	-1.70465
TRIB2	2.11574	5.85853	2.49956	0.020739	0.262486	-3.23469
RHOA	2.11528	6.22695	2.81287	0.0103825	0.25875	-2.65403
CD74	2.11524	7.4134	3.21922	0.0042759	0.25875	-1.8894
ANXA5	2.11506	5.51181	3.90439	0.000870414	0.25875	-0.54102
H3F3C	2.1126	-0.679719	0.773522	0.454016	0.628158	-4.97246
CDCA7L	2.11255	3.20817	3.19285	0.00475828	0.25875	-1.96928
CTNNA1	2.11081	6.24974	3.2667	0.00366277	0.25875	-1.76876
CREB3L1	2.10966	1.35642	3.56276	0.00220241	0.25875	-1.32916
HIST1H3H	2.10953	2.56901	2.1171	0.0483266	0.283942	-3.84602
S100A14	2.10818	-2.31866	1.73381	0.110509	0.341979	-4.2183
ZYX	2.10709	6.02425	3.46503	0.00229888	0.25875	-1.37078
PSAP	2.10608	8.66169	2.73937	0.0122408	0.25875	-2.7929
SURF4	2.10552	5.54401	2.99568	0.00685642	0.25875	-2.30261
MAP1B	2.10383	8.40031	2.22582	0.0370349	0.277797	-3.71363
SVEP1	2.10091	3.62204	2.44872	0.0231411	0.263732	-3.32585
CD276	2.10026	5.05964	3.01099	0.00686663	0.25875	-2.2894
EPRS	2.09786	5.00099	2.62299	0.015842	0.25875	-3.0096
HIST1H2AB	2.09415	1.70974	1.95143	0.0666238	0.300306	-4.09788
IL20RB	2.09081	0.574927	2.90217	0.0103241	0.25875	-2.58799
UBE2T	2.08645	1.75526	2.55179	0.0199465	0.261044	-3.13616
CTGF	2.08608	4.71511	2.66736	0.0143646	0.25875	-2.92747
ACTB	2.08596	9.83999	3.21892	0.00409446	0.25875	-1.86381
RENBP	2.08402	2.6241	3.08409	0.00635571	0.25875	-2.20082
C1R	2.08034	3.85343	2.85293	0.00948606	0.25875	-2.57772
HIST2H2AB	2.08029	3.33325	2.31085	0.0328003	0.273862	-3.53745
SSFA2	2.07728	6.0055	2.43279	0.0239452	0.266422	-3.35421
NEIL3	2.07699	0.370877	2.10613	0.0511938	0.28411	-3.83825
PKM	2.07631	7.07144	2.90191	0.00849036	0.25875	-2.48387
OMP	2.07627	1.35506	1.26745	0.225475	0.441727	-4.63954
SARM1	2.07262	4.93407	2.32964	0.0298146	0.271061	-3.53554
HIST1H1D	2.07104	3.02584	2.31407	0.0325867	0.273101	-3.53221
PLOD1	2.06812	5.00454	3.42497	0.00252666	0.25875	-1.45156
CCND2	2.06655	7.3436	2.27239	0.0336185	0.275548	-3.63432
HIST1H2AE	2.06586	3.97898	2.51695	0.0204135	0.261438	-3.20099
ACTN4	2.06573	6.53372	2.85276	0.00948988	0.25875	-2.57806
HIST2H2AC	2.06424	4.97264	3.00917	0.00717268	0.25875	-2.31197
HDLBP	2.06222	6.5032	2.16313	0.0421348	0.280499	-3.81889
CALU	2.06092	5.12277	2.77532	0.0116278	0.25875	-2.73204
NDE1	2.06048	4.75271	3.20523	0.00422702	0.25875	-1.89098
OSTC	2.05973	3.16738	3.6039	0.00200927	0.25875	-1.25375
TUBA1A	2.0587	8.08878	3.07859	0.00566756	0.25875	-2.14076
STAB1	2.05609	6.1676	2.31889	0.0304968	0.271564	-3.55418
POLR2A	2.05562	6.53727	2.41795	0.024718	0.267182	-3.38056
SIGLEC7	2.05459	-0.135162	3.05293	0.00753362	0.25875	-2.32785
HAP1	2.05352	3.74765	3.06912	0.00602039	0.25875	-2.17848
EGR1	2.05241	7.01549	2.77628	0.0112714	0.25875	-2.72336
HOXC6	2.05163	0.736445	1.39038	0.194181	0.41575	-4.58855
KIF11	2.04984	2.53982	2.62306	0.0162348	0.25875	-3.01076
HLA-DMA	2.04482	3.50229	3.19724	0.00449651	0.25875	-1.93194
TTYH3	2.04463	6.34941	2.34695	0.0287448	0.270122	-3.5054
HSPA8	2.04294	7.46451	2.97057	0.00726164	0.25875	-2.35134
SRSF1	2.0422	6.07599	2.50652	0.0204288	0.261438	-3.22214
PSMB4	2.04111	4.89876	3.2577	0.00374048	0.25875	-1.78667
HIST1H2AI	2.03742	3.12556	1.53172	0.146221	0.37126	-4.49784
RPL13	2.03668	6.87601	2.65101	0.0148934	0.25875	-2.95782
BUB1B	2.0362	2.29743	2.2977	0.0330211	0.274784	-3.5713
RGS16	2.03597	3.16354	3.24736	0.0044374	0.25875	-1.90535
RNASE6	2.0358	1.43967	2.78154	0.0132594	0.25875	-2.78097
PRRX2	2.03552	-2.44706	1.5043	0.163003	0.387542	-4.42761
MRPL51	2.03096	4.20677	3.82077	0.00105872	0.25875	-0.706839
C1QA	2.03057	4.76211	2.77558	0.0116212	0.25875	-2.73156
SCG2	2.02814	3.95847	2.36673	0.0286384	0.270122	-3.45559
SNRPB	2.02681	4.3473	3.64819	0.00148951	0.25875	-0.999513
USP50	2.02671	-0.61004	2.25479	0.0383825	0.278185	-3.59553
GADD45A	2.02568	3.29027	3.17392	0.0047427	0.25875	-1.97701
TUBA1C	2.02428	3.63379	3.59755	0.00190148	0.25875	-1.20176
MYO1B	2.02405	3.842	2.54831	0.0190833	0.259196	-3.14512
ACTG1	2.02375	8.63482	3.12485	0.00509338	0.25875	-2.04985
EIF4G1	2.02084	6.61641	2.91212	0.00829589	0.25875	-2.46424
TMEM86B	2.02057	3.2499	3.07021	0.00626162	0.25875	-2.19864
CDKN3	2.01937	1.24576	2.76162	0.0123625	0.25875	-2.76469
TIMP2	2.01855	7.15618	2.37746	0.0269455	0.268605	-3.452
LAMP2	2.01736	5.42565	2.42655	0.0242677	0.266874	-3.36531
KLHDC8A	2.01731	4.70868	3.24719	0.00401041	0.25875	-1.83518
TAP1	2.01697	3.85977	3.01547	0.00655264	0.25875	-2.26412
AURKB	2.01578	2.58373	2.12112	0.0487906	0.284021	-3.81706
CALR	2.01548	6.83454	3.40119	0.00267218	0.25875	-1.49943
ARF1	2.01548	6.33876	2.96935	0.00728188	0.25875	-2.35371
CITED1	2.01499	1.74169	2.9313	0.00886946	0.25875	-2.47447
ATP1A1	2.01498	6.41868	2.9984	0.00681387	0.25875	-2.29732
GBP1	2.01358	3.01863	2.60359	0.0169353	0.25875	-3.04591
PTPN13	2.01272	5.55225	2.71033	0.0130589	0.25875	-2.84736
MRFAP1	2.01196	6.34448	3.16938	0.0045941	0.25875	-1.96197
ABCC1	2.01188	4.91956	2.47087	0.0220641	0.263207	-3.28624
DLGAP5	2.01118	1.18249	2.25724	0.0365569	0.277195	-3.62421
CXXC5	2.01108	5.6103	3.51938	0.00202179	0.25875	-1.26093
CCT8	2.00944	4.25036	3.18364	0.00444457	0.25875	-1.93377
TNFAIP6	2.00701	-0.236793	1.70237	0.110562	0.341997	-4.34841
ITGAV	2.0069	6.08187	2.32297	0.030236	0.271525	-3.54711
BUB1	2.00676	2.53668	2.84328	0.0100011	0.25875	-2.60568
DPYSL5	2.00666	5.12897	2.60847	0.0163559	0.25875	-3.03635
PFDN2	2.00338	3.17432	2.55139	0.0194317	0.260365	-3.13814
HIST1H4E	1.9996	5.23726	3.13803	0.00514743	0.25875	-2.04621
RNASE1	1.9995	4.19631	2.62296	0.0166788	0.25875	-3.01233
DAG1	1.99931	5.55905	2.13558	0.0445716	0.281422	-3.86459
TEAD4	1.99922	1.80243	2.12561	0.0483658	0.283942	-3.81027
ETF1	1.99904	4.61098	2.77465	0.0113126	0.25875	-2.72643
DAD1	1.99857	3.9564	2.70132	0.0140895	0.25875	-2.87297
JADE1	1.99826	3.47449	2.04195	0.0655692	0.299274	-3.90837
SHC3	1.99656	3.92951	3.20098	0.00426895	0.25875	-1.8994
KIF23	1.99552	1.79954	2.744	0.0124599	0.25875	-2.78989
MCM4	1.99205	4.36997	2.80029	0.0106804	0.25875	-2.67791
HSPA9	1.98957	5.91607	2.80176	0.0106451	0.25875	-2.67512
MCAM	1.98936	4.70772	3.01956	0.00649134	0.25875	-2.25613
FTL	1.98855	8.29273	3.747	0.00117721	0.25875	-0.798147
TXN	1.98773	3.76621	3.37929	0.00295875	0.25875	-1.57771
TOMM7	1.98738	4.23426	2.93108	0.0085267	0.25875	-2.45606
PDE4D	1.98597	4.23477	2.10616	0.0473133	0.283131	-3.91298
MYH9	1.98542	6.55895	2.55443	0.0184086	0.259196	-3.13526
CHD1L	1.98468	3.89807	3.78485	0.00107557	0.25875	-0.720882
SIPA1L2	1.98266	5.46705	2.47156	0.0220316	0.263207	-3.28502
EMP3	1.98262	1.96174	2.52223	0.022534	0.263488	-3.18897
TNFRSF19	1.98217	3.88025	2.89825	0.00884671	0.25875	-2.50267
CDR2	1.98216	2.18394	3.04504	0.00662281	0.25875	-2.24544
EIF1	1.98173	6.53635	2.8158	0.0103143	0.25875	-2.64846
B4GALT5	1.98128	5.42547	2.36139	0.0278798	0.269231	-3.48018
VWF	1.98034	5.48432	2.25079	0.0351656	0.276476	-3.67123
WEE1	1.98001	3.92195	2.23873	0.0366215	0.277195	-3.68124
OR5AK2	1.97993	-3.08551	1.12363	0.297534	0.504929	-4.65374
PGM2L1	1.97923	4.84301	1.87039	0.0753422	0.309293	-4.2851
TMED3	1.97766	3.3136	3.72488	0.00124097	0.25875	-0.843287
BRD8	1.97743	4.81168	2.88035	0.00891568	0.25875	-2.52525
TLN1	1.97692	6.70031	2.19009	0.0398686	0.280047	-3.77386
BECN1	1.97667	4.45915	3.23411	0.00395205	0.25875	-1.83362
RPL7A	1.97558	7.20223	2.81623	0.0103043	0.25875	-2.64764
IGFBPL1	1.97454	2.20216	1.75887	0.0987907	0.332333	-4.32613
HIST1H2AG	1.97378	3.24977	2.68286	0.0146626	0.25875	-2.90594
HIST1H2BJ	1.9735	2.41212	2.12603	0.046056	0.282489	-3.867
GANAB	1.97318	6.43386	2.50491	0.0205001	0.261438	-3.22504
CANX	1.97064	6.98836	2.65442	0.0147815	0.25875	-2.95149
DUSP1	1.96968	5.33335	2.89912	0.00854438	0.25875	-2.48924
P4HA2	1.96904	3.07426	2.32107	0.031472	0.272624	-3.53231
NIFK	1.96879	3.18092	1.95781	0.0783287	0.312119	-4.00683
NUP205	1.96659	5.13225	2.47834	0.0217117	0.263207	-3.27285
ATF4	1.96588	5.91965	3.29854	0.00340001	0.25875	-1.70521
CP	1.96543	2.66711	2.47573	0.022805	0.263703	-3.26953
CENPB	1.96435	5.75502	3.0901	0.00551907	0.25875	-2.11817
PLXNA3	1.96326	5.93498	2.67805	0.0140288	0.25875	-2.9076
PIEZO2	1.96303	3.81902	2.25401	0.0349306	0.276476	-3.66573
CAP1	1.9593	5.44039	2.7661	0.0115313	0.25875	-2.74258
PLEKHB2	1.95717	5.34931	2.54103	0.018954	0.259196	-3.15964
DUSP10	1.95658	3.4344	3.05049	0.00654291	0.25875	-2.23531
MMP2	1.95641	4.29088	3.06358	0.0058669	0.25875	-2.17016
SPRY2	1.95436	4.81927	2.65124	0.0152689	0.25875	-2.95966
PCDHGA4	1.95351	4.07904	2.64081	0.0152324	0.25875	-2.9767
IGLL1	1.95261	-2.51339	1.09836	0.297449	0.504912	-4.7482
CERS2	1.95219	5.4451	3.36321	0.00292173	0.25875	-1.57573
MATN4	1.95183	-2.40248	1.34105	0.204459	0.424185	-4.57248
MSR1	1.95106	2.97405	3.00545	0.00670472	0.25875	-2.28361
NHS	1.9504	2.96145	2.3201	0.0304195	0.271525	-3.5521
ABCF1	1.95001	4.71327	3.22394	0.00404681	0.25875	-1.85383
CLDN11	1.94875	5.09785	2.89908	0.00854511	0.25875	-2.48931
PRSS21	1.94805	-2.51704	1.40383	0.190252	0.412381	-4.51246
JAM3	1.94679	5.51661	2.49313	0.0210291	0.263099	-3.24626
POTEE	1.94618	-2.61584	1.48786	0.170461	0.39566	-4.43869
KIF20A	1.94603	1.64681	2.39132	0.02666	0.268488	-3.42139
MAPRE1	1.94395	5.40537	2.88105	0.00890161	0.25875	-2.52392
KDM7A	1.94151	3.16588	1.76963	0.106805	0.338199	-4.20906
MOGAT1	1.94079	-2.52284	1.05395	0.316378	0.519789	-4.77918
TGFBI	1.93991	3.83163	2.54185	0.0189204	0.259196	-3.15816
RASD1	1.93766	5.3574	2.46805	0.0221985	0.263207	-3.29129
TOP1	1.93635	4.71999	2.73208	0.0124415	0.25875	-2.8066
MYOF	1.93591	3.65611	2.73119	0.0124663	0.25875	-2.80827
ISLR	1.93549	2.82221	2.63529	0.0167308	0.25875	-2.99327
HIST1H2BM	1.93276	1.90112	1.67708	0.11167	0.34264	-4.47195
PFN1	1.93231	6.19911	3.50708	0.00220078	0.25875	-1.32693
SLC4A2	1.93197	5.21352	2.70357	0.0136179	0.25875	-2.86417
PTPN12	1.93181	4.83726	2.75007	0.0119519	0.25875	-2.77278
RACGAP1	1.93097	3.76452	3.08806	0.00601714	0.25875	-2.16539
MAP2K3	1.92939	3.52757	2.98461	0.00757436	0.25875	-2.3574
KLF6	1.92938	5.55586	2.4229	0.0244576	0.266894	-3.37178
SYNGR4	1.92905	-2.422	1.2352	0.24013	0.455574	-4.65926
APLNR	1.92887	4.03272	2.35681	0.0281517	0.269231	-3.48819
IGF2BP3	1.92786	3.11982	2.03642	0.0544291	0.287597	-4.02603
SORT1	1.92713	6.88129	2.00762	0.0576372	0.289952	-4.07201
AMFR	1.9268	5.60438	2.38281	0.0266409	0.268488	-3.4426
EFNB1	1.92639	3.4374	3.28404	0.00368503	0.25875	-1.76357
GNG12	1.92609	3.85339	2.15042	0.043845	0.280738	-3.82728
HIST1H1C	1.92487	5.74864	3.36636	0.00290022	0.25875	-1.56941
CENPK	1.92482	2.15449	2.68858	0.0149431	0.25875	-2.90121
CTSD	1.92476	6.31031	2.55412	0.0184213	0.259196	-3.13583
UTP14A	1.92452	2.70996	3.37263	0.00317145	0.25875	-1.6299
DNAJB1	1.92368	5.97399	2.20713	0.0384938	0.278185	-3.74521
EIF3D	1.92274	4.72118	3.28079	0.00354409	0.25875	-1.74064
CLSPN	1.9223	1.63894	2.15622	0.043996	0.280738	-3.80277
FEM1A	1.92181	4.19338	2.55953	0.0190983	0.259196	-3.12391
IGF2	1.91963	4.95723	1.96076	0.0632169	0.296936	-4.1459
AIF1L	1.91961	5.87576	2.50846	0.0203433	0.261438	-3.21864
GGCT	1.91948	2.86616	3.38799	0.00306295	0.25875	-1.60077
TPI1	1.91914	6.14484	3.12601	0.00507968	0.25875	-2.04756
USP1	1.91655	3.74617	2.48029	0.0216205	0.263207	-3.26935
TXNIP	1.91552	6.61462	2.69855	0.0134051	0.25875	-2.86937
CKAP5	1.91448	5.63535	2.23591	0.0362689	0.277195	-3.69653
PCNA	1.91424	3.99825	2.85021	0.0105702	0.25875	-2.61825
BSG	1.91409	6.77563	3.19713	0.00430735	0.25875	-1.90703
CD14	1.91271	4.09837	2.65861	0.0146454	0.25875	-2.94372
ENO1	1.9122	6.94467	2.6663	0.0143986	0.25875	-2.92945
LOXL1	1.91156	1.3159	2.2515	0.036982	0.277797	-3.63344
SHC1	1.91129	5.15008	2.69386	0.0135456	0.25875	-2.87814
HSD17B10	1.91095	3.8062	3.4974	0.00212967	0.25875	-1.3054
NXPH4	1.90911	1.38494	2.65114	0.0167207	0.25875	-2.97886
CD44	1.90907	5.92664	2.48338	0.0214769	0.263207	-3.2638
VCP	1.9079	5.92301	2.47073	0.022071	0.263207	-3.2865
IL2RA	1.90787	-0.348729	0.822325	0.425565	0.606834	-4.95143
EIF4A2	1.90736	6.34695	2.01333	0.056988	0.289876	-4.06292
GBP2	1.90558	3.79616	2.95208	0.00784111	0.25875	-2.40118
DPYD	1.90551	3.65732	2.4336	0.0243822	0.266874	-3.34783
PDIA6	1.90496	4.88794	2.93949	0.00806594	0.25875	-2.42497
GON4L	1.90472	5.56853	1.96843	0.0622721	0.296056	-4.13388
CAV1	1.90393	3.38112	2.94684	0.00823499	0.25875	-2.42707
NUCB1	1.90374	5.63906	2.97938	0.00711698	0.25875	-2.33427
XRN2	1.90091	4.72468	3.22376	0.00404857	0.25875	-1.8542
OIP5	1.90052	0.517002	2.49913	0.0244263	0.266894	-3.24082
ANKRD10	1.89997	6.54772	2.689	0.0140598	0.25875	-2.89083
DDX54	1.89986	4.07991	2.98486	0.00702831	0.25875	-2.32363
KNTC1	1.89964	4.4813	2.4464	0.0232566	0.263732	-3.32999
SLC20A1	1.89915	5.35085	2.34021	0.0296767	0.271061	-3.50943
EIF4G2	1.89822	6.93744	2.17248	0.0413361	0.280361	-3.80331
JADE3	1.89793	3.09728	1.8615	0.0918837	0.326476	-4.1112
RPL35	1.89752	6.09438	2.97526	0.00718427	0.25875	-2.34225
NOP56	1.8952	5.35734	3.10344	0.0053517	0.25875	-2.09197
SF3B5	1.89513	3.89144	2.91741	0.00878791	0.25875	-2.48118
GTF2IRD1	1.89496	4.93771	2.38721	0.0263926	0.268488	-3.43485
FTH1	1.89432	7.94361	2.94443	0.00797693	0.25875	-2.41563
NHLH1	1.8931	1.49679	2.17912	0.0427451	0.280499	-3.74878
ECE1	1.89298	5.49641	2.61729	0.0160419	0.25875	-3.02011
SLC3A2	1.89249	6.06054	2.52203	0.0197532	0.260766	-3.1941
NCL	1.89207	6.22587	2.81822	0.0102583	0.25875	-2.64386
KPNB1	1.89082	6.29496	2.27288	0.0335839	0.275548	-3.63348
TRIM28	1.89025	5.8303	2.46259	0.0224614	0.263488	-3.30108
CSDE1	1.88986	6.84579	2.61645	0.0160715	0.25875	-3.02166
ACVR1	1.88976	3.57441	3.10335	0.00535284	0.25875	-2.09215
TUBA1B	1.88927	7.18339	2.2161	0.0383609	0.278185	-3.71898
POLE	1.88797	4.95097	2.21456	0.0379075	0.277834	-3.73267
TMEM43	1.88693	4.87149	2.65473	0.0147716	0.25875	-2.95093
RNF181	1.88672	3.76285	2.99951	0.00732826	0.25875	-2.32986
TUBB4B	1.88627	5.60185	3.08064	0.00586508	0.25875	-2.15642
PRKAR1A	1.88553	5.93555	2.08762	0.0491183	0.284021	-3.94326
DCN	1.88513	3.54727	2.54186	0.0189199	0.259196	-3.15813
NDUFA2	1.88505	3.39348	3.00555	0.00723064	0.25875	-2.31868
FSCN1	1.88463	6.43765	2.6264	0.0157237	0.25875	-3.00332
C1QB	1.88367	5.45674	3.13122	0.00522784	0.25875	-2.05931
CCT7	1.88335	5.17417	3.11587	0.00541373	0.25875	-2.08882
EBF1	1.88302	3.40155	2.33399	0.0295423	0.271061	-3.52798
RFXANK	1.88242	3.52933	3.33891	0.00342309	0.25875	-1.6938
BGN	1.88164	4.72922	2.74305	0.0128715	0.25875	-2.79813
STK40	1.88054	4.89576	2.80847	0.0104858	0.25875	-2.66239
PSMB3	1.87878	4.17214	3.23802	0.00409567	0.25875	-1.85298
STIP1	1.87877	4.86519	2.82982	0.00999376	0.25875	-2.62179
HMGN3	1.877	3.37677	2.73599	0.0130703	0.25875	-2.81082
SMARCB1	1.87641	5.24515	3.25569	0.00393294	0.25875	-1.81868
AIP	1.87604	3.90862	3.50898	0.00219107	0.25875	-1.32319
IARS	1.87582	5.99421	2.91681	0.00820799	0.25875	-2.45522
TRIO	1.87554	8.01866	2.04732	0.0532578	0.28615	-4.00853
VGF	1.87521	4.06603	2.27848	0.0350234	0.276476	-3.58996
KDM4A	1.8742	5.2968	2.62922	0.0156264	0.25875	-2.99812
IRGM	1.87411	-1.51372	1.54747	0.149678	0.375083	-4.39051
LAP3	1.87386	4.64795	3.31404	0.00327887	0.25875	-1.67423
PITX1	1.87335	0.397076	1.07068	0.30225	0.508346	-4.79312
RAD21	1.87241	5.81933	2.15737	0.0426345	0.280499	-3.82848
FIBP	1.87163	4.5399	3.6996	0.00131799	0.25875	-0.894816
CDK5RAP2	1.8713	5.61644	2.4073	0.0252866	0.267848	-3.39941
EIF3B	1.871	5.73678	2.95105	0.00759251	0.25875	-2.38914
GOLIM4	1.87088	5.2762	2.67155	0.0142321	0.25875	-2.91969
HNRNPF	1.87066	4.7708	3.05578	0.00597317	0.25875	-2.18543
MARS	1.86929	5.9098	2.49687	0.0208599	0.262486	-3.23953
CYR61	1.86907	4.67019	2.2693	0.0343864	0.276025	-3.62992
IQGAP3	1.86899	3.20705	2.90935	0.00862976	0.25875	-2.4818
ATRAID	1.86888	3.9655	3.27277	0.00378167	0.25875	-1.78548
FKBP9	1.86715	4.29764	2.65583	0.0151169	0.25875	-2.95132
ETS1	1.86585	4.89689	2.44224	0.0234652	0.264536	-3.3374
GPR37	1.86568	4.0472	2.64473	0.015101	0.25875	-2.96944
JUND	1.86479	5.60678	3.83181	0.000961479	0.25875	-0.624934
DDIT3	1.86477	3.75389	2.73196	0.0131851	0.25875	-2.81806
PDIA3	1.86362	4.74563	2.71666	0.0132322	0.25875	-2.84017
SNX8	1.86283	4.18262	2.69846	0.0134079	0.25875	-2.86955
HDGF	1.86275	5.94659	3.15437	0.00475683	0.25875	-1.99163
NKX6-2	1.8624	2.39133	2.05965	0.0559418	0.288927	-3.90655
POLR2B	1.86205	5.21317	2.56695	0.0179127	0.259196	-3.11244
REC8	1.86204	4.25781	2.98051	0.00709859	0.25875	-2.33207
CPEB3	1.86159	2.32139	1.9244	0.080221	0.314186	-4.04874
COPG1	1.85987	5.27201	3.32368	0.00320563	0.25875	-1.65494
DOCK6	1.85961	4.78197	2.57614	0.0175564	0.259196	-3.09564
SPRED2	1.85919	4.46566	2.96725	0.00757818	0.25875	-2.37246
CENPA	1.85736	1.16075	2.33724	0.0318105	0.272624	-3.48248
ABCA8	1.85699	3.84451	2.43374	0.0238964	0.266422	-3.35252
FGF6	1.85665	-2.68299	1.19542	0.262025	0.474767	-4.66598
TRAF4	1.85596	5.32388	2.85087	0.00953045	0.25875	-2.58166
CDK6	1.85584	5.15072	1.74218	0.0967296	0.330703	-4.45363
LIPA	1.85451	4.60452	2.42924	0.0246082	0.267147	-3.35544
GNAI3	1.85402	4.2572	2.366	0.0281169	0.269231	-3.46513
TAF6	1.85346	4.54663	2.36482	0.028187	0.269231	-3.46717
PPFIBP1	1.85252	4.53808	2.33769	0.0298337	0.271061	-3.51376
ARHGEF2	1.85221	6.83988	3.00733	0.00667599	0.25875	-2.27996
TANC1	1.85058	6.85658	2.16753	0.0417571	0.280499	-3.81157
DYNLL1	1.84976	5.50206	3.45843	0.002335	0.25875	-1.38412
PSMA7	1.84854	4.72281	3.37016	0.00287445	0.25875	-1.56179
FLOT1	1.84746	5.69563	3.17028	0.00458457	0.25875	-1.9602
DDX23	1.84728	4.92097	2.87212	0.00908332	0.25875	-2.54102
ASB2	1.84675	0.194956	2.18806	0.0428012	0.280499	-3.71513
HIST1H3A	1.84638	3.01205	2.42162	0.0255457	0.267902	-3.36238
TMBIM6	1.8462	7.36979	2.37754	0.0269408	0.268605	-3.45186
SAT1	1.84575	6.0298	3.46767	0.00228462	0.25875	-1.36546
LBH	1.84456	3.45357	3.53012	0.00208608	0.25875	-1.28157
AKAP8L	1.84309	5.66446	2.9572	0.00748668	0.25875	-2.37724
NUCKS1	1.84287	6.55365	1.79933	0.0862597	0.32131	-4.39137
CCNI	1.8426	6.7271	2.65645	0.0147154	0.25875	-2.94772
IQGAP1	1.84175	5.40274	2.2201	0.0380477	0.277834	-3.71232
PTPN11	1.84119	6.5469	1.99682	0.0588824	0.290758	-4.08913
SPC24	1.84043	2.35345	2.55707	0.0191986	0.259196	-3.12822
UBL7	1.83936	3.52747	2.99034	0.00747877	0.25875	-2.34681
EEF1A1	1.83879	9.1054	1.45858	0.159381	0.383961	-4.85816
SSRP1	1.83865	5.08838	2.41347	0.0249559	0.267812	-3.3885
PELO	1.83823	2.97732	2.45771	0.0231659	0.263732	-3.3056
NCSTN	1.83787	4.93887	2.95589	0.00750908	0.25875	-2.37977
UPK3A	1.8377	-1.62795	1.59892	0.143793	0.369483	-4.36735
RDH10	1.83731	3.10953	3.46895	0.0022777	0.25875	-1.36287
SLC4A8	1.8362	5.04387	2.60552	0.0164621	0.25875	-3.04178
PHF19	1.83522	5.65453	2.85853	0.00966702	0.25875	-2.57717
DOCK1	1.83309	5.36025	2.21373	0.0379729	0.277834	-3.73408
NNMT	1.83233	2.1089	1.82867	0.0839419	0.317699	-4.27642
PROX1	1.83226	4.54571	1.9975	0.0588029	0.290758	-4.08805
DDX5	1.83224	7.80566	2.65124	0.0148858	0.25875	-2.95739
OLFML2A	1.83218	2.8905	2.52332	0.0201365	0.261396	-3.18966
MAFF	1.83138	2.94529	2.79517	0.0111281	0.25875	-2.69524
PROS1	1.83122	3.45844	1.95205	0.0657206	0.299274	-4.12176
TARS	1.83053	4.4038	2.83965	0.00977476	0.25875	-2.60306
SDHB	1.83028	3.66327	3.06671	0.0063106	0.25875	-2.20514
H3F3B	1.82958	6.79299	2.36391	0.0277314	0.268737	-3.47577
DSEL	1.82924	6.11066	1.41919	0.170423	0.395626	-4.90719
SARS	1.82872	5.70873	3.03987	0.00619564	0.25875	-2.21651
HNRNPR	1.82627	5.83903	1.8536	0.0778064	0.311863	-4.31047
VASP	1.82565	3.75357	2.83748	0.0101309	0.25875	-2.61651
CBX1	1.82546	4.98373	2.74341	0.012131	0.25875	-2.78531
P4HB	1.82442	6.33165	3.48113	0.00221314	0.25875	-1.33828
RPS11	1.82422	6.75195	3.02185	0.00645737	0.25875	-2.25168
PLEKHG2	1.82231	5.47649	2.16044	0.0423675	0.280499	-3.82337
RIF1	1.82208	5.36254	1.51302	0.145083	0.370201	-4.78863
JAG1	1.82186	5.92313	2.51421	0.0205336	0.261438	-3.20584
FAM207A	1.82124	2.18212	2.36877	0.0291463	0.271061	-3.44262
SZRD1	1.82113	5.60478	2.65755	0.0146796	0.25875	-2.94568
MTMR11	1.82101	3.64193	3.21535	0.00412862	0.25875	-1.8709
ICAM1	1.81974	3.05569	2.26906	0.0344034	0.276025	-3.63032
IGF2R	1.81971	5.88404	1.92536	0.0677449	0.301887	-4.20096
METRNL	1.81826	3.20454	2.51796	0.0208599	0.262486	-3.19642
DUSP5	1.81784	3.07597	2.26689	0.0351703	0.276476	-3.62237
ADM	1.81613	2.29051	2.44098	0.0257859	0.267902	-3.31671
CD151	1.81502	4.76893	2.89096	0.00899206	0.25875	-2.51637
GTSE1	1.81392	2.64327	2.96257	0.00795342	0.25875	-2.39809
TMEM255B	1.81331	0.9122	2.59792	0.0186758	0.259196	-3.0606
UACA	1.81277	3.95592	2.36925	0.0274191	0.268737	-3.46641
DCHS1	1.81154	6.08647	1.83761	0.0802181	0.314186	-4.33447
MYO9B	1.81081	6.82652	2.42424	0.0243875	0.266874	-3.3694
GPR141	1.8104	-0.193357	2.20043	0.0437069	0.280686	-3.68154
APOD	1.8103	5.06571	2.87079	0.0094064	0.25875	-2.55422
WDR62	1.8098	3.09469	2.73691	0.0126559	0.25875	-2.80294
ANKRD17	1.80907	6.09123	1.9473	0.0649055	0.299083	-4.1669
HNRNPA2B1	1.80889	7.91807	1.9824	0.0605835	0.293399	-4.11192
ASH1L	1.80864	6.44503	1.60118	0.124178	0.352936	-4.67185
APOL4	1.80858	1.56665	2.46357	0.023396	0.264364	-3.29049
CNN3	1.80624	6.30927	2.53656	0.0191394	0.259196	-3.16776
CDH11	1.8061	5.24156	2.46077	0.0225493	0.263488	-3.30433
CCNB2	1.8061	2.31594	2.28818	0.0336719	0.275548	-3.58712
PDLIM1	1.80499	2.26135	2.74037	0.0133814	0.25875	-2.81112
WDR18	1.8046	3.83551	3.14394	0.00507851	0.25875	-2.03482
OGDH	1.8042	5.30352	2.54919	0.0186204	0.259196	-3.14481
KDM5C	1.8036	6.45395	2.23368	0.0364372	0.277195	-3.70032
FBXO32	1.80289	5.20027	2.16095	0.0423232	0.280499	-3.82252
EHMT1	1.80288	5.63913	2.2245	0.0371365	0.277797	-3.71588
KDM5B	1.80285	5.15607	2.13896	0.0442663	0.281155	-3.85901
HLA-B	1.80199	6.06384	2.50707	0.0204043	0.261438	-3.22114
AQP1	1.80182	5.98211	2.56126	0.0181365	0.259196	-3.12281
CCT5	1.80148	5.10447	2.78228	0.0114503	0.25875	-2.71915
ATP5A1	1.80134	6.15059	2.33799	0.0292942	0.271061	-3.52102
MBOAT1	1.80118	1.43517	2.89188	0.0100739	0.25875	-2.56734
SOD1	1.80032	5.05441	2.97832	0.00713424	0.25875	-2.33632
SLC39A1	1.79959	4.82003	3.26742	0.00382841	0.25875	-1.79588
RNPEP	1.79941	4.09562	3.41557	0.00258322	0.25875	-1.47049
JUNB	1.79934	5.7699	2.90427	0.008445	0.25875	-2.47933
FCGR3A	1.7993	4.18608	2.39668	0.0269103	0.268605	-3.40486
PGAM2	1.79868	1.30572	0.847205	0.412049	0.595574	-4.9368
UBC	1.79868	7.71276	2.1476	0.0434931	0.280499	-3.84469
HNRNPM	1.79698	5.78855	3.14084	0.00490838	0.25875	-2.01834
PTGFRN	1.79669	4.89188	2.0861	0.0498948	0.284021	-3.93145
RAPGEF1	1.79648	6.44086	2.22902	0.0367908	0.277797	-3.70822
FAM83D	1.79638	1.25357	1.78057	0.0917392	0.326169	-4.34433
PSPC1	1.79584	4.85114	3.18943	0.00438518	0.25875	-1.9223
KLHL33	1.79484	-2.50499	1.53525	0.148448	0.373314	-4.40152
STARD7	1.79447	6.10388	2.39421	0.0260021	0.268048	-3.42252
CTSB	1.793	7.19148	2.41738	0.0247482	0.267182	-3.38157
RPN1	1.79267	5.27456	2.69347	0.0139227	0.25875	-2.88266
IFRD1	1.79239	4.70838	2.99218	0.00716437	0.25875	-2.32517
TM9SF2	1.79127	4.6787	2.72631	0.0129546	0.25875	-2.82244
CORO2B	1.79108	5.85335	3.01623	0.00654124	0.25875	-2.26264
CHRNA9	1.79074	-0.614201	1.18563	0.254048	0.467809	-4.85119
GTPBP2	1.7905	5.32076	2.74238	0.012159	0.25875	-2.78725
TGIF1	1.7904	3.89619	3.11711	0.00563886	0.25875	-2.11117
KLHL42	1.79019	5.0082	1.86845	0.0756229	0.309556	-4.28804
SFT2D2	1.78996	5.30627	1.67725	0.108221	0.338989	-4.56703
VARS	1.78985	5.16386	2.3889	0.0262977	0.268488	-3.43187
AGAP1	1.78922	6.20443	1.74533	0.0954497	0.329556	-4.47017
SNRPA	1.78777	4.25329	2.99026	0.00719546	0.25875	-2.32882
TRAPPC1	1.7875	3.90442	3.10231	0.00582855	0.25875	-2.1388
MED15	1.78602	5.66663	2.53629	0.0191504	0.259196	-3.16824
LAMB2	1.78545	5.78546	2.41964	0.0246289	0.267147	-3.37756
CKAP2L	1.78528	1.93186	2.0106	0.060373	0.293233	-3.98167
DHX9	1.78511	5.70619	2.67719	0.0140556	0.25875	-2.9092
ZEB1	1.78486	6.8644	2.05787	0.0521452	0.284597	-3.99152
PTP4A3	1.78383	4.14915	2.71717	0.0132173	0.25875	-2.83922
NDUFA1	1.78368	4.0157	3.06683	0.00630901	0.25875	-2.20493
LRPAP1	1.7833	4.97752	1.82649	0.0819349	0.316025	-4.35109
TPM3	1.7823	5.2261	2.21565	0.0378226	0.277834	-3.73084
ZNF436	1.78216	4.89406	2.5651	0.0184053	0.259196	-3.11509
SCARB2	1.7821	6.4508	2.15487	0.0428527	0.280499	-3.83264
SEMA3F	1.78196	1.62305	3.32049	0.0035687	0.25875	-1.72866
ACTR2	1.78143	5.76411	2.00332	0.0581297	0.290099	-4.07883
GJC1	1.7814	3.83565	1.99628	0.0589457	0.290758	-4.08999
SEC31A	1.78132	5.64387	2.57843	0.0174689	0.259196	-3.09145
AZGP1	1.78087	1.05379	2.42251	0.0275376	0.268737	-3.35498
LMAN2	1.78027	4.56796	3.4708	0.0022678	0.25875	-1.35915
CDC42EP1	1.78016	4.99233	3.00857	0.006657	0.25875	-2.27754
YWHAB	1.78003	5.96977	2.22435	0.0371483	0.277797	-3.71614
RABAC1	1.77985	4.54737	3.04608	0.00660758	0.25875	-2.24352
PDE6G	1.77959	-1.57474	1.53627	0.1482	0.37305	-4.48208
NPLOC4	1.77937	6.04488	2.36469	0.0276857	0.268737	-3.4744
WARS	1.77925	5.15294	2.84154	0.0100397	0.25875	-2.60892
PLOD3	1.77884	4.76635	3.13362	0.00499112	0.25875	-2.03258
CHI3L2	1.77878	2.93514	2.27462	0.0352972	0.276641	-3.59619
SEMA6D	1.77865	4.57506	2.14847	0.0434162	0.280499	-3.84326
IL1RAP	1.77857	3.96678	2.21185	0.0393332	0.278807	-3.71269
GPX6	1.77852	-3.18622	1.00933	0.345802	0.54275	-4.71793
SCGB3A2	1.77852	-2.18622	1.00933	0.345802	0.54275	-4.71793
DBI	1.77794	6.216	2.77298	0.011355	0.25875	-2.72959
GAS1	1.77757	4.05218	2.79045	0.0116101	0.25875	-2.71262
GNB2	1.77742	6.0318	2.90258	0.00847759	0.25875	-2.48259
CRABP1	1.77734	0.505324	1.00608	0.334014	0.533022	-4.82909
RBM3	1.77691	5.70035	2.97612	0.00717014	0.25875	-2.34058
PAPSS1	1.77615	4.53187	2.57624	0.017968	0.259196	-3.09512
IPO13	1.77592	5.38945	2.64427	0.0151166	0.25875	-2.9703
SUN3	1.77517	-3.18789	1.00743	0.346652	0.54308	-4.71896
PARP9	1.77432	3.52702	2.40897	0.0251966	0.267812	-3.39645
CHD4	1.77397	7.28265	2.09227	0.0486603	0.284021	-3.93569
SUN2	1.77352	6.46662	2.80314	0.0106121	0.25875	-2.6725
CDC25B	1.7729	6.11181	2.65767	0.0146758	0.25875	-2.94546
FGFR1	1.77247	5.28264	2.45527	0.0228175	0.263703	-3.31416
CA12	1.7719	3.02031	1.9986	0.0600589	0.292381	-4.05071
NOTCH3	1.77094	5.69367	1.83901	0.0800045	0.314152	-4.33237
ACAA2	1.77089	2.32833	2.75014	0.0126748	0.25875	-2.78536
CTSC	1.77066	3.11672	2.13278	0.044826	0.281422	-3.86921
SERINC3	1.77011	5.64381	2.03318	0.0547818	0.287613	-4.03122
FOXD3	1.76974	0.165487	1.35862	0.19417	0.41575	-4.68288
DIAPH3	1.76956	1.73669	2.71939	0.0131529	0.25875	-2.83514
NHP2	1.7688	4.58999	2.80378	0.0112771	0.25875	-2.68847
NIPA2	1.7688	3.66738	2.61237	0.0166159	0.25875	-3.03007
ENDOD1	1.76862	5.06551	2.42008	0.0246056	0.267147	-3.37678
NCAPG	1.7685	2.72696	1.95571	0.0652583	0.299274	-4.11621
EHBP1	1.76739	4.91207	2.35023	0.0285462	0.270122	-3.49968
SDAD1	1.76735	3.61513	3.11438	0.00543215	0.25875	-2.09169
PCOLCE	1.76689	2.60309	2.46723	0.0237925	0.265659	-3.27896
HAUS1	1.76678	1.94102	2.19483	0.0407094	0.280289	-3.74038
CDK2	1.76573	3.55223	2.65952	0.0149956	0.25875	-2.9446
TMEM61	1.7654	-2.89855	1.19722	0.264931	0.477456	-4.64604
HLA-A	1.7654	5.72903	2.21388	0.0385355	0.278185	-3.72267
SDR39U1	1.76536	4.64437	2.6411	0.0152227	0.25875	-2.97617
TYROBP	1.76513	3.96586	2.47478	0.0223388	0.263207	-3.27557
LTBP4	1.76489	5.76959	2.75359	0.0118585	0.25875	-2.76617
CCNB1	1.76387	2.71672	2.29587	0.0338125	0.275548	-3.5618
ALG9	1.76371	3.1834	3.17828	0.00450018	0.25875	-1.94436
RAB1B	1.76301	5.4412	2.49637	0.0213328	0.263207	-3.23746
CRYBG3	1.76179	3.84824	2.74676	0.0120408	0.25875	-2.77902
CTBP1	1.76047	6.55554	2.13473	0.0446488	0.281422	-3.86599
F13A1	1.76033	2.85432	1.76377	0.092938	0.326744	-4.42274
STAG2	1.76028	5.33979	2.23136	0.0366125	0.277195	-3.70425
FANCI	1.75964	3.83498	2.3956	0.0264206	0.268488	-3.41397
PSME4	1.75858	5.45927	2.00153	0.0583363	0.290099	-4.08167
SEMA5A	1.75824	6.36254	1.56094	0.133387	0.360802	-4.72579
ADAMTS15	1.75746	3.64952	2.85904	0.0099921	0.25875	-2.58799
WWTR1	1.75699	4.49322	2.1497	0.0439085	0.280738	-3.82845
SLC25A3	1.75649	5.71937	2.57212	0.0177115	0.259196	-3.10299
NELFB	1.75642	5.01877	3.14408	0.00487159	0.25875	-2.01193
SNRPG	1.75589	3.31482	3.08882	0.00600696	0.25875	-2.16398
NOP10	1.75571	3.74047	2.68106	0.0147196	0.25875	-2.90915
FAT1	1.75389	6.09051	1.86078	0.0767436	0.311123	-4.29963
ROM1	1.75358	3.11656	2.69631	0.0142428	0.25875	-2.88192
MED24	1.75275	5.59886	2.64849	0.0149764	0.25875	-2.96248
RFWD3	1.75267	3.55741	2.24784	0.0353818	0.276674	-3.67625
PGD	1.75208	5.38135	3.3465	0.00303864	0.25875	-1.60924
IL32	1.75168	2.08403	2.62279	0.0166847	0.25875	-3.01262
MAP7D1	1.75124	6.19152	2.62142	0.0162925	0.25875	-3.01371
ITPKC	1.74979	3.99779	3.16797	0.00460913	0.25875	-1.96475
CREB5	1.74971	5.49345	1.77405	0.0904627	0.325542	-4.42848
PHB2	1.74914	5.38227	3.11649	0.00519282	0.25875	-2.06631
DNMT3A	1.74904	4.90477	2.47941	0.0216614	0.263207	-3.27092
PTPRZ1	1.74852	9.09574	1.78033	0.0894021	0.325047	-4.41929
NRBP1	1.7484	5.01125	2.76482	0.0115642	0.25875	-2.74499
HK2	1.74813	4.08902	2.56478	0.0179978	0.259196	-3.1164
FBXW2	1.74802	5.51603	1.79822	0.0864408	0.321499	-4.393
CCDC102B	1.74755	3.45949	2.51276	0.0210907	0.263099	-3.20545
PPP1CA	1.74722	4.83626	3.1574	0.00515236	0.25875	-2.03579
HNRNPA0	1.74688	5.45903	2.60989	0.0163047	0.25875	-3.03373
MORN3	1.74628	-0.615958	2.19373	0.04427	0.281155	-3.69117
BCAM	1.74628	3.33254	2.42542	0.0253437	0.267902	-3.3559
REXO2	1.74471	3.72511	3.14824	0.00502897	0.25875	-2.02654
BAG6	1.74455	6.15002	2.33644	0.0293899	0.271061	-3.52371
ITGB4	1.74451	5.3152	1.86427	0.0762322	0.310311	-4.29436
EIF2AK3	1.74416	3.78417	2.80545	0.0108775	0.25875	-2.67615
CLSTN1	1.74405	6.82528	1.82761	0.0817605	0.316025	-4.34942
TNFAIP3	1.74399	3.16123	2.27887	0.0343195	0.276025	-3.60255
SKIV2L2	1.74366	4.81737	2.40872	0.0252099	0.267812	-3.39689
HNRNPK	1.74343	6.96904	2.47977	0.0221024	0.263207	-3.26677
SKIV2L	1.74328	5.13882	2.33353	0.0295709	0.271061	-3.52878
TAP2	1.74233	3.45105	2.89483	0.00891467	0.25875	-2.50911
UBQLN1	1.74181	5.62839	2.00036	0.0584712	0.290099	-4.08352
MYO1C	1.74176	4.59558	2.90522	0.00842678	0.25875	-2.4775
POLR2I	1.7415	3.53182	2.85447	0.0104736	0.25875	-2.61073
TRIP12	1.73949	6.19693	1.78563	0.0885156	0.324499	-4.41152
PCIF1	1.73938	4.65252	2.94836	0.00763912	0.25875	-2.39433
LARP6	1.73918	4.53782	2.86663	0.00949408	0.25875	-2.56201
RAB8A	1.73914	3.79583	2.91707	0.00879451	0.25875	-2.4818
UBE2E3	1.73831	4.40438	3.01731	0.00676941	0.25875	-2.27738
BRD9	1.73754	5.19119	2.23717	0.0361741	0.277195	-3.69439
RBBP8	1.7368	3.51474	2.87616	0.00962333	0.25875	-2.55673
MRC2	1.73515	5.0648	2.08609	0.0505883	0.28411	-3.91444
ISG15	1.73469	2.97681	2.3038	0.0340171	0.276025	-3.54943
RPS27A	1.73393	5.61596	2.7775	0.0115718	0.25875	-2.72799
CTNNB1	1.73382	6.88787	2.27833	0.0332037	0.275275	-3.62413
SPATS2L	1.73355	4.19726	1.9601	0.0639682	0.297735	-4.12989
MAP4K4	1.73333	7.39276	2.00022	0.0584878	0.290099	-4.08375
MLEC	1.73328	6.07832	2.13295	0.0448111	0.281422	-3.86894
KIF21A	1.73266	5.48529	1.8278	0.0824351	0.316738	-4.32954
RPL35A	1.73227	5.50848	3.19331	0.00434579	0.25875	-1.91461
PLXNA1	1.73206	6.20259	1.79432	0.0870793	0.322626	-4.39875
LBP	1.73183	-2.63229	1.13724	0.279314	0.489981	-4.72888
ASB10	1.73118	-2.92136	0.999157	0.346498	0.543052	-4.77527
PRKCSH	1.73011	5.914	2.88646	0.00879323	0.25875	-2.51355
OLFML3	1.72998	3.65562	2.34206	0.0307817	0.271884	-3.48649
CENPM	1.72961	2.35805	2.5068	0.0213581	0.263207	-3.21579
RRM2	1.72958	2.79868	2.03131	0.0571407	0.289902	-3.97793
BAZ1A	1.72887	4.21886	2.41677	0.0247802	0.267182	-3.38264
DDX39A	1.72841	4.58146	3.32894	0.0031664	0.25875	-1.64442
S100B	1.72715	5.78116	3.44321	0.00242032	0.25875	-1.4148
TAF15	1.72616	5.91988	2.7656	0.0115442	0.25875	-2.74353
PNPLA7	1.72571	4.25486	2.44852	0.0231507	0.263732	-3.3262
SRSF3	1.72558	5.57893	2.15744	0.0426282	0.280499	-3.82836
ADRM1	1.72417	4.24615	3.68087	0.00137808	0.25875	-0.932973
CFL1	1.72363	7.14774	2.66879	0.0143194	0.25875	-2.92482
CHEK1	1.72328	2.75423	2.38257	0.0271554	0.268605	-3.43653
HGS	1.72185	5.73629	2.74739	0.0120237	0.25875	-2.77783
UNC119B	1.72168	4.86331	2.4503	0.0230626	0.263732	-3.32303
ELOVL1	1.72084	4.66378	3.08672	0.00603512	0.25875	-2.16788
HIST1H2BD	1.72019	4.28665	2.49225	0.0220246	0.263207	-3.24099
CPEB2	1.71993	3.88191	2.11064	0.0468863	0.283014	-3.90564
CLU	1.71957	8.62263	2.25535	0.0348336	0.276476	-3.66345
USF2	1.71916	5.74673	2.58708	0.0171414	0.259002	-3.07562
BTN3A3	1.71908	3.49397	2.48355	0.0214691	0.263207	-3.2635
WDR26	1.71908	6.07338	1.74645	0.09525	0.329271	-4.46855
SIGLEC1	1.71825	3.34433	1.9417	0.0670417	0.301072	-4.13741
PBDC1	1.71792	2.73447	3.06933	0.00627385	0.25875	-2.20027
TOP2B	1.71777	5.72162	2.09814	0.0480874	0.28363	-3.92611
SEC61B	1.71774	3.88175	2.83833	0.0104564	0.25875	-2.62573
STAT3	1.7177	6.38596	2.64243	0.015178	0.25875	-2.9737
LRRK2	1.71744	5.38	1.64799	0.11414	0.344515	-4.60777
IRAK1	1.71727	5.26793	3.23105	0.00398039	0.25875	-1.83971
CCDC50	1.71722	5.11601	1.78189	0.0891411	0.324692	-4.41701
LINC00116	1.71716	1.92325	2.56924	0.0198181	0.260766	-3.10784
SYNJ2	1.71689	4.47573	1.84604	0.0789391	0.312717	-4.32184
RC3H2	1.71683	5.67763	1.79428	0.0870853	0.322626	-4.39881
DHX38	1.71604	4.87001	2.43854	0.0236523	0.265643	-3.344
FOS	1.7159	7.44666	2.64713	0.0150215	0.25875	-2.965
PRDX4	1.71589	3.50922	2.69344	0.0143316	0.25875	-2.88706
MLX	1.71531	4.19585	2.93097	0.00794778	0.25875	-2.42792
RRBP1	1.71526	4.92095	2.92796	0.00800244	0.25875	-2.43372
EIF2S3	1.71488	5.7365	2.49692	0.0208578	0.262486	-3.23945
LIF	1.71433	1.59434	1.69699	0.108897	0.339735	-4.36999
PPRC1	1.71409	4.82371	2.22131	0.0373828	0.277834	-3.72128
PPP1CB	1.71395	5.93733	1.81086	0.0843999	0.318489	-4.37432
RPS20	1.71336	6.39969	2.66428	0.014463	0.25875	-2.9332
MSH6	1.71334	4.77465	1.81761	0.0833271	0.317308	-4.3643
CARM1	1.7132	4.99321	2.65444	0.0147808	0.25875	-2.95145
FNDC3A	1.71303	5.61125	1.7855	0.0885366	0.3245	-4.41171
ADAMTS9	1.71271	5.01385	2.06668	0.051232	0.28411	-3.97728
HELZ2	1.71268	4.37505	2.12602	0.0454467	0.282141	-3.88036
RPL37A	1.71233	6.59067	2.1597	0.0424322	0.280499	-3.82461
HIST1H3F	1.71194	2.10429	1.31127	0.207063	0.426652	-4.88714
GRB2	1.71151	5.02743	2.17751	0.040912	0.280289	-3.79491
FLT4	1.71129	2.44871	2.91764	0.00819236	0.25875	-2.4536
NDUFA4	1.71115	4.98494	2.39307	0.0265616	0.268488	-3.41835
EMC7	1.71054	4.00892	2.80255	0.0113073	0.25875	-2.69069
PUM1	1.71048	5.92689	2.08554	0.0493246	0.284021	-3.94665
SMC2	1.70981	3.94372	2.15456	0.0434789	0.280499	-3.8205
CNOT1	1.70976	6.16654	2.13283	0.0448215	0.281422	-3.86913
PLXDC1	1.70931	3.94431	2.02808	0.0559884	0.288927	-4.02379
HIST3H2BB	1.70902	2.29623	2.14282	0.0467695	0.283014	-3.80169
PDIA5	1.70846	2.00619	3.32534	0.00352976	0.25875	-1.71948
PRKDC	1.70834	6.85483	1.72212	0.0996498	0.333135	-4.5035
COTL1	1.70823	4.92134	2.20425	0.0393016	0.2787	-3.73866
TRAFD1	1.70739	4.3886	2.68789	0.014094	0.25875	-2.89287
DLG1	1.70724	5.24774	2.11547	0.0464299	0.282929	-3.89772
USP11	1.70678	6.29903	2.45033	0.0230609	0.263732	-3.32297
GNA13	1.70666	5.2924	2.07397	0.050487	0.28411	-3.96546
NUP62	1.70654	4.96336	2.80955	0.0104603	0.25875	-2.66033
MFAP5	1.70648	-1.06845	0.906829	0.383697	0.573778	-4.88606
LINC01125	1.70633	4.52486	1.34046	0.212467	0.430323	-4.55665
HLCS	1.70577	3.96377	2.13236	0.0448643	0.281422	-3.8699
PPP6R3	1.70567	5.58309	2.03537	0.0545435	0.287597	-4.02772
OST4	1.70548	5.00915	2.92286	0.0090333	0.25875	-2.48948
HSF1	1.70523	5.13883	2.39018	0.0262262	0.268488	-3.42962
HSP90AA1	1.7048	7.37047	1.96753	0.0623826	0.296279	-4.1353
DHRS13	1.70463	2.72216	2.81563	0.0113876	0.25875	-2.67922
HPD	1.7033	-0.507582	1.78036	0.102279	0.334674	-4.20149
KRT79	1.70283	-3.22406	0.966378	0.365449	0.558517	-4.74093
HNRNPUL1	1.70273	6.62889	2.42164	0.0245238	0.266894	-3.37402
CUL4A	1.70049	5.0124	2.48861	0.0212355	0.263099	-3.25439
SWI5	1.6999	3.11573	2.70073	0.0141076	0.25875	-2.87403
HIF1A	1.69979	5.934	1.90606	0.0710162	0.305212	-4.21255
ABL1	1.69975	6.35572	2.26122	0.0344108	0.276025	-3.65344
CEP170	1.69924	6.08109	1.81493	0.0837522	0.317441	-4.36829
SMC1A	1.69916	5.87993	1.78694	0.0882981	0.324125	-4.4096
INPPL1	1.69885	6.60968	2.04968	0.0530062	0.286019	-4.00471
NOX1	1.69778	-2.71725	1.30403	0.221054	0.43746	-4.59345
STAT2	1.69714	6.3791	2.88877	0.00874732	0.25875	-2.50912
BCL2L1	1.69674	5.63673	2.65462	0.0147752	0.25875	-2.95113
ITGA7	1.69671	6.03782	2.23867	0.0360618	0.277195	-3.69184
KTI12	1.69593	2.57167	2.91223	0.00888885	0.25875	-2.49068
MYO1E	1.69591	4.48597	2.24872	0.0353169	0.276641	-3.67475
PDE4B	1.69585	5.95272	2.4277	0.0242078	0.266874	-3.36326
DOT1L	1.69575	6.51243	1.86054	0.0767789	0.311123	-4.29999
ATF5	1.69539	2.98499	3.23377	0.00395524	0.25875	-1.8343
KIAA0100	1.69498	6.98641	2.07906	0.0499724	0.284021	-3.95719
NUP214	1.69463	5.92018	2.09076	0.0488081	0.284021	-3.93814
ATF3	1.69451	3.83816	2.94163	0.0077572	0.25875	-2.40734
HIST1H4C	1.69412	4.83627	2.44488	0.0233324	0.263964	-3.33269
FOSL2	1.69334	5.29878	2.04924	0.0536928	0.286781	-3.99031
RCC2	1.69302	5.91767	2.28646	0.0326444	0.273101	-3.61017
CCT2	1.69138	4.99289	3.08986	0.00552214	0.25875	-2.11865
SLC10A3	1.69079	2.24462	2.86844	0.0094559	0.25875	-2.55863
TP53BP1	1.69074	6.19539	1.99704	0.0588567	0.290758	-4.08878
FMNL2	1.69051	6.83247	2.19835	0.0391963	0.278593	-3.75998
ACER1	1.69043	-2.80765	1.29679	0.226491	0.442605	-4.59034
EMP1	1.69036	5.01531	2.30382	0.0320139	0.272624	-3.57151
TMEM158	1.69012	2.72576	2.12036	0.0480173	0.283576	-3.84094
CPD	1.6899	4.86325	1.93262	0.0667935	0.300669	-4.18972
ITK	1.68916	-0.239173	2.0346	0.0559847	0.288927	-3.99507
PLXNB2	1.68876	6.30985	2.06732	0.0511654	0.28411	-3.97623
MORF4L1	1.68756	5.72047	2.12842	0.0458347	0.282225	-3.86312
NENF	1.68726	4.00775	2.72877	0.0125337	0.25875	-2.81282
GOLGA2	1.68716	5.34416	2.33925	0.0292163	0.271061	-3.51883
DDB1	1.68708	6.52305	2.17753	0.0409106	0.280289	-3.79489
PRPF8	1.68699	7.38497	2.17303	0.0412894	0.280361	-3.80239
TBC1D16	1.68698	5.68943	1.89115	0.0723889	0.306115	-4.25351
ATL3	1.68673	4.4073	1.87099	0.0752547	0.309185	-4.28419
PEMT	1.68617	3.5267	3.04654	0.00633643	0.25875	-2.22164
APEX1	1.68578	4.94156	3.04921	0.00606405	0.25875	-2.19827
LMNA	1.68574	5.66242	3.04695	0.00609574	0.25875	-2.2027
CNTRL	1.68523	4.22054	2.73742	0.0122943	0.25875	-2.79657
USP24	1.68509	6.03553	1.60916	0.122416	0.351355	-4.66102
RPS16	1.68483	6.14055	2.49366	0.0210051	0.263099	-3.24531
XRCC6	1.68402	5.45635	2.59136	0.0173899	0.259196	-3.06794
BAZ1B	1.68328	5.73889	2.40874	0.0252093	0.267812	-3.39687
HTATSF1	1.68308	4.60367	2.84115	0.0100486	0.25875	-2.60966
SPRED3	1.68304	1.87466	2.34381	0.0306718	0.271884	-3.48362
ETV7	1.68265	-0.994825	1.35682	0.196107	0.416777	-4.5635
ARHGAP21	1.68242	7.27856	1.9037	0.070654	0.305212	-4.23431
DLGAP4	1.68225	5.91849	2.02001	0.056237	0.289236	-4.05228
PTCRA	1.68195	-1.58042	0.95913	0.35361	0.549309	-4.87095
LIMK1	1.68182	5.27418	2.42128	0.0245424	0.266894	-3.37465
TDP2	1.68164	3.62875	2.86724	0.00948108	0.25875	-2.56086
IRS2	1.68139	6.04237	2.12847	0.0452206	0.281688	-3.87632
IFI6	1.68138	4.04245	2.44751	0.024198	0.266874	-3.31807
UBALD2	1.68123	4.63955	3.49742	0.00225066	0.25875	-1.34593
PYDC2	1.68105	-0.527923	1.09398	0.305286	0.510708	-4.71527
TRAK2	1.68099	5.44232	2.10999	0.0469485	0.283014	-3.90671
NUP188	1.68059	6.00057	2.62255	0.0158574	0.25875	-3.01042
PRCP	1.68053	5.15758	2.37735	0.0269515	0.268605	-3.45219
SS18	1.68018	5.10487	2.5362	0.0191543	0.259196	-3.16841
OR56A4	1.68012	-2.81539	0.95446	0.364417	0.557579	-4.82908
PDZD11	1.67997	3.53248	3.06222	0.00611531	0.25875	-2.19168
GLTP	1.67983	4.57372	2.89259	0.00895949	0.25875	-2.51332
USP42	1.67975	4.15127	2.62214	0.0158718	0.25875	-3.01118
ITM2B	1.67885	6.14965	2.46225	0.0224774	0.263488	-3.30167
EIF2B3	1.67821	3.54443	3.05786	0.00617602	0.25875	-2.20001
COL16A1	1.67776	5.0482	2.54236	0.0188993	0.259196	-3.15722
PSMB7	1.67776	5.27978	3.13973	0.00512744	0.25875	-2.04293
HCFC1	1.6777	6.32981	1.95101	0.064436	0.29859	-4.16112
GATAD2A	1.67769	5.34477	2.77147	0.0113935	0.25875	-2.73244
PPP4C	1.67769	4.27252	3.6841	0.00145732	0.25875	-0.977557
CTSV	1.67714	-0.632582	1.87094	0.0821959	0.31648	-4.13446
ENPP2	1.67713	3.82619	2.26148	0.0343917	0.276025	-3.65298
WASF2	1.67676	6.20082	1.91836	0.0686724	0.302589	-4.21175
HNRNPC	1.67641	6.55798	1.91808	0.0687106	0.302589	-4.21219
MFN2	1.6761	5.95752	2.39293	0.026073	0.268315	-3.42477
ADCY3	1.67609	4.53349	2.30296	0.0315347	0.272624	-3.58174
SYDE1	1.67604	3.73557	3.3217	0.00322055	0.25875	-1.65891
BLM	1.67598	2.70679	2.7178	0.0131991	0.25875	-2.83807
EXOC3	1.67556	5.07626	2.09282	0.0486064	0.284021	-3.9348
RNF114	1.67553	4.98771	2.8945	0.0086343	0.25875	-2.4981
ZNF367	1.67319	2.48232	2.52528	0.0210843	0.263099	-3.18114
DDR2	1.67311	5.11857	1.55574	0.134615	0.361496	-4.73268
ATAD2	1.67288	3.74364	2.32812	0.030435	0.271525	-3.53011
SNX3	1.67287	4.82853	2.95661	0.00749678	0.25875	-2.37838
EFTUD2	1.6723	5.55994	2.2126	0.0380616	0.277834	-3.73599
WT1	1.67217	-2.682	0.883709	0.395528	0.583509	-4.90027
ZFR	1.67196	5.43926	2.3137	0.0308314	0.271884	-3.56317
LAPTM4A	1.67182	4.83298	2.89856	0.00884063	0.25875	-2.5021
ASPM	1.67178	3.70961	1.66251	0.112702	0.343285	-4.5385
HSPA5	1.67154	6.03913	2.18556	0.0414774	0.280499	-3.75542
LITAF	1.67128	4.12809	2.46211	0.0224844	0.263488	-3.30193
SNX27	1.67107	5.54612	1.65359	0.112987	0.343446	-4.60002
IPO5	1.67071	5.51527	2.05683	0.0522532	0.284713	-3.99319
RPL19	1.67064	7.22073	2.75996	0.0116907	0.25875	-2.75415
CAMK2D	1.67034	5.32363	2.02153	0.0567161	0.289848	-4.03411
MAPKAPK2	1.67014	5.16826	2.69439	0.0135297	0.25875	-2.87715
NOP58	1.66919	3.81286	2.69263	0.0139485	0.25875	-2.8842
MCM7	1.66899	5.93783	2.95591	0.00750872	0.25875	-2.37973
ATP11A	1.66861	5.71088	1.84187	0.0795696	0.31382	-4.32809
MEGF9	1.66847	5.29922	1.9052	0.0704487	0.305212	-4.232
CDIPT	1.66728	4.57302	3.06978	0.00578374	0.25875	-2.15802
FCRL3	1.66709	-1.64655	0.791874	0.443635	0.620208	-4.96231
NRN1L	1.6665	-1.79692	1.63306	0.126182	0.354672	-4.37526
YWHAE	1.66634	7.20507	2.691	0.0136319	0.25875	-2.88348
DOCK7	1.66631	5.56532	2.12072	0.0459381	0.28228	-3.88909
ANGPTL4	1.6658	2.5838	2.71656	0.012879	0.25875	-2.83569
INSR	1.66535	5.40117	1.82147	0.0827199	0.316977	-4.35857
CAPZB	1.66533	5.78468	2.6084	0.0163582	0.25875	-3.03647
ATXN2L	1.66497	6.36972	2.12014	0.0459921	0.282489	-3.89004
SART3	1.66468	4.80526	2.45911	0.0226297	0.263621	-3.30729
CCT4	1.66441	4.80114	2.68558	0.0137965	0.25875	-2.89357
PYGB	1.66294	6.95365	2.36846	0.027465	0.268737	-3.46779
SRSF4	1.66244	5.40797	2.69643	0.0138327	0.25875	-2.87724
ITPRIPL2	1.6619	4.36344	1.97645	0.0612977	0.294615	-4.12129
TFPI	1.66178	3.14903	2.21429	0.0385033	0.278185	-3.72199
TUFM	1.66145	5.35248	2.563	0.0180677	0.259196	-3.11964
MED12	1.66136	5.44985	2.33364	0.029564	0.271061	-3.52858
ANP32D	1.66093	-0.92385	1.4269	0.186871	0.409812	-4.52459
CDCA5	1.66091	2.70853	2.59389	0.0177494	0.259196	-3.06361
POLG	1.66086	5.03658	2.90213	0.00848627	0.25875	-2.48346
RRP1B	1.66072	4.62635	2.52864	0.0199078	0.261044	-3.1802
KAT7	1.66069	5.60639	2.10101	0.0478091	0.283576	-3.92142
TIAL1	1.6603	5.42238	2.6024	0.0165753	0.25875	-3.04751
VAV3	1.66005	2.07385	2.13953	0.0454901	0.282203	-3.82954
CEP192	1.65993	5.24551	1.83137	0.081177	0.315295	-4.3438
RAB28	1.65986	3.14326	2.87732	0.00927034	0.25875	-2.54198
PLS3	1.65985	4.36015	2.10069	0.0491464	0.284021	-3.89137
FRMD4B	1.65916	3.66675	2.65995	0.0146022	0.25875	-2.94124
EDIL3	1.65909	4.31396	1.96435	0.0627732	0.296279	-4.14028
SPSB3	1.659	3.93641	2.96875	0.00755258	0.25875	-2.36961
TENM4	1.65871	5.85878	1.59273	0.126065	0.354604	-4.68325
LARP4B	1.65804	5.77705	1.84305	0.0793902	0.313556	-4.32632
RPL6	1.65799	6.23792	2.05847	0.0527178	0.285333	-3.97562
TMC7	1.65792	2.95935	2.91982	0.00815197	0.25875	-2.44941
DAXX	1.65746	4.11195	2.63116	0.016388	0.25875	-2.99782
DNAJA1	1.65726	5.0602	2.55539	0.0183704	0.259196	-3.13352
CD99L2	1.65712	5.19854	2.10941	0.0470038	0.283014	-3.90767
CRTC3	1.65659	5.32269	2.1841	0.0403619	0.280224	-3.78388
CYFIP1	1.65628	5.7965	1.94351	0.0653882	0.299274	-4.1728
FANCA	1.65617	3.94244	2.45442	0.0228592	0.263732	-3.31567
OAZ1	1.65532	6.45378	2.45341	0.0229089	0.263732	-3.31748
SLC39A6	1.65525	5.24215	2.11564	0.0464139	0.282929	-3.89744
TBC1D14	1.65507	5.99414	1.99314	0.0593125	0.290764	-4.09496
VAMP7	1.65501	3.29953	1.25285	0.241371	0.456693	-4.62358
CENPW	1.65496	0.854176	1.45647	0.164443	0.389307	-4.66113
GADD45B	1.65408	4.1999	2.59094	0.016997	0.25875	-3.06854
ATP6V1F	1.65291	5.04941	2.90882	0.00895583	0.25875	-2.49693
MAN1B1	1.65289	5.30395	2.26089	0.0344344	0.276025	-3.654
HECTD1	1.65231	6.21733	1.88896	0.0726954	0.306115	-4.25685
LZTS1	1.65211	4.22717	1.82583	0.0835214	0.317308	-4.30896
TPP1	1.65184	5.66089	2.1068	0.0472524	0.283131	-3.91194
CBL	1.65183	5.57592	1.68644	0.106416	0.337919	-4.55411
BCL2L13	1.65161	5.19071	2.05662	0.0522753	0.284713	-3.99353
GADD45G	1.6514	3.90705	2.16513	0.0419635	0.280499	-3.81558
SLC5A3	1.65123	5.35824	1.46745	0.156975	0.382567	-4.84696
AP2A1	1.65114	5.93941	2.62316	0.0158362	0.25875	-3.0093
SLC38A2	1.65005	5.77768	2.30945	0.0311079	0.272279	-3.57052
ALKBH5	1.64987	5.63933	2.6865	0.0141369	0.25875	-2.8954
SUPT5H	1.64939	6.13042	2.23556	0.0362956	0.277195	-3.69713
CAPZA2	1.64913	4.44655	2.03006	0.0551237	0.288052	-4.03622
HIST1H1E	1.64905	5.36602	2.70181	0.0140747	0.25875	-2.8721
UBAP2L	1.64905	6.00323	2.75194	0.0119022	0.25875	-2.76927
FAF1	1.64901	4.39567	2.27103	0.033714	0.275548	-3.63665
NXF1	1.6485	5.49867	2.7389	0.0122537	0.25875	-2.79379
PHB	1.64843	4.46621	2.67224	0.0145847	0.25875	-2.92143
LZTS2	1.64836	5.23737	2.10621	0.0473086	0.283131	-3.9129
TMEM54	1.64828	2.89866	2.32452	0.0312493	0.272472	-3.52655
FAF2	1.64801	4.54068	2.39053	0.0262066	0.268488	-3.429
SLC35D2	1.64719	3.49278	2.81592	0.0106279	0.25875	-2.65668
COMMD1	1.64699	3.50355	3.09763	0.00564305	0.25875	-2.12385
ESF1	1.64699	3.42488	2.5176	0.0203849	0.261438	-3.19982
NFKBIA	1.64698	5.04198	2.70823	0.0131199	0.25875	-2.85128
PLEKHM2	1.64639	6.14761	2.58005	0.017407	0.259196	-3.08849
BZW2	1.64635	3.30142	2.49772	0.0217716	0.263207	-3.23152
EIF5A	1.6462	5.85367	2.71633	0.0128857	0.25875	-2.83613
ESPL1	1.6461	2.73944	2.0013	0.0590193	0.290764	-4.06586
SLTM	1.64596	4.85766	2.49235	0.0210647	0.263099	-3.24767
YIPF5	1.64581	2.99619	2.90476	0.00871891	0.25875	-2.49044
FBLN1	1.64551	2.63677	2.37695	0.0274784	0.268737	-3.44625
NFIC	1.64471	6.48175	1.95206	0.0643037	0.298215	-4.15948
PINK1	1.6445	5.439	2.00037	0.0584708	0.290099	-4.08352
DIP2B	1.64442	6.57437	1.71631	0.100726	0.333788	-4.5118
ARHGAP11A	1.64419	2.84105	2.1166	0.047618	0.283296	-3.86613
FAM120A	1.64412	5.89	2.26601	0.0340688	0.276025	-3.64524
HNRNPH1	1.644	7.05114	2.10872	0.0470691	0.283014	-3.90879
TNFRSF1A	1.64363	4.67373	2.53595	0.0195977	0.260365	-3.16718
NEURL1B	1.64302	4.63875	2.05725	0.0528465	0.285571	-3.97758
ACADVL	1.64292	6.82891	2.71768	0.0128471	0.25875	-2.8336
SPARC	1.64282	8.31667	1.75208	0.0942558	0.328191	-4.46041
TBCD	1.64238	5.7522	2.21421	0.037935	0.277834	-3.73327
NCOA5	1.64209	4.30109	2.6419	0.0151958	0.25875	-2.97468
PAQR4	1.64188	4.58177	3.02122	0.00646667	0.25875	-2.2529
GPR107	1.64161	5.67605	1.86966	0.075447	0.309293	-4.2862
FUT8	1.64124	3.96885	2.21503	0.0378708	0.277834	-3.73188
TMEM59	1.64078	4.89718	2.66506	0.0148154	0.25875	-2.93452
CNBP	1.64044	6.25167	2.70295	0.0132748	0.25875	-2.86116
GLG1	1.64037	6.34797	2.05535	0.0524088	0.284851	-3.99559
DDX41	1.64036	4.5738	2.61062	0.0162787	0.25875	-3.03239
RDX	1.64026	5.5368	2.17588	0.0410492	0.280289	-3.79764
SEPT9	1.64018	6.73925	2.52576	0.0195938	0.260365	-3.18734
TMED10	1.63932	5.86729	1.93239	0.0675009	0.301479	-4.17247
UCHL1	1.63914	6.00374	2.63042	0.0155852	0.25875	-2.9959
SNRNP200	1.639	6.9739	1.96339	0.0628917	0.296279	-4.14178
RPL13A	1.63896	7.26643	2.17929	0.0407627	0.280289	-3.79193
TCEAL7	1.63896	3.20215	2.85107	0.0101682	0.25875	-2.60251
FOXK2	1.63891	5.36237	2.09821	0.0480805	0.28363	-3.926
SYT8	1.63856	-2.76463	1.23328	0.245302	0.460204	-4.64865
GPX4	1.63846	5.79466	3.35185	0.00300073	0.25875	-1.59852
ADCY6	1.6372	5.52967	1.98437	0.0603479	0.293233	-4.10881
PAFAH1B2	1.63664	5.31077	2.08026	0.0498523	0.284021	-3.95525
BTBD19	1.6366	3.27443	2.78585	0.0113603	0.25875	-2.71254
PRR5-ARHGAP8	1.63634	-1.76641	1.22463	0.24841	0.46333	-4.65527
SRSF2	1.63565	5.72124	2.53869	0.0194826	0.260365	-3.1623
RPS23	1.63516	6.02162	1.95802	0.0635579	0.297383	-4.15019
PRMT1	1.63497	5.55926	3.00498	0.00696044	0.25875	-2.30084
YWHAZ	1.63478	6.20715	1.70401	0.103038	0.334777	-4.5293
STUB1	1.63419	4.45837	2.39396	0.0265119	0.268488	-3.41681
CHCHD2	1.63361	5.53431	3.00678	0.00693221	0.25875	-2.29741
KNSTRN	1.63353	3.04452	2.94947	0.00818727	0.25875	-2.42223
UBR2	1.63345	5.13329	1.83734	0.0802605	0.314186	-4.33489
RALGAPA2	1.63332	5.41892	1.81993	0.0829616	0.317031	-4.36086
OSBPL8	1.6333	5.1431	1.75635	0.0935084	0.327619	-4.45423
HSPH1	1.63289	4.35435	2.38648	0.0264334	0.268488	-3.43613
FERMT2	1.63288	4.44165	2.02502	0.0556794	0.288393	-4.04428
CKAP4	1.63276	4.422	2.52034	0.0198256	0.260766	-3.19715
AP2M1	1.63241	6.39179	2.46795	0.0222036	0.263207	-3.29149
PMP22	1.63182	4.72397	2.52676	0.0195514	0.260365	-3.18553
WDR34	1.63173	3.5108	3.48788	0.00217813	0.25875	-1.32464
PXDC1	1.6311	4.65054	3.02683	0.00689663	0.25875	-2.27924
EBLN1	1.63096	-1.85226	1.07075	0.311747	0.516003	-4.75354
TLE3	1.63082	5.78456	1.859	0.077006	0.311257	-4.30232
FAM126A	1.63072	3.93942	2.2201	0.038048	0.277834	-3.71232
FRYL	1.63028	6.01079	1.86871	0.0755852	0.309504	-4.28764
DNAJC11	1.63012	4.73887	2.9752	0.00718522	0.25875	-2.34237
HP1BP3	1.63011	6.7105	1.98767	0.0599562	0.29217	-4.1036
RTP4	1.63001	0.448468	2.23146	0.0401737	0.280224	-3.65041
KIF18B	1.6291	3.93212	2.2048	0.039898	0.280047	-3.72418
TAF1	1.62864	5.51836	1.94391	0.0653376	0.299274	-4.17219
CAPG	1.62857	2.93334	2.49172	0.0220492	0.263207	-3.24191
SCRIB	1.62851	6.11184	1.97161	0.0618838	0.295318	-4.12889
RSRC1	1.62791	3.51091	3.19568	0.00451265	0.25875	-1.93497
SF3B3	1.62779	5.86767	1.88423	0.0733616	0.307477	-4.26407
CLASP1	1.62651	6.43732	1.79905	0.0863054	0.32131	-4.39178
WISP1	1.62635	1.3341	1.65065	0.118134	0.347796	-4.46917
SUMF2	1.62624	5.32357	2.57321	0.0176692	0.259196	-3.10099
PDCD11	1.62612	4.72793	2.04961	0.0530143	0.286019	-4.00484
SIX3	1.62612	-2.77458	1.29818	0.222983	0.439522	-4.59809
NEDD4L	1.6259	4.50045	1.7184	0.100339	0.333619	-4.50883
PTMS	1.62541	6.34081	2.7143	0.0133008	0.25875	-2.84449
COLGALT1	1.62539	5.36761	2.68442	0.0138322	0.25875	-2.89574
LIMD1	1.62508	4.80212	1.58616	0.127551	0.356049	-4.6921
ATP6V0E1	1.62482	4.07699	3.17948	0.00468291	0.25875	-1.96629
ATP6V0E2	1.62448	5.9808	2.23019	0.0367017	0.277553	-3.70624
CAPRIN1	1.62419	6.32326	2.20109	0.0389757	0.278291	-3.75537
YY1AP1	1.62408	5.50663	2.29896	0.0318006	0.272624	-3.58864
ZWINT	1.62405	2.55712	2.27999	0.0342409	0.276025	-3.60069
FEM1C	1.62346	4.83234	1.96037	0.0639341	0.297735	-4.12947
USP9X	1.62339	6.18126	1.64538	0.114681	0.345184	-4.61138
GLYR1	1.62332	5.24615	1.99368	0.0592493	0.290764	-4.09411
CXCL16	1.62259	3.58761	2.39872	0.0257535	0.267902	-3.41456
CPM	1.62241	3.76495	1.87404	0.0748153	0.308502	-4.27956
KIF22	1.62227	3.98796	2.54702	0.0191364	0.259196	-3.14742
LRRC8A	1.62189	6.80447	2.22082	0.0374202	0.277834	-3.7221
SMARCAD1	1.62156	4.16257	2.14186	0.0440056	0.280738	-3.85421
FBXW5	1.6213	5.29235	3.42179	0.00254564	0.25875	-1.45796
KLF13	1.62128	5.94186	2.00728	0.0576754	0.289952	-4.07254
RFTN1	1.62047	4.22709	2.5812	0.0173633	0.259196	-3.08639
TTC13	1.62025	3.61157	2.56864	0.0182654	0.259196	-3.10876
ABHD17A	1.62019	4.96236	1.92178	0.0682185	0.302081	-4.20649
SRSF9	1.62009	5.55387	2.88469	0.00882858	0.25875	-2.51694
TULP3	1.61972	4.04861	2.48432	0.0214333	0.263207	-3.26211
SMARCC2	1.61902	6.45022	2.07489	0.0503932	0.28411	-3.96396
CUEDC2	1.61863	4.37215	2.80233	0.0109531	0.25875	-2.68195
CDC42BPB	1.61857	6.48907	1.78484	0.0886471	0.324623	-4.41268
RNF187	1.61822	5.35075	2.36328	0.0277685	0.268737	-3.47687
RILPL1	1.61813	4.29355	2.99344	0.00714403	0.25875	-2.32277
RBMX	1.61812	6.3215	1.88246	0.0736122	0.307477	-4.26676
PARP1	1.61805	6.02085	2.52266	0.0197263	0.260766	-3.19296
LAMA4	1.61776	4.94687	1.78379	0.0888223	0.324655	-4.41422
COL27A1	1.61757	4.87717	2.21936	0.0375331	0.277834	-3.72456
POGK	1.61756	5.42167	1.90318	0.0707244	0.305212	-4.2351
AGRN	1.61704	6.93063	2.06062	0.0518579	0.284574	-3.98707
ITGA1	1.61697	3.40052	1.66941	0.111313	0.342356	-4.52911
DROSHA	1.61691	5.17595	2.21711	0.0377087	0.277834	-3.72838
PPP4R1	1.61662	5.18689	2.3972	0.025837	0.267902	-3.41724
LRRC47	1.61616	4.63666	2.56579	0.0179582	0.259196	-3.11456
CDR2L	1.61605	3.63135	3.23547	0.00393958	0.25875	-1.83092
ALDH3A2	1.61528	5.39968	2.26531	0.0341183	0.276025	-3.64644
PCBP1	1.61523	6.09772	2.78166	0.0114659	0.25875	-2.72029
DCTN1	1.61516	6.2695	2.07218	0.0506688	0.28411	-3.96836
LYZ	1.61493	1.91903	1.80512	0.0876849	0.322796	-4.30982
CTSZ	1.61451	4.35174	2.86154	0.00930328	0.25875	-2.56126
HNRNPAB	1.6143	5.35386	3.31548	0.00342788	0.25875	-1.70234
TUBB6	1.61379	3.80634	2.77385	0.0116658	0.25875	-2.73476
SNRPC	1.6133	3.52668	2.92215	0.00838574	0.25875	-2.45768
LDHB	1.61325	6.63922	2.48141	0.0215683	0.263207	-3.26734
NACC1	1.61299	5.24666	2.15914	0.0424805	0.280499	-3.82554
KIF13B	1.61298	5.26832	2.08436	0.0494425	0.284021	-3.94858
GOLGA3	1.61251	6.15372	1.77165	0.0908693	0.325695	-4.43197
NOP2	1.6122	4.54257	2.58974	0.0170417	0.25875	-3.07074
COLEC10	1.61203	-2.00079	1.0828	0.309937	0.514697	-4.72254
PPP1R14A	1.61189	3.06544	2.13545	0.0458622	0.282225	-3.83607
ODF2	1.61163	4.48387	2.45776	0.0231633	0.263732	-3.30551
SHOX2	1.61127	0.714092	0.891782	0.388551	0.57749	-4.90963
SLC25A39	1.61102	4.88079	2.86267	0.00927975	0.25875	-2.55912
ARGLU1	1.61059	5.47195	2.13219	0.04488	0.281422	-3.87018
ALG5	1.61053	2.30569	2.57118	0.0186303	0.259196	-3.10349
DNMBP	1.61	4.4906	1.97897	0.0609941	0.29413	-4.11732
ATG13	1.60991	5.59741	2.05178	0.0527848	0.285458	-4.00134
NDUFA12	1.60965	2.84893	2.29581	0.0338162	0.275548	-3.56189
RPL10A	1.60937	5.83595	3.22712	0.00401695	0.25875	-1.84751
LRRC32	1.60898	2.9228	2.22042	0.0393628	0.2789	-3.6832
SEPT4	1.60879	5.26233	2.59476	0.0168552	0.25875	-3.06153
RSF1	1.60869	5.38026	1.52284	0.142621	0.368119	-4.77588
PRDX6	1.60868	4.70898	2.961	0.007422	0.25875	-2.36988
SLC39A7	1.60852	5.01008	3.13593	0.00517213	0.25875	-2.05026
PRRC2B	1.6085	8.20391	1.83551	0.0805409	0.314321	-4.33762
PKN2	1.6085	4.6173	2.03637	0.0544346	0.287597	-4.02611
BTG1	1.60819	5.16437	2.68684	0.0137581	0.25875	-2.89122
PSMD1	1.60792	5.07427	2.75301	0.0122147	0.25875	-2.77325
POMP	1.60754	3.64178	2.62267	0.0166892	0.25875	-3.01284
PRMT2	1.60751	5.92712	2.12428	0.045607	0.282225	-3.88322
LDB1	1.60729	5.54132	2.42999	0.0240896	0.266874	-3.3592
DCAF15	1.60678	4.01288	3.00651	0.00693644	0.25875	-2.29792
ILF3	1.60673	7.50432	2.00745	0.0576568	0.289952	-4.07228
MET	1.60638	3.12183	1.12599	0.274849	0.486905	-5.13196
DIP2C	1.60634	6.30372	1.92177	0.0682188	0.302081	-4.20649
PRPF19	1.60593	5.07419	2.6563	0.0147203	0.25875	-2.94801
PIAS1	1.60559	3.99316	2.9885	0.00697011	0.25875	-2.31657
PRPS1	1.6052	4.09918	2.81722	0.0102815	0.25875	-2.64577
TAS2R60	1.60492	-1.00204	1.47912	0.161042	0.386089	-4.55022
PEAK1	1.60489	6.38348	1.51493	0.144601	0.369786	-4.78616
ATP13A1	1.60441	5.333	2.30111	0.0316576	0.272624	-3.58494
DCP2	1.60429	4.72982	1.61113	0.121984	0.351231	-4.65834
MBNL1	1.60349	5.47733	1.8799	0.0739762	0.30786	-4.27066
MDM2	1.6031	5.44203	1.65127	0.113463	0.344086	-4.60323
CNTNAP1	1.60304	5.37342	2.03813	0.0542434	0.287568	-4.02328
DDOST	1.60272	5.2827	2.6115	0.0166472	0.25875	-3.03163
SAMD4A	1.60254	5.57412	2.04318	0.0537001	0.286781	-4.01518
LMO4	1.60185	5.38326	1.9079	0.0707656	0.305212	-4.20977
FBN2	1.60179	3.92137	1.71761	0.100484	0.333619	-4.50994
REST	1.60171	4.30263	2.04782	0.0532036	0.28615	-4.00771
GLB1	1.60158	3.87517	2.61134	0.0162529	0.25875	-3.03106
TCF3	1.60158	5.47165	2.1262	0.0454303	0.282141	-3.88007
PSRC1	1.60153	4.5088	3.25634	0.00412477	0.25875	-1.84981
SNX14	1.60138	4.39189	1.90183	0.0715965	0.305632	-4.21897
GNL2	1.60127	4.01614	2.67372	0.0149545	0.25875	-2.92223
NIPBL	1.60084	5.83917	1.67478	0.108709	0.339571	-4.57048
RPS3	1.60082	6.7409	2.25754	0.0346748	0.276476	-3.65971
NUPR1	1.6005	3.33228	1.83636	0.081889	0.316025	-4.29365
TUBB2B	1.6003	6.68314	2.03197	0.054914	0.287613	-4.03316
GSTO1	1.60005	3.26844	2.7004	0.0141175	0.25875	-2.87461
KIF1C	1.59951	5.65785	2.02639	0.0555277	0.288052	-4.04209
TFRC	1.59932	5.05963	2.25252	0.0350394	0.276476	-3.66828
TP53BP2	1.59917	4.97852	2.1828	0.0410577	0.280289	-3.77412
TMEM165	1.59874	5.46155	2.59691	0.0167761	0.25875	-3.05759
SRP72	1.59861	4.80153	2.47678	0.0222441	0.263207	-3.27206
SYNM	1.59793	5.43326	1.62782	0.118378	0.348167	-4.63555
YIPF3	1.59719	5.14442	3.0536	0.00623582	0.25875	-2.20814
TBL1XR1	1.59682	5.95565	1.64721	0.114302	0.344785	-4.60885
AKAP10	1.59673	4.49679	2.38311	0.0266235	0.268488	-3.44206
PRDM2	1.59668	5.37644	1.6902	0.105686	0.33706	-4.54883
YBX1	1.5966	6.61801	2.67331	0.0141769	0.25875	-2.91642
NELFE	1.59604	4.80925	2.61878	0.0168288	0.25875	-3.01971
ANP32E	1.596	4.48286	1.97759	0.0611594	0.294412	-4.11948
EIF2AK1	1.59584	5.21335	2.39155	0.0261502	0.268488	-3.42722
GAK	1.59576	6.33901	2.0531	0.0526456	0.285333	-3.99922
GNAS	1.59558	7.60845	2.02385	0.0558095	0.28857	-4.04615
MTA2	1.59545	5.55108	2.99278	0.00690213	0.25875	-2.30825
TMEM259	1.59536	6.37874	2.47043	0.0220852	0.263207	-3.28704
UBA2	1.59524	4.84166	2.46349	0.0224177	0.263488	-3.29946
LAMC3	1.59493	3.68828	1.8747	0.0754137	0.309293	-4.25983
IGDCC4	1.59484	4.59291	1.71342	0.101989	0.334674	-4.49438
RPL38	1.59462	5.14133	2.3872	0.0263932	0.268488	-3.43487
HS6ST1	1.5945	5.21051	2.03337	0.0547613	0.287613	-4.03092
POLD2	1.5941	4.89674	2.69653	0.0138295	0.25875	-2.87705
KDR	1.59409	2.97714	2.25517	0.0348466	0.276476	-3.66376
SRM	1.59406	4.60949	3.22575	0.00402979	0.25875	-1.85023
STRAP	1.59403	5.1178	2.54708	0.0196105	0.260365	-3.14568
SOGA1	1.59363	7.35284	1.48623	0.151981	0.377689	-4.8231
SHMT2	1.59341	4.85405	2.41594	0.0248246	0.267182	-3.38413
TAOK1	1.59328	6.6395	1.44668	0.162653	0.386973	-4.87308
HIPK1	1.59293	5.92653	1.70924	0.102049	0.334674	-4.52187
FURIN	1.59271	4.79159	2.4189	0.024668	0.267182	-3.37888
ERCC1	1.59263	5.03498	2.33029	0.0297735	0.271061	-3.53441
SOX2	1.5921	7.0681	2.14864	0.043401	0.280499	-3.84297
NINJ1	1.5921	4.56899	2.66129	0.0145588	0.25875	-2.93875
COQ2	1.5919	2.89054	2.9826	0.00760832	0.25875	-2.36113
SKI	1.59179	5.96335	1.97966	0.0609108	0.293981	-4.11623
FBL	1.59172	4.40269	2.91486	0.0082444	0.25875	-2.45897
AP1M1	1.5911	4.74072	2.65228	0.0148518	0.25875	-2.95547
CRMP1	1.59093	6.32695	2.17695	0.0409589	0.280289	-3.79585
RNF20	1.59091	4.67732	2.67028	0.0142723	0.25875	-2.92205
SEMA7A	1.5909	3.94344	2.67734	0.0144229	0.25875	-2.91212
MAPK1IP1L	1.5908	4.83387	1.66173	0.111328	0.342356	-4.58871
MYL12B	1.59063	4.78933	2.75911	0.0124301	0.25875	-2.76921
HLA-DQB2	1.58888	-1.75141	1.02142	0.328731	0.52944	-4.81131
TEAD3	1.58846	2.14223	2.61819	0.0168501	0.25875	-3.02076
RPLP0	1.58839	7.24083	1.87937	0.0740518	0.30786	-4.27146
GATAD2B	1.58816	6.14031	1.65044	0.113635	0.344111	-4.60439
POLR2E	1.58789	4.72868	2.90199	0.00848889	0.25875	-2.48372
G6PD	1.58787	4.50611	2.60952	0.0171657	0.259002	-3.03606
FRMD6	1.58681	3.92048	2.38468	0.0265348	0.268488	-3.4393
CAMSAP1	1.58604	5.78638	1.80748	0.0849413	0.31953	-4.37932
SYNE2	1.58565	6.22928	1.52896	0.141102	0.367589	-4.7679
PPT1	1.58548	4.95613	2.34009	0.0291645	0.271061	-3.51737
SIN3A	1.5849	5.00318	2.11114	0.046839	0.283014	-3.90482
NDUFB7	1.58449	4.37917	2.2031	0.0393935	0.278936	-3.74055
TCF19	1.58407	2.64077	2.88309	0.00915163	0.25875	-2.53115
CLTB	1.58371	3.97423	2.41491	0.0253658	0.267902	-3.38043
CNDP2	1.58365	5.47805	2.27817	0.0332153	0.275275	-3.62442
LCK	1.58361	-1.10486	0.871075	0.399351	0.586117	-4.9224
MCM5	1.58354	4.37937	2.34591	0.028808	0.27041	-3.50722
DDX46	1.58345	4.83864	2.12167	0.0458498	0.282225	-3.88753
RARA	1.5832	4.49295	2.80986	0.0107716	0.25875	-2.66794
XPOT	1.58304	5.67161	1.92213	0.0688528	0.302891	-4.18814
MGAT5	1.58277	5.16716	1.84303	0.079394	0.313556	-4.32636
NEUROG2	1.58274	-0.831058	1.08284	0.306623	0.511616	-4.74533
TFF3	1.58215	-1.3039	1.15416	0.277727	0.489071	-4.69566
LSG1	1.5821	4.10784	2.641	0.0152259	0.25875	-2.97634
POLDIP2	1.58202	5.15557	2.46514	0.0223382	0.263207	-3.29651
MCM3AP	1.58125	6.49323	1.92392	0.0679339	0.301997	-4.20317
ALDOA	1.58089	7.18354	2.3469	0.0287476	0.270122	-3.50548
CPA4	1.58088	-1.17238	1.87157	0.0807189	0.314386	-4.13775
ITGA5	1.58081	3.98538	2.165	0.0425688	0.280499	-3.80339
IDH3G	1.58069	4.45639	2.92844	0.00799372	0.25875	-2.4328
TP53INP2	1.58016	5.94788	2.32208	0.0302931	0.271525	-3.54866
TPST1	1.58001	4.68052	3.03512	0.00626367	0.25875	-2.2258
EHD4	1.57984	3.469	2.37896	0.0273624	0.268737	-3.44278
KRTAP5-6	1.57978	-0.655624	0.697591	0.504872	0.668797	-4.93865
FABP12	1.57969	-1.91845	1.49992	0.159189	0.383872	-4.51243
FAM43A	1.57931	2.09341	2.9809	0.00796288	0.25875	-2.38599
KLHL24	1.57919	5.51979	1.60244	0.123897	0.352871	-4.67013
FH	1.57916	3.74285	3.24251	0.00387542	0.25875	-1.81691
CEBPD	1.57879	3.72034	2.54947	0.018609	0.259196	-3.1443
CDV3	1.57846	5.46845	2.43829	0.0236649	0.265643	-3.34444
KIF15	1.57839	2.4523	2.71963	0.0135421	0.25875	-2.84018
ASPH	1.57825	5.42027	1.89933	0.0712535	0.305251	-4.241
KPNA2	1.57819	4.37967	2.38457	0.0275966	0.268737	-3.4254
FRMD8	1.5779	4.66028	2.89669	0.00887767	0.25875	-2.50561
USMG5	1.57784	3.82151	2.64048	0.015631	0.25875	-2.97919
UTP20	1.57756	4.15754	2.03013	0.0551152	0.288052	-4.0361
HNRNPDL	1.57751	6.619	2.40881	0.0252056	0.267812	-3.39675
DVL3	1.57748	6.00612	2.19426	0.039528	0.279265	-3.76686
FAM32A	1.57605	4.51859	3.03834	0.00645512	0.25875	-2.2373
DDX3X	1.57603	6.65791	2.29647	0.0319674	0.272624	-3.59294
WDR45B	1.57587	5.64041	2.505	0.0204961	0.261438	-3.22488
BRD4	1.57568	6.47669	2.26756	0.0339591	0.276014	-3.6426
CNOT8	1.57564	4.39925	2.36509	0.0281708	0.269231	-3.4667
STEAP3	1.5756	2.91477	1.79133	0.0890688	0.324692	-4.35867
BAALC	1.57542	6.58224	2.26516	0.0341293	0.276025	-3.6467
ALYREF	1.57508	3.77635	2.73075	0.0132197	0.25875	-2.82023
CLPTM1L	1.57408	4.83505	2.70114	0.0133284	0.25875	-2.86454
RRM1	1.57405	3.72024	2.50885	0.0207707	0.262486	-3.21535
NRK	1.57401	-1.165	1.3019	0.213765	0.431124	-4.80384
CELSR1	1.57384	2.88448	1.57771	0.130213	0.359085	-4.67989
MON2	1.57384	5.64473	1.57462	0.130192	0.359085	-4.70756
LOXL2	1.57371	3.38557	2.43429	0.0243465	0.266874	-3.34662
GTF3C1	1.57264	6.2869	2.21725	0.0376975	0.277834	-3.72813
MORF4L2	1.57261	5.5865	2.4762	0.0222716	0.263207	-3.27308
DDX50	1.5726	3.56844	2.25431	0.0349087	0.276476	-3.66522
RPA1	1.57243	4.72749	2.67662	0.0144456	0.25875	-2.91343
PJA1	1.5724	4.2219	2.76079	0.0116689	0.25875	-2.75259
WTAP	1.5721	5.12818	2.11486	0.0464877	0.283014	-3.89872
BMP1	1.57191	4.84265	2.18011	0.0406943	0.280289	-3.79057
RNF19B	1.5719	3.84274	3.1047	0.00555314	0.25875	-2.11029
NDRG1	1.57146	6.09943	2.36562	0.0276308	0.268737	-3.47276
PCDH18	1.57124	3.4207	2.20981	0.0388578	0.278291	-3.72944
CYB5R3	1.57119	5.61849	1.94723	0.0649146	0.299083	-4.16702
CCDC28A	1.57108	2.18154	2.87238	0.00970364	0.25875	-2.56364
CRY1	1.57051	3.82611	2.29185	0.032278	0.2728	-3.6009
MRPL9	1.57048	3.50549	3.5034	0.00221966	0.25875	-1.33418
ZNF106	1.57045	5.95518	1.61464	0.121218	0.350702	-4.65356
LANCL1	1.57006	5.20889	1.82249	0.082559	0.31695	-4.35704
ACO2	1.56983	5.91877	2.24988	0.0352323	0.276621	-3.67278
ANAPC15	1.56937	2.24285	3.03496	0.00677313	0.25875	-2.26417
CRYAB	1.56936	7.9021	1.89309	0.072118	0.306043	-4.25055
RPS4X	1.56933	6.69143	2.76327	0.0116045	0.25875	-2.74792
ZNF664	1.56924	6.27924	2.00818	0.0575728	0.289952	-4.07111
HMGA1	1.56874	5.06842	2.65806	0.0146632	0.25875	-2.94474
MAGOH	1.56868	2.85049	2.58178	0.018214	0.259196	-3.08489
OPA1	1.56851	5.0299	1.84916	0.0784697	0.312119	-4.31715
EPC2	1.5685	4.68753	2.52539	0.0200472	0.261044	-3.18598
PPP1R15B	1.56842	5.6069	1.90248	0.070821	0.305212	-4.23618
ABCA2	1.56823	7.81882	1.96307	0.0629309	0.296279	-4.14228
EIF4H	1.5679	6.59915	2.17615	0.0410261	0.280289	-3.79718
GUSB	1.56757	4.12147	2.23235	0.0365373	0.277195	-3.70257
WDR76	1.56747	2.88649	2.1853	0.0402631	0.280224	-3.78188
VPS45	1.5673	5.05034	2.67231	0.0142082	0.25875	-2.91827
RPS19	1.56722	6.44153	2.65223	0.0148534	0.25875	-2.95556
PPP1CC	1.56688	5.25995	2.38523	0.0265042	0.268488	-3.43834
KLC1	1.56673	6.27684	1.76597	0.0918427	0.326458	-4.44026
RPS6KC1	1.56652	4.35747	2.00565	0.0578628	0.289952	-4.07514
AUP1	1.56603	5.30311	3.13152	0.00522425	0.25875	-2.05873
RANBP9	1.56563	5.10611	2.74467	0.012097	0.25875	-2.78295
MCM6	1.56504	3.86173	2.28868	0.0336372	0.275548	-3.58628
COPA	1.5644	6.68936	2.52973	0.0194257	0.260365	-3.18015
TRIM6-TRIM34	1.56393	-0.486156	0.887551	0.403696	0.5896	-4.78137
ZSWIM8	1.56385	6.32763	2.03246	0.0548603	0.287613	-4.03237
PCDHB10	1.56374	4.62879	2.32689	0.0299875	0.271243	-3.54031
NCOA4	1.56349	5.53624	2.1584	0.0425451	0.280499	-3.82678
POLE3	1.56338	3.80076	2.8538	0.00976953	0.25875	-2.58602
CBX5	1.56326	7.23719	1.40398	0.174846	0.400064	-4.92583
SLC43A2	1.56313	4.26616	1.83709	0.0802982	0.314186	-4.33525
PRPF4B	1.56312	5.09795	1.6199	0.120079	0.350157	-4.64639
MXD3	1.56274	3.60037	2.5933	0.0173172	0.259196	-3.06446
DEFA1	1.5623	0.356012	0.886623	0.404164	0.5901	-4.78184
LLGL1	1.5621	5.69283	2.0585	0.0520791	0.284597	-3.9905
SAR1A	1.56161	4.965	1.74566	0.0953911	0.329447	-4.4697
THOC2	1.5615	5.07808	2.32312	0.0302266	0.271525	-3.54685
SBNO2	1.5606	4.57867	2.7626	0.0116219	0.25875	-2.74918
MMP7	1.56038	-1.73801	1.0771	0.302378	0.508461	-4.77927
TRMT112	1.56038	4.28198	3.02663	0.00662826	0.25875	-2.25962
DHX15	1.56014	6.22505	2.20742	0.0384705	0.278185	-3.74472
QRFPR	1.56006	-2.71043	1.199	0.251706	0.466302	-4.69194
TFE3	1.55937	5.4734	2.25923	0.0345536	0.276313	-3.65683
SLC25A25	1.55932	4.99919	2.51071	0.020244	0.261438	-3.21456
IL1R1	1.5591	2.90875	2.17731	0.0415185	0.280499	-3.78316
SF3B1	1.559	6.98769	1.96505	0.0626871	0.296279	-4.13918
ROMO1	1.55893	3.33156	2.59975	0.0175284	0.259196	-3.05329
SRP14	1.55813	4.72076	2.84583	0.00963945	0.25875	-2.59128
TMX4	1.55758	5.12544	1.76128	0.0926519	0.326744	-4.44708
NFKB1	1.55756	3.82445	2.63892	0.015296	0.25875	-2.98019
PSME1	1.55754	4.01501	2.85167	0.0101549	0.25875	-2.60143
GALNT2	1.55736	5.70272	2.13224	0.0454839	0.282203	-3.85692
NUP153	1.5572	5.08942	2.05671	0.0522656	0.284713	-3.99338
HMGXB3	1.55719	5.66107	2.17705	0.0409503	0.280289	-3.79568
CFD	1.55688	0.30287	2.56636	0.0199363	0.261044	-3.11257
LPP	1.55688	5.62213	1.4545	0.160498	0.385439	-4.86329
TMEM60	1.55631	1.6683	2.51301	0.021631	0.263207	-3.20189
GOLGA6L2	1.55599	0.00278383	1.59176	0.137133	0.363981	-4.45084
PLTP	1.55575	5.04717	2.13113	0.0449768	0.281422	-3.87193
RPL30	1.55571	6.47073	2.64259	0.0151727	0.25875	-2.97341
SEPT7	1.55567	5.66405	1.6001	0.124418	0.353035	-4.67331
LAMP1	1.55542	5.74558	2.15078	0.0432124	0.280499	-3.83943
AHSA1	1.55462	4.15739	2.65076	0.0152848	0.25875	-2.96052
TWIST1	1.55433	1.44188	1.82981	0.083764	0.317441	-4.27479
SLC47A1	1.5543	1.64131	2.73444	0.012725	0.25875	-2.80749
NUP37	1.55329	2.35228	2.35512	0.030686	0.271884	-3.45413
DUSP4	1.55324	2.84221	1.63884	0.118476	0.348257	-4.53725
COLEC12	1.55319	3.07812	1.89853	0.0720515	0.306003	-4.22396
UFSP2	1.55286	3.0428	2.73799	0.0130137	0.25875	-2.80722
CASP7	1.55274	2.3165	2.32885	0.0303892	0.271525	-3.52888
VCL	1.55255	5.44189	2.01398	0.0569138	0.28985	-4.06188
STK11	1.55254	5.07348	2.29664	0.0319557	0.272624	-3.59264
PDPK1	1.55252	5.33308	1.64381	0.115008	0.345414	-4.61355
TES	1.55245	0.708861	2.41154	0.0266951	0.268488	-3.37189
MRPL24	1.55225	3.99439	2.8604	0.00962682	0.25875	-2.57367
PDGFA	1.55182	3.67369	2.81141	0.0107348	0.25875	-2.66507
NRP2	1.55082	5.36401	1.91375	0.069291	0.303753	-4.21887
E2F1	1.55023	3.76555	2.6012	0.016619	0.25875	-3.04972
TTC37	1.55005	5.45347	2.1127	0.0466911	0.283014	-3.90226
TRIM56	1.54995	3.73771	2.66572	0.0144171	0.25875	-2.93053
PFKL	1.54952	5.95399	1.84517	0.0790698	0.312884	-4.32314
TPR	1.54876	5.81407	1.89794	0.0714456	0.305388	-4.24313
PDGFRB	1.54833	5.49561	1.84793	0.0786552	0.312341	-4.319
PSMD8	1.54759	4.75475	3.10341	0.00535206	0.25875	-2.09202
TMEM230	1.54746	4.89331	2.95992	0.00744041	0.25875	-2.37198
NUP93	1.54728	4.63227	2.76549	0.0115468	0.25875	-2.74372
MAN2A2	1.54694	6.17521	2.16053	0.04236	0.280499	-3.82323
HBEGF	1.5468	3.4727	2.25924	0.0357232	0.27699	-3.63498
GBA	1.54677	4.52667	2.93597	0.00785782	0.25875	-2.41827
SLC16A1	1.54673	4.53681	2.1387	0.0442899	0.281176	-3.85944
RNF168	1.54565	4.27944	2.10429	0.0474929	0.283159	-3.91605
BUD13	1.5446	3.43025	3.33513	0.00327616	0.25875	-1.66401
CENPJ	1.54452	3.76322	2.57355	0.0176562	0.259196	-3.10037
SMARCA4	1.54417	6.54887	1.83865	0.08006	0.314152	-4.33292
WIPI2	1.54399	5.35041	2.41096	0.0250901	0.267812	-3.39294
NDUFA4L2	1.54381	3.4039	2.90828	0.00865047	0.25875	-2.48382
GOT2	1.54376	4.78134	2.43423	0.0243496	0.266874	-3.34673
SEC61A1	1.5432	6.58045	2.8239	0.0104412	0.25875	-2.64182
JARID2	1.54317	4.80344	1.95188	0.0643272	0.298215	-4.15978
CHRNA1	1.54288	-1.25228	1.30564	0.214075	0.431247	-4.71928
PREX1	1.54243	6.55714	1.99886	0.0586449	0.290279	-4.0859
GART	1.54203	5.13509	2.31588	0.0312214	0.272472	-3.551
MCEE	1.54185	1.73639	2.07742	0.0514632	0.28411	-3.92811
PCDHB9	1.5416	4.77121	2.11918	0.0460818	0.282497	-3.89162
MAD1L1	1.54158	3.9786	2.77618	0.0116057	0.25875	-2.73044
WSB2	1.54157	5.66232	2.4368	0.0242175	0.266874	-3.34224
PTPRA	1.5414	6.12186	2.13052	0.0450332	0.281422	-3.87295
MED9	1.54111	3.75372	2.86249	0.00928348	0.25875	-2.55946
RPS25	1.5407	5.77166	2.28335	0.0334018	0.275548	-3.6062
SEPT11	1.54062	6.0324	1.95627	0.0637762	0.297499	-4.15292
FAM129B	1.54018	5.2205	2.34831	0.0297515	0.271061	-3.48663
SAMHD1	1.53993	4.87708	2.14513	0.0437133	0.280686	-3.8488
YWHAQ	1.53984	6.38417	2.17004	0.0421364	0.280499	-3.79512
INTS1	1.53957	6.25788	2.0289	0.0552513	0.288052	-4.03808
NUFIP2	1.53929	6.0264	1.42241	0.169497	0.394866	-4.90322
KDM1A	1.53897	5.73051	2.41944	0.0246392	0.267147	-3.37791
LYAR	1.53873	1.78929	2.16175	0.044246	0.281155	-3.77617
TTK	1.53824	1.4106	1.58034	0.13131	0.359682	-4.61358
IP6K1	1.53806	5.32977	1.8891	0.0726761	0.306115	-4.25664
GNG7	1.53805	5.24362	2.01257	0.0570734	0.289902	-4.06413
PPP2R1B	1.53798	4.30016	2.04673	0.0533199	0.28615	-4.00946
BRI3	1.53774	4.47457	2.65364	0.0151892	0.25875	-2.9553
HSD17B3	1.53751	2.05508	2.05994	0.0532671	0.28615	-3.95554
ARID5B	1.53708	5.04324	1.84807	0.078633	0.312326	-4.31878
ZDHHC4	1.53699	4.12043	2.96263	0.00765719	0.25875	-2.3812
LETM1	1.53697	5.38921	1.97363	0.0616381	0.294892	-4.12571
RB1CC1	1.53695	5.04983	1.72323	0.0994457	0.333001	-4.50192
CTDSP2	1.53692	7.01408	1.79262	0.0873587	0.322716	-4.40125
SEC22B	1.53685	4.5668	2.71663	0.0128771	0.25875	-2.83556
DBN1	1.53627	6.27579	2.49849	0.0212366	0.263099	-3.23371
ALDH18A1	1.53616	4.68433	2.65392	0.014798	0.25875	-2.95243
POU4F2	1.53602	-2.79546	1.08467	0.300989	0.507645	-4.76711
IRF2BP2	1.53583	5.99976	2.10556	0.0473712	0.283159	-3.91397
SPECC1	1.53549	6.69842	1.891	0.0724102	0.306115	-4.25375
FGFRL1	1.53544	3.89838	2.67922	0.0139924	0.25875	-2.90541
FAM193A	1.53535	5.72525	2.20372	0.0387652	0.278291	-3.75095
VEZF1	1.53515	5.47843	2.04924	0.0530536	0.28614	-4.00543
RAD54L	1.53455	2.81499	2.27472	0.0346121	0.276389	-3.60942
CDCA2	1.53426	1.20024	1.98157	0.0613447	0.294642	-4.09663
FBXO11	1.5342	5.41559	2.03485	0.0545992	0.287597	-4.02854
ARHGEF12	1.53418	6.69163	1.63519	0.116814	0.346866	-4.62543
UBA1	1.53392	7.62688	2.29731	0.0319106	0.272624	-3.59148
IL2RB	1.53385	-0.0822827	1.48618	0.156506	0.382391	-4.6724
ABCB7	1.53381	3.85917	2.79875	0.0114017	0.25875	-2.69759
TM9SF4	1.53375	5.45386	2.4016	0.0255962	0.267902	-3.40949
ARHGAP23	1.53369	5.96423	2.1459	0.0436442	0.280686	-3.84751
ARCN1	1.53339	5.46887	2.14614	0.0442259	0.281155	-3.83427
PLD3	1.5332	5.95138	2.52912	0.0194513	0.260365	-3.18125
EMILIN1	1.53285	3.59496	2.22654	0.0375496	0.277834	-3.7016
ACSL1	1.5328	4.61672	2.61497	0.0165223	0.25875	-3.02537
OGT	1.53272	7.36226	1.75155	0.09435	0.328315	-4.46118
TTL	1.53257	4.86042	1.65779	0.112129	0.34264	-4.59419
RGS5	1.53239	4.38883	1.85731	0.0772555	0.311257	-4.30487
ILVBL	1.53203	4.56123	2.21519	0.0378585	0.277834	-3.73162
UQCRFS1	1.53199	4.04653	2.42143	0.0255559	0.267902	-3.36271
NCOR1	1.53191	6.5498	1.67047	0.109569	0.340867	-4.57652
SUPT6H	1.53169	6.3419	2.16135	0.0422889	0.280499	-3.82186
HGF	1.5316	1.87549	1.62194	0.121176	0.350702	-4.59315
PLBD2	1.53155	4.60819	2.52796	0.0195004	0.260365	-3.18336
SPATA13	1.53138	4.96513	1.41612	0.17131	0.396836	-4.91097
MICALL2	1.53082	5.36544	2.56966	0.0182252	0.259196	-3.10693
SNRNP40	1.53072	4.09838	3.08362	0.00560222	0.25875	-2.1309
PSMB6	1.53069	4.52336	2.86973	0.0094287	0.25875	-2.55621
PPP1R18	1.53067	4.82757	2.34785	0.0292069	0.271061	-3.49634
CHD1	1.53043	4.7714	2.2024	0.0388705	0.278291	-3.75317
TOP3A	1.52944	5.22811	2.33119	0.0297169	0.271061	-3.53284
POLR3E	1.52927	4.83518	2.09007	0.048877	0.284021	-3.93928
TRIP13	1.5291	1.63564	2.08788	0.0511797	0.28411	-3.89129
LRRFIP1	1.52867	4.64253	2.13125	0.0449658	0.281422	-3.87173
DEGS1	1.52859	4.47676	2.41555	0.0258717	0.267902	-3.37274
ADAMTS4	1.52852	4.33293	1.78786	0.0888578	0.324655	-4.38795
EIF3A	1.5284	5.76119	1.99745	0.0594664	0.291095	-4.07188
TAL2	1.52835	0.069186	0.8004	0.437714	0.616539	-4.96402
MAD2L2	1.52754	4.74786	2.75809	0.0120789	0.25875	-2.76389
DGCR8	1.5273	5.2953	2.14494	0.0437297	0.280686	-3.8491
NLK	1.52657	4.63863	1.93147	0.0669436	0.301023	-4.1915
DNASE1L1	1.52657	2.68412	2.2193	0.0387446	0.278291	-3.70054
NELFCD	1.5264	5.13291	2.18657	0.0407438	0.280289	-3.7679
PPDPF	1.52623	5.1193	2.81298	0.0103799	0.25875	-2.65381
PARP4	1.52603	4.82606	2.11488	0.0471007	0.283014	-3.88508
TSR1	1.52602	4.5095	2.14797	0.0434607	0.280499	-3.84409
BCKDK	1.52568	4.60709	2.95245	0.0075682	0.25875	-2.38642
RRP36	1.52559	3.72927	2.32505	0.0306304	0.271884	-3.53535
MRPL4	1.52548	4.14318	3.04132	0.00641173	0.25875	-2.23161
HINT1	1.52505	4.91128	2.58201	0.0177453	0.259196	-3.08476
AFF4	1.52478	6.60808	1.5858	0.127631	0.356213	-4.69258
PCBP2	1.52435	7.32518	1.77974	0.0895016	0.325047	-4.42016
FNBP4	1.52397	5.98061	2.03801	0.0542572	0.287568	-4.02348
RPL12	1.52375	6.21502	2.14498	0.0437268	0.280686	-3.84905
GAS7	1.52299	5.80359	1.58867	0.126982	0.355343	-4.68873
GDI1	1.52296	7.25646	2.11408	0.046561	0.283014	-3.9
ELAVL1	1.52261	5.17556	1.75235	0.0942098	0.328191	-4.46003
SERPING1	1.52243	3.28236	2.62338	0.0158286	0.25875	-3.0089
TLK1	1.52218	4.76788	1.90151	0.0709533	0.305212	-4.23766
LGALS3	1.52202	2.34037	2.60787	0.0172263	0.259137	-3.03896
KMT2E	1.52181	6.07811	1.70041	0.103721	0.335334	-4.53439
EXOC7	1.52179	6.78845	2.16337	0.0421143	0.280499	-3.8185
PLXNB3	1.52152	6.44526	1.96462	0.0627395	0.296279	-4.13985
BTF3	1.52072	5.5683	2.54649	0.0196352	0.260365	-3.14671
ATP5C1	1.52068	5.05326	2.4558	0.0232599	0.263732	-3.30895
HMOX1	1.52047	3.71813	2.28893	0.0330182	0.274784	-3.59676
NCAPD3	1.52028	4.80385	2.27783	0.0332387	0.275275	-3.625
MLLT1	1.51996	4.63924	2.90673	0.00868054	0.25875	-2.48673
GNG8	1.51961	0.833188	0.543247	0.597664	0.737192	-5.07205
GPR65	1.51948	0.433502	1.53434	0.1432	0.368701	-4.6276
AKNAD1	1.51935	0.934347	1.68785	0.108561	0.339231	-4.47179
SOX4	1.51899	6.77255	1.54826	0.136403	0.36346	-4.74257
MRPS21	1.51893	4.52743	2.79489	0.011135	0.25875	-2.69576
UTP6	1.51855	3.9855	2.44467	0.023343	0.263964	-3.33307
CCAR2	1.51854	5.5874	2.1037	0.0475492	0.283195	-3.91701
SON	1.51814	7.74658	1.71533	0.100908	0.333961	-4.51319
USP34	1.51807	6.6598	1.53844	0.138777	0.36551	-4.75548
AKR1A1	1.51806	4.3761	2.72385	0.0126718	0.25875	-2.82204
LYST	1.51771	5.95938	1.644	0.114969	0.3454	-4.61329
UBL3	1.51757	5.00772	1.83634	0.080413	0.314208	-4.33638
FLOT2	1.51698	5.1599	2.80779	0.0108213	0.25875	-2.6718
VAMP3	1.51667	5.03016	2.58798	0.0171077	0.25875	-3.07398
RASA1	1.51618	4.98699	1.90938	0.0698801	0.304138	-4.22558
CALM1	1.51576	7.72933	1.71029	0.101852	0.334582	-4.52037
ST7	1.51555	4.53372	2.58813	0.017102	0.25875	-3.0737
TM9SF3	1.51551	5.32514	1.64916	0.113898	0.344288	-4.60615
CSK	1.5151	5.09303	2.62186	0.016277	0.25875	-3.01292
REEP4	1.51499	2.77352	2.61684	0.016899	0.25875	-3.02314
OGG1	1.51478	5.10715	1.80908	0.0846857	0.319067	-4.37696
MEGF8	1.51477	6.43614	1.66277	0.111117	0.342356	-4.58726
THBS2	1.51476	4.53702	1.71811	0.101114	0.334232	-4.48776
TTLL7	1.51474	4.91618	1.62346	0.119311	0.349129	-4.64152
NAV2	1.51467	7.19373	1.74191	0.0960591	0.330178	-4.47511
RPL3	1.51444	7.80489	2.29506	0.0320614	0.272624	-3.59536
ING1	1.51428	3.1443	2.88251	0.00887219	0.25875	-2.52111
CD59	1.51427	5.59074	2.03279	0.0548244	0.287613	-4.03185
UBE2C	1.51395	2.91941	1.46771	0.161402	0.386419	-4.64822
CSNK1D	1.51381	6.52379	2.136	0.0445335	0.281422	-3.86389
ZNF282	1.51334	4.36965	2.52719	0.0195332	0.260365	-3.18476
TRIM21	1.51325	1.53869	2.29705	0.03448	0.276118	-3.54586
TMEM127	1.51318	5.07306	2.16571	0.041913	0.280499	-3.8146
RAC1	1.51308	5.89288	2.09807	0.0487151	0.284021	-3.91222
ACTRT1	1.513	-2.94073	1.11872	0.291803	0.50001	-4.72061
SNX29	1.51293	4.90864	1.82175	0.0826761	0.316977	-4.35815
ZNF830	1.5126	3.08001	2.95537	0.00778328	0.25875	-2.39494
DIAPH1	1.51236	4.89406	2.06091	0.0518278	0.284574	-3.9866
PLIN3	1.51223	4.3402	2.5459	0.0191827	0.259196	-3.14943
CUTA	1.51196	4.85946	2.36888	0.0285111	0.270122	-3.45196
MFGE8	1.51176	5.93919	2.38866	0.0268096	0.268605	-3.42599
ZC3HC1	1.51169	3.42072	2.68796	0.0145021	0.25875	-2.89684
FAM71F1	1.51164	0.847975	1.31926	0.205495	0.425198	-4.8626
SYT11	1.51156	7.44848	1.65802	0.112082	0.34264	-4.59387
HNRNPL	1.51147	6.3304	2.06214	0.0517004	0.284574	-3.98462
NCK2	1.51127	4.48503	2.62081	0.0163142	0.25875	-3.01482
MAF1	1.51085	4.85949	2.85064	0.00983842	0.25875	-2.59192
RASSF2	1.51053	6.33399	1.70442	0.102959	0.334777	-4.52871
POLR3C	1.50999	3.75904	3.23661	0.00392909	0.25875	-1.82864
KLF3	1.5099	4.85196	1.88527	0.0732154	0.307249	-4.26249
BST2	1.50966	3.03107	1.78071	0.0926923	0.326744	-4.30747
MSL2	1.50954	4.69437	2.22457	0.0371314	0.277797	-3.71576
GDI2	1.50949	5.82965	2.17778	0.0414793	0.280499	-3.7824
AEBP1	1.50948	5.47263	2.24031	0.0365027	0.277195	-3.67859
PSEN1	1.50945	5.16616	2.11249	0.0467107	0.283014	-3.9026
ATF7IP	1.50945	6.4615	1.79267	0.0873498	0.322716	-4.40117
TIMELESS	1.50902	4.21605	2.47282	0.0229452	0.263732	-3.27455
NAA15	1.50863	4.67013	1.83652	0.0803853	0.314186	-4.33611
CHRNA6	1.50843	-1.78254	0.821095	0.427425	0.608559	-4.94572
MCM3	1.5084	4.70249	2.79975	0.0110158	0.25875	-2.68674
GBF1	1.50772	5.85711	2.05781	0.0521509	0.284597	-3.99161
DDX21	1.50772	4.58646	2.32091	0.0308961	0.271884	-3.54243
AMBRA1	1.50771	5.17446	2.0599	0.0519327	0.284597	-3.98823
BRD7	1.50737	4.82027	1.91542	0.0690656	0.303201	-4.21628
PSMD2	1.50719	6.10468	2.56878	0.0182598	0.259196	-3.1085
PIR	1.50711	0.974867	1.947	0.0663619	0.300107	-4.1294
CNP	1.507	7.21544	2.05743	0.0521905	0.284674	-3.99222
TMEM126A	1.50695	2.21719	2.79977	0.0117825	0.25875	-2.70711
HERPUD1	1.5069	4.87718	2.64201	0.0151921	0.25875	-2.97448
CDKN1A	1.50619	4.61566	2.49246	0.0215117	0.263207	-3.24437
SMAD2	1.50617	5.36228	1.35216	0.190616	0.412522	-4.98811
SPOCK1	1.50615	5.32131	1.96846	0.0629348	0.296279	-4.11696
TRMT1	1.50559	4.19564	2.88297	0.00886292	0.25875	-2.52023
PYCR1	1.50547	3.92684	2.89248	0.00896169	0.25875	-2.51353
CDC123	1.50516	4.38846	2.43123	0.024505	0.266894	-3.35198
ZBTB17	1.50515	4.78406	2.88775	0.00876754	0.25875	-2.51107
SYNCRIP	1.50507	5.70653	1.72045	0.0999582	0.333306	-4.50589
LAMA5	1.50452	6.43705	1.77058	0.0910531	0.325861	-4.43354
GTPBP1	1.5045	5.21212	1.96206	0.0630556	0.296543	-4.14386
ATP2A2	1.50435	6.96303	1.72434	0.099242	0.332982	-4.50033
ST14	1.50416	1.36167	1.63866	0.120631	0.350348	-4.44337
RNF216	1.50409	5.72227	2.12236	0.0457857	0.282225	-3.88639
PCDHGA12	1.50407	4.83599	2.70018	0.0133569	0.25875	-2.86634
HSP90AB1	1.50377	7.61264	2.26091	0.0344326	0.276025	-3.65396
METTL5	1.50376	3.40782	2.86912	0.00977329	0.25875	-2.56959
HPSE	1.50365	1.38339	1.88029	0.075378	0.309293	-4.22919
CENPN	1.50363	1.86557	2.27686	0.0344613	0.2761	-3.60589
RPL8	1.50361	7.12488	2.60517	0.0164746	0.25875	-3.04241
LRPPRC	1.50312	5.51056	1.90376	0.0706453	0.305212	-4.23421
STK35	1.5031	4.59231	1.83686	0.0803338	0.314186	-4.3356
ANXA6	1.50307	5.83628	2.42501	0.0243475	0.266874	-3.36804
BMF	1.50268	3.33778	1.93541	0.0678565	0.301997	-4.1469
CORO1C	1.50254	6.90134	2.31748	0.0305876	0.271884	-3.55663
STIM1	1.50226	4.63765	1.94162	0.0656305	0.299274	-4.17575
GTPBP4	1.50194	4.22387	2.03299	0.0554472	0.288052	-4.01603
RUNX1	1.50186	4.27459	1.87592	0.075239	0.309185	-4.25801
DHX36	1.50159	5.06259	1.65645	0.112401	0.342986	-4.59605
SH3BP5	1.50153	3.82289	2.34418	0.0294315	0.271061	-3.50263
TADA3	1.50152	5.11882	2.60595	0.0164465	0.25875	-3.04098
RPL18	1.50126	6.3644	2.21104	0.0381844	0.278185	-3.73862
SESN3	1.50108	6.1464	1.30481	0.205986	0.425517	-5.04332
KAZALD1	1.50091	1.81053	2.5064	0.0219313	0.263207	-3.21305
MRPS31	1.50088	2.94205	2.29942	0.032308	0.2728	-3.57899
PIH1D1	1.50082	4.37034	2.90304	0.00875238	0.25875	-2.49366
LSM4	1.50081	4.1759	2.86488	0.00953119	0.25875	-2.56529
RBM15B	1.50079	4.99489	1.85585	0.0774716	0.311532	-4.30707
PARP2	1.50065	3.69457	2.54914	0.0190495	0.259196	-3.14365
POM121	1.5005	5.4563	1.65916	0.111849	0.34264	-4.59228
FAM168B	1.50031	6.23691	1.83536	0.080564	0.314321	-4.33785
GUCD1	1.5003	4.49156	2.37264	0.0272225	0.268736	-3.46046
PRR7	1.49997	1.78369	2.60536	0.0173194	0.259196	-3.0434
CHPF	1.4998	5.16378	2.64471	0.0151019	0.25875	-2.96948
GPX5	1.49961	-3.07574	0.958098	0.365609	0.558591	-4.80009
BCAS2	1.49943	2.98472	2.62877	0.0164723	0.25875	-3.00205
MMADHC	1.49899	3.81179	2.95109	0.00785854	0.25875	-2.40305
SLC35F6	1.49897	4.61595	2.34732	0.0287222	0.270122	-3.50475
SUPT16H	1.49879	5.20366	2.46678	0.0222594	0.263207	-3.29357
INSM1	1.49876	3.11075	1.68655	0.107924	0.338926	-4.50567
NLRC5	1.49828	4.99202	2.02485	0.0556986	0.288404	-4.04456
PLEKHS1	1.49817	0.182657	0.995403	0.336273	0.534969	-5.00502
MED16	1.49799	5.20934	2.39405	0.026011	0.268048	-3.4228
FAM110D	1.49792	-0.478066	1.86756	0.0826931	0.316977	-4.10014
TNIP2	1.49789	4.03951	2.94882	0.00763108	0.25875	-2.39344
TRIM24	1.49783	4.91998	1.94795	0.0648236	0.299083	-4.1659
KDM3A	1.49779	5.33507	1.70336	0.10316	0.334787	-4.53021
CCNL1	1.49767	5.41468	1.95688	0.0637003	0.297451	-4.15197
ELOVL5	1.49746	5.06345	2.4223	0.0244894	0.266894	-3.37285
ADNP	1.4974	6.15342	1.68011	0.107657	0.338728	-4.56302
DLD	1.49721	4.32251	2.28913	0.0324622	0.273101	-3.60557
BDH2	1.4971	2.63041	2.48794	0.0217206	0.263207	-3.25236
TTC21B	1.49703	4.59666	1.98974	0.0597122	0.291401	-4.10033
IFI27L1	1.49702	3.08829	2.46001	0.0235713	0.265299	-3.3003
BCORL1	1.497	3.82923	1.72192	0.0996866	0.33316	-4.50379
ANKRD40	1.4969	5.29319	2.11547	0.0464299	0.282929	-3.89771
STRN4	1.49683	5.47373	2.24671	0.0354652	0.276674	-3.67818
SLC44A2	1.49675	6.34751	1.90581	0.0703654	0.305212	-4.23107
NUP160	1.49648	4.93799	2.02438	0.0563982	0.289467	-4.02962
RAPGEF2	1.49603	5.55516	1.76334	0.0922953	0.326744	-4.44408
VPS41	1.49528	4.83701	1.77139	0.0909146	0.325725	-4.43236
MAP3K12	1.49513	5.64392	1.93528	0.0664479	0.300107	-4.18559
HSPB1	1.49503	4.45562	2.10346	0.0475728	0.283233	-3.91741
PRPF3	1.49493	5.29718	2.4914	0.0211082	0.263099	-3.24939
PRELID1	1.49459	4.37994	2.69694	0.0142235	0.25875	-2.8808
G3BP1	1.49443	5.71477	1.56349	0.132785	0.360332	-4.7224
MRPL37	1.49421	4.50216	3.02728	0.00661861	0.25875	-2.25839
RAB7A	1.49413	5.97125	2.6023	0.0165787	0.25875	-3.04768
TSTA3	1.49399	3.60252	2.67934	0.0147743	0.25875	-2.91221
BCL9	1.49389	4.93848	1.70185	0.103448	0.335277	-4.53236
BRD2	1.49376	6.46129	2.1352	0.0446066	0.281422	-3.86522
NUAK1	1.49366	4.62396	1.80939	0.084635	0.318994	-4.3765
NOV	1.49362	1.44029	1.95573	0.0670011	0.301072	-4.06156
MAGED1	1.49318	6.2679	2.0352	0.054562	0.287597	-4.02799
AKIRIN2	1.49315	4.31984	2.79304	0.0108557	0.25875	-2.69165
GGA3	1.49294	4.90641	1.89572	0.0717533	0.305751	-4.24654
KDSR	1.49265	4.52703	1.88949	0.0726213	0.306115	-4.25605
TOR1A	1.49259	4.13222	2.37838	0.0268929	0.268605	-3.45039
TWIST2	1.49252	-0.88574	1.1756	0.264273	0.477166	-4.80728
IFI30	1.49248	1.24341	1.45428	0.165043	0.389923	-4.71005
ZNF646	1.4924	4.91558	1.70471	0.102903	0.334777	-4.52829
SYNRG	1.49232	5.27274	1.73513	0.0972773	0.331497	-4.48487
HIST1H4F	1.49223	1.09044	1.61276	0.125057	0.353715	-4.52928
TMTC4	1.49222	3.8371	2.54965	0.0190285	0.259196	-3.14273
RAB13	1.49149	4.57227	2.64265	0.0155574	0.25875	-2.97526
PHLDA1	1.49136	6.73193	1.58861	0.127727	0.356362	-4.66542
TMF1	1.49132	3.8859	1.61298	0.121581	0.35102	-4.65583
ANP32B	1.49069	5.17975	2.65073	0.0157135	0.25875	-2.96313
NPNT	1.49047	2.31274	1.83396	0.082259	0.316485	-4.29715
FRMD7	1.49027	-2.88327	1.21892	0.250477	0.465076	-4.65961
ENDOG	1.49019	2.73209	2.26085	0.0362918	0.277195	-3.6184
PCDHGA7	1.4901	4.37781	2.0168	0.0565968	0.289848	-4.0574
LTV1	1.48998	2.50184	2.42464	0.0253853	0.267902	-3.35723
MT2A	1.48986	5.65331	1.69351	0.106573	0.3381	-4.49609
RECQL	1.48983	3.39804	1.99834	0.0593629	0.290883	-4.07049
AARS	1.48939	6.03836	2.42281	0.0244627	0.266894	-3.37195
HBB	1.48931	6.07812	1.89427	0.073403	0.307477	-4.20845
RGL1	1.48925	5.04207	2.0279	0.055361	0.288052	-4.03967
SEC23A	1.489	4.45316	2.41022	0.0251296	0.267812	-3.39425
ECT2	1.48818	3.14932	1.94558	0.0665435	0.300111	-4.13155
NDUFS3	1.48813	4.23309	2.84153	0.0100399	0.25875	-2.60894
MAP1S	1.48805	4.77174	2.27218	0.0336333	0.275548	-3.63468
ASB1	1.48802	4.93816	1.7613	0.0926473	0.326744	-4.44704
CLK2	1.48761	5.0181	2.55956	0.0182039	0.259196	-3.12591
CHMP4B	1.48741	4.75426	2.7478	0.0120129	0.25875	-2.77707
SIAH2	1.48729	3.56446	2.26295	0.0354545	0.276674	-3.62888
PHF20	1.48727	4.82871	2.03977	0.054067	0.287283	-4.02066
FAM50A	1.48697	4.50023	2.70989	0.0138309	0.25875	-2.85764
NCAPD2	1.48674	5.33976	2.02437	0.0563995	0.289467	-4.02964
FAM111B	1.4866	1.6403	1.83356	0.0841461	0.318173	-4.23471
RFC4	1.48636	2.95283	2.48051	0.0225763	0.263488	-3.26127
PLD1	1.48636	2.82983	2.11908	0.0460908	0.282497	-3.89178
HSPA2	1.4861	3.67824	1.72128	0.100529	0.333619	-4.4833
PCDHGC3	1.48609	7.19706	1.62077	0.119891	0.350033	-4.6452
SORBS3	1.48602	5.26544	2.40293	0.0255238	0.267902	-3.40714
FXR2	1.48592	4.97079	2.66606	0.014783	0.25875	-2.93269
MAP2K2	1.48588	5.42638	2.38353	0.0265998	0.268488	-3.44132
CAD	1.48584	5.45566	1.80455	0.0854135	0.320306	-4.38366
SGPL1	1.4857	5.32298	1.84979	0.0783748	0.312119	-4.31619
STMN1	1.48545	6.01023	2.08542	0.0499629	0.284021	-3.93255
CD84	1.48527	3.42083	1.5444	0.137332	0.364334	-4.74765
HMG20B	1.4839	4.60759	2.72703	0.0125825	0.25875	-2.81608
UBE4B	1.48375	5.66833	2.11949	0.0460533	0.282489	-3.89111
POLDIP3	1.48356	5.4662	2.3892	0.0262811	0.268488	-3.43135
MTHFR	1.48345	5.20345	1.74568	0.0953877	0.329447	-4.46967
BACH1	1.48335	5.03051	1.85593	0.0774605	0.311532	-4.30696
TRIM63	1.48333	-1.02217	0.688328	0.50533	0.669008	-5.15788
SAP30	1.48323	3.03665	3.18017	0.00489579	0.25875	-1.9931
SNX1	1.48319	6.00309	1.52241	0.142727	0.368271	-4.77644
NUDC	1.48318	4.50077	2.4995	0.02169	0.263207	-3.22844
SOX10	1.48299	5.54315	1.56568	0.132272	0.360047	-4.71948
DNM2	1.48296	6.37818	2.01061	0.057296	0.289952	-4.06725
TAPBP	1.48251	5.92344	2.50356	0.0205599	0.261438	-3.22747
IDH3B	1.48248	4.79091	2.82015	0.0105286	0.25875	-2.64881
EGR2	1.48228	4.28569	2.54825	0.019086	0.259196	-3.14524
PPP1R12C	1.48222	5.65526	1.97085	0.0619769	0.295318	-4.13009
BAD	1.48207	4.34926	3.01883	0.00674612	0.25875	-2.27447
CWC22	1.48197	3.14941	2.41693	0.0252575	0.267818	-3.3769
CBFB	1.48194	4.3436	2.45961	0.0230723	0.263732	-3.30226
HIST2H3D	1.48184	2.68539	1.8558	0.0798051	0.314021	-4.23759
HR	1.48165	4.03525	2.60663	0.016824	0.25875	-3.04043
CXXC1	1.48151	4.71443	2.56834	0.0182773	0.259196	-3.1093
CELSR2	1.48137	7.1386	1.70004	0.103793	0.335334	-4.53492
KDM6B	1.48078	5.62837	2.06797	0.0510991	0.28411	-3.97519
ATRN	1.48025	5.75351	1.65655	0.112381	0.342986	-4.59591
RPL32	1.48024	6.66664	2.09673	0.0482245	0.283804	-3.92842
SSH1	1.48009	5.15454	1.65453	0.112794	0.343285	-4.59871
DSP	1.48	1.52827	1.72517	0.0998111	0.333289	-4.47779
SETX	1.47998	6.03214	1.58741	0.127267	0.355847	-4.69042
RFC2	1.47948	3.74375	2.91167	0.00889976	0.25875	-2.4917
GBE1	1.47938	3.96957	2.19877	0.0397432	0.27948	-3.74773
MUC1	1.47931	2.68644	2.47543	0.0228191	0.263703	-3.27004
GALR1	1.47929	3.09049	1.44328	0.165992	0.39102	-4.78434
LPIN2	1.47924	4.929	1.88608	0.0731	0.307071	-4.26124
MIPEP	1.47901	2.32918	2.89794	0.00856719	0.25875	-2.4915
TRAF7	1.479	5.24477	2.62568	0.0157487	0.25875	-3.00465
SEC62	1.47894	4.88436	1.55818	0.134039	0.361232	-4.72945
SRI	1.4789	5.9685	2.03303	0.0547978	0.287613	-4.03146
NRBF2	1.47882	2.77034	2.24713	0.036616	0.277195	-3.65493
FHL1	1.47869	6.50646	1.98381	0.0604153	0.293269	-4.1097
RPA2	1.47863	3.72685	2.43516	0.0248324	0.267182	-3.33924
PRDX1	1.47845	5.587	2.14811	0.0434479	0.280499	-3.84385
CRK	1.47809	5.24257	2.52611	0.0195791	0.260365	-3.18672
ADIPOR1	1.47783	4.86871	2.7858	0.0113615	0.25875	-2.71263
NDUFA8	1.47746	3.54218	2.67407	0.0149434	0.25875	-2.92162
ARAP1	1.47716	5.92658	2.02249	0.0559601	0.288927	-4.04832
AKR1B1	1.47686	5.22456	2.79131	0.0112236	0.25875	-2.7024
PARK7	1.47684	5.44313	2.81667	0.0106102	0.25875	-2.65528
NUP155	1.47679	4.73528	1.50558	0.147701	0.372714	-4.77377
SH3GLB1	1.47644	5.29788	1.76434	0.0921226	0.326744	-4.44263
HNRNPU	1.4764	7.30478	1.71854	0.100312	0.333619	-4.50862
PTDSS1	1.47637	4.15489	2.11623	0.0463588	0.282929	-3.89647
HUWE1	1.47624	7.89077	1.60363	0.123635	0.352713	-4.66853
PICALM	1.47623	6.11829	2.05363	0.0525897	0.285281	-3.99836
ANKH	1.47618	5.38449	1.58234	0.12842	0.357408	-4.69723
MTDH	1.47571	5.02481	1.89759	0.072181	0.306106	-4.22537
ERCC6L2	1.4757	5.52498	1.93752	0.066158	0.299996	-4.18212
ATP6V1B2	1.47563	5.42255	1.67996	0.107686	0.338728	-4.56323
TXLNA	1.47506	5.54648	2.33026	0.0297752	0.271061	-3.53445
PARP14	1.47496	4.84702	1.85436	0.0776936	0.311863	-4.30932
CLTC	1.47479	7.0423	1.82605	0.0820025	0.316025	-4.35174
CLIC4	1.47476	6.57258	2.15735	0.0432339	0.280499	-3.81593
REEP3	1.47476	4.22339	1.63489	0.117609	0.347405	-4.60311
ARF3	1.4747	6.42344	1.55838	0.13399	0.361216	-4.72918
SSR2	1.47443	5.0608	1.90294	0.0714439	0.305388	-4.21729
ZCCHC14	1.47441	5.58047	1.77514	0.0902781	0.325542	-4.42689
MAPK7	1.47412	4.48613	2.06578	0.0519578	0.284597	-3.96398
WDR82	1.47395	5.75402	2.02716	0.0554425	0.288052	-4.04085
MKNK2	1.47386	5.19199	2.16788	0.0417276	0.280499	-3.81099
TMEM120B	1.4736	4.5093	1.8421	0.0795345	0.313762	-4.32774
ZNF66	1.47322	3.34638	2.07024	0.0514982	0.284174	-3.95685
RFWD2	1.473	4.66514	2.52055	0.0198166	0.260766	-3.19677
SIM2	1.47251	3.6385	1.67768	0.109667	0.341043	-4.51782
ARPC5	1.47185	4.7343	2.3202	0.0309416	0.271954	-3.54363
UQCRC1	1.47184	5.11863	2.40999	0.0256309	0.267902	-3.38899
ACOT7	1.47174	4.1051	2.40888	0.0256912	0.267902	-3.39093
NCOA6	1.47126	5.76587	1.85268	0.0779438	0.311863	-4.31185
COL18A1	1.47094	5.58715	2.16161	0.0422661	0.280499	-3.82143
LARS	1.47069	5.94617	2.0007	0.0584328	0.290099	-4.08299
HM13	1.47053	5.72079	2.56756	0.0178891	0.259196	-3.11133
SEPHS2	1.47027	3.57884	2.82138	0.0101855	0.25875	-2.63785
RPS6KA2	1.47027	5.4194	1.68198	0.107289	0.338728	-4.56039
LEMD3	1.47026	4.37248	2.16718	0.0417876	0.280499	-3.81216
ZFAND5	1.46997	6.02685	1.71175	0.101578	0.334563	-4.5183
CIZ1	1.46996	5.80363	2.30185	0.0316086	0.272624	-3.58366
HIST1H2AC	1.46977	4.74703	2.87876	0.00894794	0.25875	-2.52831
MYO18A	1.46932	6.31482	1.97851	0.0610495	0.294238	-4.11804
PHLDB1	1.46922	7.46237	1.56602	0.132192	0.360047	-4.71903
GYPC	1.46913	2.42758	2.59593	0.0172189	0.259137	-3.05972
EPG5	1.46906	5.439	1.50955	0.145963	0.3711	-4.79313
LAGE3	1.46901	2.66432	2.80211	0.0113184	0.25875	-2.69151
TCF12	1.4687	6.96387	1.87674	0.0744276	0.308495	-4.27546
PYGL	1.46862	3.48603	2.33157	0.0302168	0.271525	-3.52421
ABR	1.46826	7.06441	1.81617	0.0835549	0.317308	-4.36644
LIMA1	1.46798	5.83971	1.97604	0.0620117	0.295318	-4.10522
FSTL1	1.46752	4.93601	1.99398	0.0598728	0.291897	-4.0773
HK1	1.46721	5.38499	2.30276	0.0315479	0.272624	-3.58208
MYH10	1.46713	5.91375	1.86088	0.0767292	0.311123	-4.29948
MCCC2	1.46708	4.51233	2.13778	0.0443727	0.281422	-3.86096
SSR4	1.46686	4.53817	2.56333	0.0180549	0.259196	-3.11904
COPB1	1.46654	5.2091	1.88037	0.0753661	0.309293	-4.22906
APOO	1.46646	2.44699	2.42841	0.0257825	0.267902	-3.34383
MFSD10	1.46639	5.09055	2.47619	0.0222721	0.263207	-3.2731
PHIP	1.46637	5.50473	1.39984	0.176066	0.40086	-4.93087
BOD1L1	1.46633	5.83336	1.62635	0.118691	0.34852	-4.63756
MYL6	1.46622	6.78381	2.91564	0.00822977	0.25875	-2.45746
ZC3H11A	1.46552	6.29151	1.45266	0.161002	0.386089	-4.86559
RNASEH1	1.46552	3.32061	2.79392	0.011159	0.25875	-2.69756
TMEM248	1.4655	5.26233	1.95899	0.0634373	0.297069	-4.14867
KCMF1	1.4653	3.93416	1.75989	0.0928919	0.326744	-4.44909
ILK	1.46524	5.20701	2.35854	0.0291286	0.271061	-3.46941
SWAP70	1.46499	3.32858	2.05794	0.0521371	0.284597	-3.9914
NIN	1.46489	5.88564	1.5627	0.132971	0.360578	-4.72344
UBXN6	1.46485	5.09787	1.87201	0.0751073	0.309138	-4.28264
CRTAP	1.46464	5.44447	1.70439	0.102966	0.334777	-4.52876
SCAMP3	1.46434	4.64621	3.0837	0.0058244	0.25875	-2.15055
ABCD1	1.46428	3.2032	2.92672	0.00830035	0.25875	-2.44907
RFC3	1.46412	2.84675	2.41128	0.0255613	0.267902	-3.38675
CAST	1.46398	4.76307	2.12188	0.04583	0.282225	-3.88717
CAMSAP2	1.46352	6.05679	1.59275	0.12606	0.354604	-4.68322
XPC	1.46279	4.4512	2.39767	0.0258115	0.267902	-3.41643
CTDSP1	1.46279	5.58886	2.23836	0.036085	0.277195	-3.69237
GRK5	1.4623	2.65313	2.1995	0.0396841	0.279297	-3.74652
RBM10	1.46214	5.24461	2.32919	0.0298426	0.271061	-3.53632
FNDC3B	1.46205	4.96747	2.21489	0.038456	0.278185	-3.72099
CMTM3	1.4616	4.40618	2.42179	0.0249993	0.267812	-3.36844
SCAF1	1.46129	5.50645	2.26952	0.03382	0.275548	-3.63923
WNK1	1.46121	7.55832	1.59197	0.126237	0.354672	-4.68428
FKBP1A	1.46112	5.9261	2.53433	0.0192324	0.259445	-3.17181
GRK6	1.46077	4.13414	3.03323	0.00629083	0.25875	-2.22947
FLYWCH2	1.46072	3.6789	2.9294	0.00825064	0.25875	-2.44402
SETD1A	1.46049	4.73641	1.98988	0.0596957	0.291401	-4.10011
PSMD4	1.46021	5.39716	3.13812	0.00493937	0.25875	-2.0237
PCDHB5	1.46005	3.97484	2.56185	0.0181133	0.259196	-3.12174
REXO1	1.46	4.84304	2.06198	0.0517166	0.284574	-3.98487
SEC16A	1.46	6.6596	1.81074	0.0844199	0.318493	-4.3745
ABCF3	1.45995	5.00945	2.39206	0.0266182	0.268488	-3.4201
GRIK3	1.45969	6.89016	1.60986	0.122262	0.351355	-4.66006
PRPF4	1.45931	3.93396	2.1931	0.0402055	0.280224	-3.75711
MAFG	1.45903	5.02136	2.06983	0.0509089	0.28411	-3.97218
VPS16	1.45887	4.76387	2.68192	0.013909	0.25875	-2.90039
WDR5	1.45878	4.7171	2.54595	0.0187522	0.259196	-3.1507
IMPDH2	1.45866	5.22223	2.49124	0.0211155	0.263099	-3.24968
TYRO3	1.45832	5.46131	2.13918	0.044246	0.281155	-3.85863
ID3	1.4583	5.98438	2.01443	0.0568631	0.28985	-4.06116
LRRC42	1.45762	2.71482	2.25983	0.0356805	0.276786	-3.63402
ARPC1A	1.45759	5.03412	2.77837	0.0119197	0.25875	-2.73445
HLA-E	1.45748	6.12633	2.0833	0.0495483	0.284021	-3.95031
RPS18	1.45721	6.57088	2.80075	0.0109914	0.25875	-2.68488
PCDHGB2	1.45721	5.18235	1.76549	0.0926416	0.326744	-4.42027
KLF10	1.45706	3.28655	2.25005	0.0363987	0.277195	-3.65013
PPIF	1.45702	4.76956	2.57893	0.0178639	0.259196	-3.09029
ADCY9	1.45695	4.66002	1.711	0.101718	0.334582	-4.51936
MBTPS1	1.45662	5.953	1.93561	0.0664053	0.300107	-4.18508
ECSIT	1.45627	3.91643	2.58714	0.0175496	0.259196	-3.07554
TMEM255A	1.45618	4.51881	2.13702	0.0450477	0.281422	-3.84914
MAP3K7	1.45606	4.6775	1.9093	0.0698911	0.304138	-4.22571
VAT1	1.45596	5.83904	2.43477	0.0243218	0.266874	-3.34579
ANAPC5	1.45596	6.21502	1.63358	0.117156	0.347107	-4.62765
SALL1	1.45526	5.59675	2.33632	0.0293971	0.271061	-3.52391
DHX8	1.45505	5.21581	1.93156	0.0669314	0.301023	-4.19136
NR2F2	1.45447	3.20563	2.05619	0.0523201	0.284713	-3.99422
DAPL1	1.45421	0.173012	0.998233	0.337652	0.535783	-4.97421
CTPS1	1.45388	4.42333	2.39649	0.0263713	0.268488	-3.41243
DTL	1.45356	2.2965	1.93345	0.0673631	0.301303	-4.17085
NBAS	1.45352	5.43767	1.61317	0.122269	0.351355	-4.63251
HEATR5B	1.4533	4.94347	2.00907	0.0574717	0.289952	-4.0697
NDUFAB1	1.45241	3.35366	2.47662	0.022762	0.263703	-3.26799
KAT5	1.45219	4.63684	2.96718	0.00731815	0.25875	-2.35792
HIST2H2BE	1.45198	4.80258	2.87469	0.00932489	0.25875	-2.54691
TTF1	1.45182	3.15837	2.37499	0.0275916	0.268737	-3.44963
C3	1.45142	7.11879	2.10614	0.0473156	0.283131	-3.91302
CDK4	1.45129	5.78003	2.25735	0.0358618	0.277195	-3.63811
ORC1	1.45104	1.90346	2.06278	0.0537516	0.286874	-3.9299
ARL2	1.45103	3.78118	2.47002	0.0225668	0.263488	-3.28396
FAM129A	1.45074	3.34234	1.63699	0.117971	0.347621	-4.57299
PAK4	1.45049	3.97459	2.26787	0.0339369	0.275966	-3.64206
NSUN2	1.45039	4.95299	2.69205	0.0136	0.25875	-2.88151
TNKS1BP1	1.45038	5.75821	1.78945	0.087881	0.323298	-4.40591
NREP	1.45034	4.87503	1.82684	0.0818805	0.316025	-4.35057
ZNF629	1.45032	4.69686	1.87424	0.0747865	0.308502	-4.27926
CAND1	1.45017	5.59092	1.48522	0.152248	0.377961	-4.82439
ZFC3H1	1.44999	5.1492	1.75886	0.0930712	0.326836	-4.45059
FKBP15	1.44989	5.10367	1.8235	0.0824016	0.316738	-4.35555
PEBP1	1.44982	6.77484	2.28612	0.0326673	0.273157	-3.61075
RNF31	1.44965	3.99572	2.48997	0.0211733	0.263099	-3.25195
PIP5K1C	1.44964	5.81659	1.76496	0.0920165	0.326577	-4.44173
DRAP1	1.44934	4.3966	2.92506	0.00805535	0.25875	-2.43931
GABRA6	1.44912	-0.82892	0.657476	0.529029	0.68674	-4.95679
KRI1	1.44908	3.90108	2.47131	0.0220431	0.263207	-3.28545
SPRED1	1.44895	5.12642	1.69538	0.10541	0.336979	-4.51968
VPS35	1.44886	5.00811	1.76794	0.0915037	0.326113	-4.43738
CDC5L	1.44879	4.15139	1.90794	0.0700758	0.30462	-4.2278
DYRK3	1.44875	2.09985	2.26189	0.0349167	0.276476	-3.6424
CDC37	1.44845	5.60102	2.54212	0.018909	0.259196	-3.15765
RALBP1	1.44827	4.64535	2.14548	0.043682	0.280686	-3.84822
PUM2	1.44824	6.11067	1.83043	0.0813223	0.315641	-4.3452
PTK7	1.44815	4.80683	2.24879	0.0353119	0.276641	-3.67463
VPS52	1.44785	4.87623	2.42109	0.0245526	0.266894	-3.37499
TRA2A	1.44778	5.71481	2.45523	0.0232883	0.263876	-3.30995
CLIP2	1.44774	7.29659	2.20299	0.0388239	0.278291	-3.75219
TBRG4	1.44755	4.25857	2.67415	0.0141504	0.25875	-2.91485
RAD23B	1.44752	5.56112	2.2452	0.0355761	0.276778	-3.68074
ST3GAL2	1.44691	4.7349	1.8166	0.083487	0.317308	-4.3658
HIST1H2BG	1.44686	3.6348	1.44057	0.165867	0.390866	-4.82501
CIB1	1.44648	3.52071	2.43409	0.0248881	0.267436	-3.34107
ZFP36L2	1.44628	6.10039	1.92339	0.0680042	0.302025	-4.20399
THAP4	1.44617	4.29626	2.4681	0.0226593	0.263621	-3.28734
NOL8	1.44608	4.32754	2.37186	0.0272676	0.268737	-3.46183
FLCN	1.44599	5.77792	2.01203	0.0571344	0.289902	-4.06498
HTT	1.4459	6.5927	1.4746	0.155058	0.381175	-4.8379
IFNL1	1.44585	-2.32387	1.19611	0.261765	0.474603	-4.72002
PCDHGB1	1.44567	4.3018	1.92131	0.0689615	0.30306	-4.18939
SAP30L	1.44544	4.18767	1.75766	0.09328	0.327296	-4.45233
ASXL1	1.44531	6.46948	1.78223	0.0890833	0.324692	-4.41651
MAN2C1	1.44528	6.52056	1.99264	0.0593712	0.290883	-4.09575
EHD2	1.44498	4.19324	2.26987	0.0343459	0.276025	-3.62895
CFL2	1.44495	3.91935	2.23439	0.0363833	0.277195	-3.69911
FAM102A	1.44445	6.23082	1.93472	0.0665198	0.300111	-4.18645
ZNF414	1.44424	3.11473	2.75534	0.0125325	0.25875	-2.77601
GTPBP6	1.44404	4.59376	2.88615	0.00879944	0.25875	-2.51414
PPM1G	1.44391	4.53947	2.29797	0.0324051	0.273101	-3.58145
NEU1	1.44385	3.66105	2.13485	0.044638	0.281422	-3.8658
[truncated: 15,554 more rows]

## Sheet: S2-DEPs
id	logFC	AveExpr	t	P.Value	adj.P.Val	B
ASPN	13.7142	-13.1885	4.02889	0.000887633	0.268105	-0.596071
FAM50A	13.1871	-11.4915	3.86462	0.00126508	0.301602	-0.881168
PPP6C	13.1136	-7.53843	4.44787	0.000361579	0.268105	0.120385
DNAJC9	13.0835	-7.01186	4.00948	0.000925532	0.268105	-0.629649
APOC1	12.6343	-13.7284	3.22695	0.00500559	0.428546	-1.99603
WDR12	12.5587	-13.7662	4.05565	0.000837915	0.268105	-0.549808
DCUN1D5	12.413	-7.86731	4.18969	0.000628103	0.268105	-0.319029
ALOX5AP	11.8818	-14.1047	3.2048	0.0052491	0.428546	-2.03465
TMEM97	11.6869	-9.84943	2.86074	0.0109108	0.512903	-2.62913
MORF4L1	11.6504	-8.75698	4.28178	0.000515554	0.268105	-0.161466
RNF41	11.5937	-14.2488	4.08038	0.000794473	0.268105	-0.507111
RPUSD2	11.5661	-9.90577	5.21711	7.21597e-05	0.15913	1.37714
LYNX1	11.4343	-9.39712	2.85482	0.0110477	0.512903	-2.63923
MICOS13	11.3625	-11.9935	2.76888	0.0132316	0.540207	-2.7854
ARL6IP4	11.3532	-14.369	3.20706	0.00522369	0.428546	-2.0307
EHMT2	11.2608	-14.4152	4.02759	0.000890113	0.268105	-0.598311
TMEM63A	11.2562	-14.4175	4.07095	0.000810759	0.268105	-0.523381
IDE	11.2034	-9.25027	4.20445	0.000608521	0.268105	-0.293724
UBE2F	11.1146	-14.4883	3.20165	0.00528462	0.428546	-2.04013
CNIH4	11.0167	-3.61932	3.24085	0.00485857	0.428546	-1.97179
GPALPP1	11.0103	-14.5405	3.20611	0.00523429	0.428546	-2.03235
EIF2A	10.8954	-5.60272	3.11097	0.00641599	0.436682	-2.19786
LYAR	10.8408	-12.8438	3.05671	0.00720324	0.453856	-2.29194
SELENOI	10.7385	-7.97818	2.70823	0.0150171	0.540207	-2.88782
CPSF4	10.7354	-12.5789	2.85679	0.0110018	0.512903	-2.63586
UQCC3	10.6684	-6.67499	2.64198	0.0172315	0.540207	-2.99892
TMBIM1	10.6678	-10.933	2.92268	0.00957383	0.500944	-2.52305
MRPS6	10.6067	-12.7838	2.45136	0.0254722	0.599175	-3.31329
SAP30BP	10.4571	-8.74073	2.849	0.0111839	0.516508	-2.64917
WIPF1	10.4123	-7.26684	3.46396	0.00300586	0.419279	-1.58161
PDCL3	10.3743	-14.8585	3.23317	0.00493929	0.428546	-1.98518
CBLL1	10.3037	-14.8938	3.20506	0.00524616	0.428546	-2.03419
NELFB	10.2646	-5.05186	3.26199	0.00464296	0.428546	-1.93488
MMGT1	10.232	-7.83801	3.63868	0.00206119	0.365922	-1.27567
PCID2	10.1934	-6.8121	3.22139	0.00506566	0.428546	-2.00573
IWS1	10.1435	-14.9738	3.22928	0.00498067	0.428546	-1.99197
SHD	10.1295	-14.9808	3.10411	0.00651068	0.436682	-2.20977
CHCHD4	10.0875	-7.77907	3.52744	0.00262103	0.396179	-1.47043
DNAJC1	10.0408	-8.20477	3.49732	0.00279705	0.397947	-1.52317
CD68	10.0371	-5.82583	2.71668	0.014755	0.540207	-2.87358
CDK9	10.0296	-15.0308	3.21587	0.00512596	0.428546	-2.01535
TAF6	9.9192	-15.086	3.21048	0.00518558	0.428546	-2.02475
CDK12	9.87828	-13.3101	3.44112	0.00315764	0.419279	-1.62161
CDV3	9.87209	-8.01189	2.11083	0.0500687	0.641711	-3.84973
JCHAIN	9.86068	-8.82258	2.51487	0.0223813	0.567811	-3.20949
IFI27L2	9.79652	-8.18871	2.07214	0.0539468	0.641711	-3.90818
SDHC	9.73938	-6.20992	2.34284	0.0317024	0.63556	-3.48815
ENPP7	9.6385	-11.7836	2.90979	0.00983822	0.507503	-2.54517
CTDP1	9.52381	-9.0216	2.60306	0.0186744	0.540207	-3.06377
GIGYF2	9.50165	-12.1317	3.05072	0.00729563	0.456416	-2.3023
REXO2	9.49527	-15.298	2.56813	0.020067	0.540207	-3.12171
TBC1D2B	9.48642	-15.3024	3.23411	0.00492933	0.428546	-1.98354
POP1	9.47099	-15.3101	3.20596	0.00523601	0.428546	-2.03262
RNF14	9.40137	-12.875	2.0787	0.0532703	0.641711	-3.89831
BORCS7	9.38438	-15.3534	2.58282	0.0194697	0.540207	-3.09738
RB1	9.37359	-15.3588	3.20706	0.00522369	0.428546	-2.0307
IGFALS	9.27696	-10.0622	2.38728	0.0289953	0.618757	-3.41694
C7	9.26902	-8.22712	2.60787	0.01849	0.540207	-3.05578
EMG1	9.2514	-11.0298	2.37267	0.0298605	0.622611	-3.44041
ERN1	9.25047	-13.3584	2.69429	0.0154592	0.540207	-2.91127
SNRPF	9.24525	-15.423	2.58351	0.0194419	0.540207	-3.09623
UBTF	9.17614	-5.06459	2.7966	0.0124852	0.540207	-2.73838
UBE2E2	9.03104	-11.7787	2.26521	0.0370044	0.641711	-3.61112
UBE2E3	9.03104	-11.7787	2.26521	0.0370044	0.641711	-3.61112
GPKOW	8.99816	-15.5465	2.56765	0.0200865	0.540207	-3.12249
UBA5	8.97828	-6.21444	3.08279	0.00681366	0.44521	-2.24675
ZC3H4	8.96587	-15.5627	3.14524	0.00596298	0.433521	-2.13833
CDK13	8.95831	-12.1772	2.7607	0.0134599	0.540207	-2.79926
THOC1	8.89465	-15.5983	2.59084	0.0191506	0.540207	-3.08407
CUTC	8.8917	-15.5998	2.58547	0.0193637	0.540207	-3.09298
C17orf75	8.85838	-8.17342	3.02115	0.00776953	0.46188	-2.35344
IFI30	8.84648	-15.6224	2.56378	0.020247	0.540207	-3.1289
FNBP1	8.83954	-11.707	2.18428	0.0433985	0.641711	-3.73724
C11orf58	8.8202	-5.77787	1.97807	0.0645406	0.657081	-4.04782
CDKN2C	8.81881	-15.6362	2.58041	0.0195664	0.540207	-3.10137
PYHIN1	8.76184	-15.6647	2.57788	0.0196685	0.540207	-3.10556
SF3A2	8.75092	-15.6701	2.55401	0.0206574	0.540499	-3.14505
SNRPC	8.74011	-11.4313	2.08091	0.053044	0.641711	-3.89497
PRKAB1	8.72221	-6.26035	2.01712	0.0599331	0.641711	-3.99028
TATDN1	8.67704	-6.82127	2.13047	0.0481984	0.641711	-3.81984
RABL3	8.66422	-15.7135	2.58771	0.0192747	0.540207	-3.08927
RBM26	8.64548	-15.7229	2.57075	0.0199592	0.540207	-3.11738
MBLAC1	8.64533	-15.7229	2.5707	0.019961	0.540207	-3.11745
NBN	8.61508	-10.0947	2.24764	0.0383132	0.641711	-3.63868
IRF9	8.59732	-7.38562	2.44035	0.0260473	0.603054	-3.33117
PAK4	8.56566	-7.55986	2.1871	0.0431602	0.641711	-3.73289
WASHC3	8.55273	-11.5236	2.05027	0.0562587	0.641711	-3.94097
SMARCB1	8.53398	-2.92166	2.66539	0.0164154	0.540207	-2.95975
CPSF2	8.50281	-6.41969	2.86274	0.0108649	0.512903	-2.6257
PRPF39	8.50129	-6.92949	2.07643	0.053504	0.641711	-3.90173
BTF3L4	8.49431	-7.45593	1.88772	0.0764401	0.662428	-4.17841
RPLP1	8.47474	-1.14793	1.84267	0.083074	0.662428	-4.24216
DAXX	8.46951	-13.9989	2.32089	0.033125	0.641711	-3.52311
PITPNC1	8.4129	-5.17899	2.45526	0.0252713	0.598032	-3.30694
DIMT1	8.41259	-7.59332	2.19919	0.0421489	0.641711	-3.71417
SPNS1	8.39014	-8.03438	2.29529	0.0348589	0.641711	-3.56369
POMK	8.36113	-13.5763	2.09922	0.0512041	0.641711	-3.86732
TMEM165	8.3212	-15.885	2.56601	0.0201544	0.540207	-3.12521
HEATR3	8.31365	-14.2118	2.36132	0.0305493	0.622611	-3.45861
SLC33A1	8.30843	-15.8914	2.59031	0.0191714	0.540207	-3.08494
PIGT	8.30245	-11.5987	1.97612	0.0647787	0.657081	-4.05067
RBMS1	8.28707	-13.7413	2.13435	0.0478368	0.641711	-3.81392
PWP1	8.27686	-10.3457	2.21335	0.040993	0.641711	-3.69219
INTS1	8.2551	-14.5607	2.47782	0.0241386	0.583218	-3.27018
JUN	8.25215	-11.2642	1.88723	0.0765097	0.662428	-4.17911
RBMS3	8.23161	-13.6265	2.06964	0.0542062	0.641711	-3.91193
ANAPC4	8.20963	-10.3675	2.17267	0.0443954	0.641711	-3.75515
ARHGAP4	8.18013	-6.29938	2.67814	0.0159866	0.540207	-2.93838
RFT1	8.17462	-12.1907	2.14994	0.046408	0.641711	-3.79007
COG6	8.14903	-11.992	2.06576	0.054612	0.641711	-3.91776
RNF114	8.11741	-13.8975	2.16122	0.0453991	0.641711	-3.77276
MYD88	8.10827	-7.79948	2.16358	0.0451904	0.641711	-3.76914
ZNF706	8.07242	-16.0094	2.04879	0.0564181	0.641711	-3.94317
SPCS2	8.07066	-4.12637	2.68139	0.0158791	0.540207	-2.93293
MSH3	8.05744	-14.2242	2.68877	0.0156375	0.540207	-2.92054
MFAP1	8.00378	-6.46527	1.83024	0.0849933	0.662428	-4.25959
ADNP	8.00206	-6.04412	2.55243	0.0207246	0.540499	-3.14766
ZC3H11A	7.98935	-16.0509	2.56812	0.0200672	0.540207	-3.12172
TTC39B	7.9805	-8.96679	2.74943	0.0137805	0.540207	-2.81831
ARRB2	7.97636	-8.59	2.27537	0.0362662	0.641711	-3.59513
DNAAF10	7.9685	-16.0614	2.58766	0.0192765	0.540207	-3.08935
CYP2U1	7.95546	-9.59003	1.87932	0.0776408	0.662428	-4.19037
HEATR6	7.94708	-16.0721	2.58994	0.0191862	0.540207	-3.08556
NFYA	7.89896	-7.87106	1.7976	0.090216	0.662428	-4.30498
C1orf50	7.89692	-16.0971	2.54843	0.0208951	0.542104	-3.15425
S100A10	7.87831	-0.424179	2.64237	0.0172174	0.540207	-2.99826
STAB1	7.87767	-5.88006	2.38195	0.0293086	0.618757	-3.42552
TMEM167A	7.86768	-2.64124	2.36785	0.030151	0.622611	-3.44814
MAEA	7.86257	-9.64502	1.90071	0.0746168	0.662428	-4.15986
LIMD2	7.84524	-16.123	2.59021	0.0191754	0.540207	-3.08511
OGFOD1	7.83813	-11.2953	1.77903	0.0933117	0.662428	-4.33058
NUCB2	7.83756	-4.41665	2.13279	0.0479819	0.641711	-3.8163
ZC3H18	7.82142	-14.4904	2.33823	0.031996	0.637104	-3.4955
CDC26	7.82043	-16.1354	2.04249	0.0571016	0.641711	-3.95257
NAALAD2	7.81193	-16.1396	2.58226	0.0194921	0.540207	-3.09831
FAM118B	7.8108	-16.1402	2.58939	0.0192078	0.540207	-3.08647
UBE2E1	7.79315	-11.9848	1.7003	0.107488	0.662428	-4.43717
UBLCP1	7.7593	-2.96366	2.25491	0.0377665	0.641711	-3.62729
PABPC5	7.71222	-11.9537	1.90193	0.0744477	0.662428	-4.15811
KRT31	7.70341	-12.28	2.01866	0.059758	0.641711	-3.988
TMED1	7.70038	-9.6399	1.61513	0.124884	0.662428	-4.54883
PGPEP1	7.70031	-2.79694	2.21184	0.041115	0.641711	-3.69454
SERPINI2	7.69658	-6.0095	2.41365	0.0274933	0.61553	-3.37442
B4GALT1	7.67733	-14.2805	2.17523	0.0441742	0.641711	-3.75121
PRC1	7.66179	-7.96316	2.02678	0.0588402	0.641711	-3.97595
PRXL2B	7.65634	-5.59561	2.24733	0.0383372	0.641711	-3.63918
TAF4	7.63747	-14.2544	2.11872	0.0493093	0.641711	-3.83774
UBL7	7.63329	-16.229	2.58864	0.0192378	0.540207	-3.08773
INTS5	7.62961	-7.54057	2.66615	0.0163895	0.540207	-2.95848
PGLYRP2	7.61419	-3.35538	2.39557	0.0285155	0.617697	-3.4036
MT3	7.59251	-10.4124	2.62052	0.0180134	0.540207	-3.03472
YTHDF2	7.57768	-13.4159	2.293	0.0350177	0.641711	-3.56731
PLCH1	7.57692	-14.312	2.15832	0.0456567	0.641711	-3.77722
LMF2	7.55823	-6.41417	2.45262	0.0254071	0.599175	-3.31124
WLS	7.55641	-4.44257	2.56013	0.0203992	0.540207	-3.13493
NOL7	7.55457	-16.2683	2.04743	0.0565651	0.641711	-3.94521
PROS1	7.55079	-4.03647	2.45851	0.0251052	0.596909	-3.30166
SDF4	7.53121	-10.5701	2.02565	0.0589672	0.641711	-3.97763
IGLL1	7.5184	-12.0025	1.84148	0.0832561	0.662428	-4.24383
RABGAP1L	7.5119	-14.1584	2.06023	0.0551944	0.641711	-3.92605
HLA-DPA1	7.50163	-8.51901	1.7742	0.0941308	0.662428	-4.3372
STAU2	7.49329	-8.06733	2.00082	0.0618195	0.644127	-4.01438
MRPL15	7.48185	-5.93461	1.90609	0.0738741	0.662428	-4.15216
NOC3L	7.45684	-16.3172	2.57362	0.0198418	0.540207	-3.11262
SLC16A3	7.43007	-16.3306	2.57813	0.0196585	0.540207	-3.10515
C17orf49	7.36397	-5.79246	1.83258	0.0846292	0.662428	-4.25632
CAPS	7.34452	-5.55777	1.81585	0.0872619	0.662428	-4.27966
USP48	7.32687	-16.3822	2.55736	0.0205157	0.540207	-3.13951
AUP1	7.32588	-3.42375	2.27983	0.0359462	0.641711	-3.5881
TP53	7.31407	-16.3886	2.04253	0.0570978	0.641711	-3.95252
ALG5	7.30314	-7.30801	1.55532	0.138484	0.662428	-4.62484
ADISSP	7.28594	-11.7633	1.53243	0.144009	0.662428	-4.65339
TMUB1	7.2828	-14.3723	1.76216	0.0962046	0.662428	-4.35369
COMMD7	7.27583	-6.00926	1.85936	0.0805595	0.662428	-4.21865
YIF1B	7.2704	-6.70314	1.96306	0.0663943	0.662428	-4.06976
CLGN	7.25558	-7.40653	2.04436	0.0568985	0.641711	-3.94979
PDCD11	7.25255	-7.59752	2.55812	0.0204838	0.540207	-3.13826
CYLD	7.25252	-6.92128	1.66891	0.113641	0.662428	-4.47878
ARL2BP	7.2473	-5.78797	1.80851	0.088439	0.662428	-4.28986
TMSB15A	7.24636	-16.4224	2.04812	0.0564905	0.641711	-3.94418
TMSB15B	7.24636	-16.4224	2.04812	0.0564905	0.641711	-3.94418
APOC2	7.2428	-16.4242	2.04115	0.0572489	0.641711	-3.95458
NFYB	7.23094	-16.4301	2.04477	0.0568534	0.641711	-3.94917
AS3MT	7.14807	-16.4716	2.01703	0.0599439	0.641711	-3.99042
PPP1R14B	7.14753	-2.14007	2.01488	0.0601894	0.641711	-3.9936
CD5L	7.13526	-7.48368	2.50814	0.0226911	0.567811	-3.22054
RBM17	7.11535	-8.8924	1.74832	0.0986347	0.662428	-4.37253
ZEB2	7.11084	-16.4902	2.57481	0.0197933	0.540207	-3.11065
UBR5	7.09601	-8.78168	1.99867	0.0620718	0.644746	-4.01755
MED12	7.0846	-16.5033	2.5653	0.0201837	0.540207	-3.12638
QTRT2	7.08207	-6.07145	2.15858	0.0456339	0.641711	-3.77683
PARN	7.06071	-14.7956	2.20016	0.0420692	0.641711	-3.71268
SMARCAD1	7.0419	-16.5247	2.56033	0.020391	0.540207	-3.13461
FYB1	7.03254	-16.5293	2.57578	0.0197538	0.540207	-3.10905
FLYWCH2	7.01766	-16.5368	2.04873	0.0564243	0.641711	-3.94326
EIF4EBP1	7.01098	-16.5401	2.04813	0.0564889	0.641711	-3.94415
PPP1R2	6.99382	-14.5916	2.04234	0.0571185	0.641711	-3.9528
RABEPK	6.9917	-16.5498	2.04168	0.0571904	0.641711	-3.95378
RBM8A	6.98892	-4.25675	2.28517	0.0355673	0.641711	-3.57968
FYTTD1	6.97434	-10.8924	1.67614	0.112198	0.662428	-4.46925
MIS12	6.97203	-16.5596	2.04476	0.0568549	0.641711	-3.94919
EBP	6.96144	-14.4003	1.69191	0.109104	0.662428	-4.44834
UBE2G2	6.96095	-16.5651	2.04264	0.0570855	0.641711	-3.95235
RTF2	6.94037	-9.9088	1.67953	0.111525	0.662428	-4.46476
EDC3	6.91238	-6.8736	1.84936	0.0820581	0.662428	-4.23275
URI1	6.91123	-14.6491	1.76934	0.094963	0.662428	-4.34386
SERPINA5	6.90752	-6.58441	1.82474	0.0858535	0.662428	-4.26727
SAA4	6.90294	-14.8335	1.8351	0.0842384	0.662428	-4.25278
ZNF326	6.87848	-12.9268	1.70249	0.107071	0.662428	-4.43425
DCP1B	6.87038	-10.8687	1.63074	0.121527	0.662428	-4.52866
ARL6IP1	6.84394	-11.6904	1.41614	0.174987	0.662428	-4.7936
EXOSC9	6.84072	-16.6252	2.04752	0.056555	0.641711	-3.94507
CGGBP1	6.83775	-6.22009	1.75625	0.0972355	0.662428	-4.36175
C8orf33	6.8293	-8.4562	1.61135	0.125707	0.662428	-4.55369
SMNDC1	6.82704	-16.6321	2.04212	0.0571424	0.641711	-3.95313
MEF2D	6.81192	-16.6396	2.01635	0.0600213	0.641711	-3.99143
PCOLCE	6.80253	-8.5438	1.61944	0.123949	0.662428	-4.54327
THOC7	6.79664	-8.37335	1.59195	0.130014	0.662428	-4.57853
HIKESHI	6.76715	-9.17288	1.66107	0.115224	0.662428	-4.48909
ENPEP	6.76681	-9.67535	1.75862	0.0968197	0.662428	-4.35851
PPP1R10	6.76504	-11.3997	1.71166	0.105333	0.662428	-4.42198
NAA40	6.7337	-6.40258	1.7003	0.107489	0.662428	-4.43717
SOAT1	6.73363	-16.6788	2.04343	0.0569996	0.641711	-3.95118
TFIP11	6.71498	-11.7244	1.72708	0.10247	0.662428	-4.40128
NIFK	6.70824	-6.35185	1.74103	0.0999368	0.662428	-4.38242
RMDN2	6.70393	-12.9541	1.89504	0.0754082	0.662428	-4.16797
DUSP12	6.696	-16.6976	2.04363	0.0569778	0.641711	-3.95088
NAT14	6.69426	-8.0961	1.51532	0.148257	0.662428	-4.67453
TTYH2	6.69227	-7.94745	1.65043	0.117402	0.662428	-4.50303
CCDC43	6.68081	-11.9964	1.42526	0.172374	0.662428	-4.7829
PHAX	6.66824	-10.735	1.56181	0.136949	0.662428	-4.61669
SERPINA6	6.64163	-14.4224	1.60842	0.126351	0.662428	-4.55746
AAMDC	6.63893	-16.7261	2.03347	0.0580938	0.641711	-3.966
RRP15	6.62523	-16.733	2.04776	0.0565295	0.641711	-3.94471
CHMP2A	6.6175	-5.2187	1.56663	0.13582	0.662428	-4.61062
SAA2-SAA4	6.61146	-15.0764	1.84401	0.08287	0.662428	-4.24028
NUFIP2	6.60998	-16.7406	2.04134	0.0572274	0.641711	-3.95429
OVCA2	6.60743	-2.54235	1.86079	0.0803468	0.662428	-4.21663
TPMT	6.58465	-10.2326	1.44988	0.165484	0.662428	-4.75378
MAPKAPK2	6.57874	-15.1027	1.83686	0.0839666	0.662428	-4.25032
ASPM	6.57025	-11.8193	1.98505	0.0636937	0.653304	-4.03757
AIF1L	6.56982	-0.856383	2.14487	0.0468686	0.641711	-3.79784
ADARB1	6.56925	-12.9305	1.82029	0.0865562	0.662428	-4.27348
CIAO2A	6.55723	-3.0634	1.93906	0.0694588	0.662428	-4.10465
BLOC1S3	6.54083	-5.63987	1.75836	0.0968667	0.662428	-4.35887
FAM234A	6.53879	-16.7762	2.04279	0.0570686	0.641711	-3.95212
VTI1A	6.53556	-16.7778	2.04474	0.0568572	0.641711	-3.94922
GPNMB	6.52487	-3.16114	1.86483	0.0797504	0.662428	-4.21092
PTP4A1	6.51479	-10.2132	1.4292	0.171257	0.662428	-4.77827
TRIM33	6.50657	-16.7923	2.04911	0.0563837	0.641711	-3.9427
RAMAC	6.49585	-16.7977	2.04424	0.0569107	0.641711	-3.94996
MRPL16	6.4813	-14.6976	1.66084	0.11527	0.662428	-4.48939
CHSY1	6.47247	-16.8094	2.47294	0.0243794	0.583792	-3.27814
GGACT	6.46542	-6.24681	1.64086	0.119392	0.662428	-4.51551
CNOT11	6.46221	-10.9903	1.5596	0.137471	0.662428	-4.61947
RAPH1	6.45996	-8.99174	1.55842	0.137749	0.662428	-4.62095
AKT1S1	6.4572	-8.14287	1.47475	0.158752	0.662428	-4.72396
SF3B5	6.45338	-16.8189	2.04692	0.0566202	0.641711	-3.94597
GNL2	6.45282	-9.1512	1.62666	0.122396	0.662428	-4.53394
TERF2IP	6.44625	-5.47118	2.27929	0.0359852	0.641711	-3.58896
TRAPPC5	6.44452	-12.238	1.426	0.172164	0.662428	-4.78203
RCL1	6.44162	-16.8248	2.04736	0.0565726	0.641711	-3.94531
COMMD1	6.44149	-16.8249	2.04753	0.0565545	0.641711	-3.94506
TSPAN6	6.43166	-16.8298	2.50954	0.0226265	0.567811	-3.21825
DTX3	6.42485	-9.96726	1.36839	0.189193	0.662428	-4.84875
APBB2	6.42237	-11.2369	1.59032	0.130382	0.662428	-4.58061
DCAF16	6.41688	-16.8372	2.04419	0.0569169	0.641711	-3.95004
HS2ST1	6.4138	-16.8387	2.04892	0.056404	0.641711	-3.94298
LPCAT2	6.41273	-9.31836	1.64562	0.118397	0.662428	-4.5093
SMG9	6.41143	-11.2203	1.59232	0.12993	0.662428	-4.57805
VPS26C	6.40383	-8.56218	1.51888	0.147365	0.662428	-4.67014
TLE1	6.39878	-12.8735	1.55808	0.137829	0.662428	-4.62138
RRM2	6.38822	-16.8515	2.04054	0.057315	0.641711	-3.95548
RPL7L1	6.38531	-5.37569	1.51866	0.147419	0.662428	-4.67041
LARP4B	6.37439	-7.46303	1.78747	0.0918924	0.662428	-4.31896
B4GALT7	6.37349	-8.1361	1.91912	0.0720989	0.662428	-4.13343
TYROBP	6.36369	-10.1546	1.38372	0.184533	0.662428	-4.8312
AKT2	6.3635	-11.7134	1.66227	0.11498	0.662428	-4.48752
NUDT12	6.3632	-12.8751	1.54192	0.141696	0.662428	-4.64159
HPGDS	6.35149	-10.3535	1.40675	0.177709	0.662428	-4.80456
GRWD1	6.3507	-15.0063	1.73645	0.100761	0.662428	-4.38861
HPF1	6.34495	-4.34153	2.04132	0.0572299	0.641711	-3.95432
RBM22	6.33706	-14.5077	1.55262	0.139127	0.662428	-4.62823
SEC23IP	6.33691	-6.0336	1.56549	0.136086	0.662428	-4.61206
ALG3	6.33628	-8.94646	1.557	0.138085	0.662428	-4.62273
PPHLN1	6.33525	-14.9769	1.71586	0.104548	0.662428	-4.41636
VPS36	6.33453	-7.0067	1.72103	0.103585	0.662428	-4.40941
KDM4B	6.32168	-16.8848	2.02548	0.0589862	0.641711	-3.97788
P3H1	6.32103	-16.8851	2.02992	0.058489	0.641711	-3.97129
CYP20A1	6.31597	-14.931	1.69147	0.10919	0.662428	-4.44893
DHRS3	6.30843	-14.8154	1.64622	0.118274	0.662428	-4.50853
INTS8	6.29714	-11.1315	1.69061	0.109355	0.662428	-4.45007
FICD	6.28314	-16.904	2.04754	0.0565527	0.641711	-3.94504
C1QL1	6.28205	-15.0341	1.72413	0.103013	0.662428	-4.40525
RNF25	6.27681	-14.7564	1.60696	0.126672	0.662428	-4.55933
UFC1	6.27619	-3.80569	1.56066	0.137221	0.662428	-4.61814
OSTC	6.27556	-0.649007	2.0633	0.0548702	0.641711	-3.92145
KIAA2013	6.27421	-7.01723	1.70935	0.105768	0.662428	-4.42508
TSR2	6.24665	-16.9223	2.02758	0.0587505	0.641711	-3.97476
DPH5	6.24072	-12.8839	1.51228	0.149024	0.662428	-4.67827
TMEM223	6.23772	-14.9533	1.6757	0.112285	0.662428	-4.46983
AKAP8L	6.2309	-16.9302	2.04658	0.0566566	0.641711	-3.94647
ZFAND2B	6.21501	-12.4347	1.40434	0.178413	0.662428	-4.80736
MRPL50	6.20225	-5.45356	1.46527	0.16129	0.662428	-4.73537
PSME3IP1	6.19554	-5.60597	2.19214	0.0427357	0.641711	-3.72509
STX10	6.18753	-3.28696	1.81102	0.0880349	0.662428	-4.28638
ENPP4	6.17715	-7.25751	1.70472	0.106645	0.662428	-4.43127
RAB34	6.17576	-11.7942	1.63641	0.120326	0.662428	-4.5213
TTC19	6.17144	-6.48373	1.57501	0.133876	0.662428	-4.60005
CRLF3	6.16695	-16.9621	2.02797	0.0587072	0.641711	-3.97419
SRPK1	6.16678	-11.1336	1.74697	0.0988755	0.662428	-4.37437
POLE3	6.15883	-9.89477	1.29236	0.213706	0.662428	-4.93351
ERCC2	6.15572	-16.9677	2.04492	0.056837	0.641711	-3.94895
TEAD1	6.15156	-16.9698	2.0466	0.0566546	0.641711	-3.94644
MAK16	6.13946	-16.9759	2.04597	0.0567233	0.641711	-3.94739
FNBP1L	6.1338	-10.3163	1.35732	0.192613	0.662428	-4.86132
LRCH3	6.12228	-11.4167	1.53954	0.142272	0.662428	-4.64455
PAPOLA	6.12088	-4.73699	1.94046	0.0692755	0.662428	-4.10261
PARVB	6.11207	-7.73307	1.32461	0.203017	0.662428	-4.89802
PAK5	6.11159	-9.97046	1.62576	0.122589	0.662428	-4.53511
CPSF1	6.10226	-5.88026	2.1871	0.0431595	0.641711	-3.73288
ITGA5	6.09752	-15.1598	1.70931	0.105777	0.662428	-4.42514
INTS2	6.08391	-17.0036	2.01832	0.0597967	0.641711	-3.98851
RIPK1	6.07304	-10.7683	1.40536	0.178115	0.662428	-4.80618
NELFE	6.06436	-9.12645	1.5155	0.148212	0.662428	-4.67431
RTL8B	6.05443	-8.09915	1.36225	0.191085	0.662428	-4.85574
CASP6	6.05055	-8.63721	1.41614	0.174986	0.662428	-4.7936
RBM27	6.0183	-17.0365	2.04679	0.0566341	0.641711	-3.94616
MOV10	5.99606	-15.2388	1.70844	0.105942	0.662428	-4.42631
SEC24D	5.99469	-9.77561	1.59817	0.12862	0.662428	-4.57059
DHRS1	5.97859	-3.78543	1.76951	0.0949338	0.662428	-4.34363
DOHH	5.97853	-15.2614	1.71653	0.104423	0.662428	-4.41547
BABAM1	5.97545	-17.0579	2.04499	0.0568295	0.641711	-3.94884
TSSC4	5.96692	-9.52469	1.54849	0.140112	0.662428	-4.63339
TRMT1L	5.96677	-3.95714	2.27819	0.0360642	0.641711	-3.5907
ZC3H15	5.95918	-3.57554	1.68733	0.109994	0.662428	-4.45442
TRAFD1	5.95228	-5.27797	2.0318	0.0582793	0.641711	-3.96849
CMTR1	5.94639	-15.1743	1.66629	0.114167	0.662428	-4.48223
RBM33	5.94371	-17.0737	2.04114	0.0572497	0.641711	-3.95459
AP3S2	5.94227	-14.9818	1.58496	0.131594	0.662428	-4.58742
ZNF598	5.94009	-17.0756	2.04174	0.0571837	0.641711	-3.95369
TMEM106B	5.93833	-17.0764	2.04884	0.0564123	0.641711	-3.94309
ATL2	5.93081	-15.4467	1.78247	0.0927318	0.662428	-4.32586
DNAJC19	5.92703	-3.05727	1.36991	0.188726	0.662428	-4.84702
TMEM14C	5.92555	-10.7097	1.3633	0.19076	0.662428	-4.85454
CDK8	5.92431	-17.0834	2.03296	0.0581508	0.641711	-3.96677
CDK19	5.92431	-17.0834	2.03296	0.0581508	0.641711	-3.96677
MAD1L1	5.91985	-10.0776	1.63044	0.12159	0.662428	-4.52905
AP4S1	5.91705	-15.1914	1.67004	0.113413	0.662428	-4.47729
PARG	5.91087	-17.0902	2.04167	0.0571916	0.641711	-3.9538
QSOX2	5.90264	-11.4844	1.49792	0.152685	0.662428	-4.69585
SPPL2A	5.9002	-17.0955	2.03071	0.0584015	0.641711	-3.97012
ASB6	5.89273	-17.0992	2.04873	0.0564245	0.641711	-3.94326
PRIM1	5.88874	-11.3115	1.44258	0.167503	0.662428	-4.76245
YTHDF1	5.88491	-17.1031	2.04744	0.0565641	0.641711	-3.94519
SUSD2	5.87427	-11.1087	1.4028	0.178865	0.662428	-4.80915
TMEM192	5.8648	-8.49412	1.36401	0.190541	0.662428	-4.85374
INTS13	5.8501	-17.1206	2.01727	0.0599167	0.641711	-3.99007
MXRA7	5.83633	-12.6932	1.36365	0.190652	0.662428	-4.85415
ABI3	5.83616	-12.6254	1.34887	0.195261	0.662428	-4.87088
B4GALNT1	5.83573	-9.02643	1.43253	0.170316	0.662428	-4.77434
BCCIP	5.83432	-17.1284	2.04649	0.0566671	0.641711	-3.94661
STK38	5.83404	-17.1286	2.03822	0.0575693	0.641711	-3.95893
EIF2B2	5.83026	-4.92438	1.87633	0.0780715	0.662428	-4.19462
ORC3	5.82802	-6.27926	2.13538	0.0477409	0.641711	-3.81234
PHC3	5.81432	-13.615	1.56893	0.135283	0.662428	-4.60772
PRRC2A	5.81076	-10.3895	1.63007	0.121668	0.662428	-4.52952
DMAP1	5.80335	-17.1439	2.04651	0.0566647	0.641711	-3.94658
SENP3	5.78712	-3.61442	1.6655	0.114327	0.662428	-4.48327
DYRK1B	5.7861	-7.43562	1.60852	0.126328	0.662428	-4.55732
BYSL	5.78245	-8.40768	1.4919	0.154244	0.662428	-4.70319
MRPL52	5.77791	-0.812552	1.87684	0.0779976	0.662428	-4.19389
XRCC4	5.77085	-17.1602	2.03569	0.0578481	0.641711	-3.9627
FNDC3A	5.7697	-10.6663	1.68787	0.10989	0.662428	-4.45371
SAMD4A	5.75932	-4.23428	1.71787	0.104172	0.662428	-4.41366
PAPSS2	5.75863	-14.7958	1.47419	0.158902	0.662428	-4.72464
RFC2	5.73825	-3.95122	2.16764	0.0448336	0.641711	-3.76289
LRRTM4	5.7283	-6.93772	1.51766	0.147671	0.662428	-4.67165
BRD9	5.71797	-5.87868	1.36912	0.188968	0.662428	-4.84792
SEC63	5.71782	-9.87263	1.33499	0.199668	0.662428	-4.88645
STON1-GTF2A1L	5.71758	-9.99561	1.75635	0.0972183	0.662428	-4.36161
ACADL	5.70086	-12.1312	1.20542	0.244725	0.662428	-5.02565
DDX20	5.7002	-17.1955	2.03881	0.0575053	0.641711	-3.95807
PRKCD	5.68446	-4.26564	1.75127	0.0981116	0.662428	-4.36852
MPHOSPH8	5.68368	-17.2038	2.02165	0.0594192	0.641711	-3.98358
RINT1	5.67301	-17.2091	2.03617	0.0577953	0.641711	-3.96199
PAN2	5.65263	-14.0869	1.66228	0.114978	0.662428	-4.4875
AKAP9	5.65088	-12.87	1.69406	0.108687	0.662428	-4.44548
CIAO3	5.6488	-11.4243	1.41613	0.17499	0.662428	-4.79361
GCC2	5.63761	-17.2268	2.0471	0.0566009	0.641711	-3.9457
USP19	5.6324	-13.3888	1.46462	0.161466	0.662428	-4.73615
THSD4	5.631	-17.2301	2.04641	0.0566755	0.641711	-3.94673
PMM2	5.62705	-8.82602	1.33774	0.198789	0.662428	-4.88337
GTPBP4	5.62134	-3.74845	2.16717	0.0448755	0.641711	-3.76362
ATG16L1	5.62001	-17.2356	2.04579	0.0567421	0.641711	-3.94764
UFM1	5.61671	-2.10349	1.23403	0.234156	0.662428	-4.9959
MYO1G	5.6156	-7.8203	1.57903	0.13295	0.662428	-4.59495
CDK2AP1	5.61315	-11.3557	1.37201	0.188082	0.662428	-4.84461
POFUT2	5.61177	-15.1963	1.57206	0.134556	0.662428	-4.60377
MRPS25	5.61038	-12.7466	1.29899	0.211474	0.662428	-4.92627
RPRD2	5.60042	-15.1208	1.52523	0.145784	0.662428	-4.66231
ZFP36L2	5.59209	-17.2496	2.04646	0.0566704	0.641711	-3.94666
RASSF2	5.58956	-15.3789	1.63724	0.120151	0.662428	-4.52022
PRRC2B	5.58521	-17.253	2.03656	0.0577524	0.641711	-3.96141
MSI1	5.5768	-4.87983	1.47632	0.158333	0.662428	-4.72206
TOP3B	5.57533	-12.4417	1.59195	0.130013	0.662428	-4.57852
KLC3	5.57482	-7.82544	2.4027	0.0281083	0.617697	-3.39211
SLC39A11	5.56501	-4.70555	1.77646	0.0937474	0.662428	-4.33411
GATAD2A	5.55835	-13.8477	1.56797	0.135506	0.662428	-4.60893
CENPC	5.5425	-17.2744	2.04032	0.0573388	0.641711	-3.9558
SLC30A1	5.51385	-9.06349	1.34802	0.195529	0.662428	-4.87183
RTKN	5.50823	-15.4007	1.59299	0.129779	0.662428	-4.5772
MKRN2	5.50383	-15.2851	1.57216	0.134533	0.662428	-4.60364
JPT2	5.49944	-1.3385	1.84282	0.0830512	0.662428	-4.24195
GALNT1	5.48746	-17.3019	2.04183	0.0571741	0.641711	-3.95356
ASAP2	5.48376	-9.59027	1.40326	0.178731	0.662428	-4.80862
SUGP1	5.4671	-17.3121	2.04684	0.056629	0.641711	-3.94609
RRS1	5.46567	-6.15204	1.341	0.197749	0.662428	-4.87972
ALOX5	5.4639	-17.3137	2.01593	0.0600696	0.641711	-3.99205
P2RY11	5.46178	-13.1011	1.17794	0.255217	0.662428	-5.05369
COL5A2	5.46138	-11.7248	1.40317	0.178756	0.662428	-4.80872
GEMIN2	5.45173	-15.1784	1.50599	0.150619	0.662428	-4.68599
GALNT2	5.45146	-2.72694	1.44339	0.167279	0.662428	-4.76149
NME8	5.4369	-7.50022	1.48112	0.157064	0.662428	-4.71627
CILP2	5.4164	-7.44567	1.47833	0.157803	0.662428	-4.71965
MEX3A	5.40958	-4.77228	2.08403	0.0527264	0.641711	-3.89027
RPAP3	5.40497	-13.5696	1.44154	0.167791	0.662428	-4.76368
MED23	5.40369	-10.5335	1.49566	0.153268	0.662428	-4.6986
STX5	5.40097	-11.3581	1.17562	0.256119	0.662428	-5.05603
TPBG	5.39571	-14.9418	1.40162	0.179212	0.662428	-4.81053
ENG	5.39144	-4.07524	1.95124	0.0678878	0.662428	-4.08697
EXOSC10	5.38341	-5.73021	1.47451	0.158815	0.662428	-4.72425
MFN1	5.36272	-11.5448	1.34343	0.196979	0.662428	-4.877
RRP12	5.36093	-13.9754	1.53456	0.143487	0.662428	-4.65075
RRP1B	5.35838	-13.6172	1.43779	0.168838	0.662428	-4.76812
N6AMT1	5.35242	-11.7956	1.22315	0.238135	0.662428	-5.00729
WDFY1	5.34801	-4.80936	2.10144	0.0509852	0.641711	-3.86396
VKORC1	5.34331	-2.58285	1.93752	0.0696593	0.662428	-4.10687
RPS23	5.33509	0.334515	1.59772	0.12872	0.662428	-4.57116
GDPD2	5.33252	-2.92674	1.85147	0.0817395	0.662428	-4.22978
CA9	5.31767	-17.3868	2.04125	0.0572371	0.641711	-3.95442
DOP1B	5.31359	-17.3888	2.04436	0.0568977	0.641711	-3.94978
PYM1	5.3066	-13.1395	1.30219	0.210402	0.662428	-4.92276
DUS3L	5.30113	-17.395	2.03335	0.0581082	0.641711	-3.9662
C8B	5.29938	-2.75132	1.88368	0.0770157	0.662428	-4.18417
ARHGEF17	5.29727	-17.397	2.04659	0.0566555	0.641711	-3.94645
CHD1L	5.29261	-17.3993	2.04317	0.0570271	0.641711	-3.95155
OSBPL5	5.2789	-14.0045	1.50491	0.150894	0.662428	-4.68731
PPP1R14A	5.26561	-7.34979	0.97057	0.345513	0.683157	-5.24746
IDUA	5.26131	-17.4149	2.02137	0.0594502	0.641711	-3.98398
INTS9	5.25227	-9.21469	1.43801	0.168776	0.662428	-4.76786
UGGT2	5.24876	-17.4212	2.04359	0.0569822	0.641711	-3.95094
SELENOT	5.24121	-17.425	1.5478	0.14028	0.662428	-4.63426
CNN2	5.22465	-3.02772	1.81238	0.0878167	0.662428	-4.28449
PPAN-P2RY11	5.22311	-13.4591	1.18748	0.251538	0.662428	-5.04402
TTC5	5.21686	-15.4131	1.51922	0.147281	0.662428	-4.66973
STON1	5.20883	-10.7587	1.71979	0.103815	0.662428	-4.41108
CFHR3	5.20579	-15.6949	1.37076	0.188466	0.662428	-4.84605
GTF3C3	5.19756	-8.20294	1.31555	0.205975	0.662428	-4.90805
FYCO1	5.18048	-6.91272	1.89999	0.0747167	0.662428	-4.16088
CENPB	5.17069	-2.09959	1.74972	0.0983858	0.662428	-4.37063
VAMP5	5.16962	-1.14024	1.61029	0.125941	0.662428	-4.55506
UBL4A	5.15651	-1.87055	1.73882	0.100334	0.662428	-4.38541
ACAD10	5.15163	-8.13037	1.2351	0.233768	0.662428	-4.99478
SUN1	5.1457	-12.0356	1.20656	0.2443	0.662428	-5.02449
RXRA	5.14406	-17.4736	2.04337	0.0570059	0.641711	-3.95126
UBE2L6	5.14061	-0.320021	1.59217	0.129965	0.662428	-4.57825
TMEM115	5.13332	-17.4789	1.54854	0.140101	0.662428	-4.63333
SDHAF2	5.1311	-10.5642	1.02163	0.321426	0.662428	-5.20274
MEST	5.12597	-3.59339	1.95223	0.0677612	0.662428	-4.08553
KIF2B	5.11921	-8.10291	1.69582	0.10835	0.662428	-4.44315
CTSL	5.11328	-11.231	1.09236	0.290073	0.662428	-5.13753
RFX1	5.10582	-11.7699	1.30558	0.209271	0.662428	-4.91904
MYCBP	5.09837	-15.2197	1.20348	0.245457	0.662428	-5.02766
FANCI	5.0981	-10.758	1.47889	0.157654	0.662428	-4.71897
URB1	5.08118	-12.2101	1.35732	0.192615	0.662428	-4.86133
LONP2	5.05936	-4.3404	1.97411	0.0650252	0.657081	-4.05362
IER3IP1	5.05238	-4.09128	1.26171	0.224271	0.662428	-4.96659
STAG2	5.03839	-5.25571	2.08062	0.0530741	0.641711	-3.89542
AFF4	5.03453	-8.37197	1.48892	0.155019	0.662428	-4.70681
DIS3	5.0324	-5.45103	2.1084	0.0503039	0.641711	-3.85341
EXD2	5.02974	-3.42028	1.77195	0.0945153	0.662428	-4.34029
BABAM2	5.02076	-10.2251	1.21214	0.24221	0.662428	-5.01872
LPIN2	5.0156	-8.79842	1.32192	0.203891	0.662428	-4.901
STK3	5.01496	-3.27029	1.84564	0.0826218	0.662428	-4.23799
IGF2BP1	5.00828	-10.5975	1.24422	0.230479	0.662428	-4.98518
PHF3	5.00704	-17.5421	2.02924	0.0585653	0.641711	-3.9723
PBK	4.99878	-14.0199	1.2398	0.232069	0.662428	-4.98984
STK10	4.98941	-4.99565	1.59834	0.128582	0.662428	-4.57037
SERPINB8	4.98148	-2.17866	1.6412	0.119319	0.662428	-4.51506
TOR1AIP2	4.98028	-15.4912	1.24321	0.230842	0.662428	-4.98624
RNASE6	4.95498	-17.5681	1.54656	0.140576	0.662428	-4.6358
TRPC3	4.95191	-17.5696	1.54534	0.140869	0.662428	-4.63732
PAPOLG	4.94489	-7.30417	1.85242	0.081598	0.662428	-4.22845
AP5Z1	4.94176	-7.6032	1.33526	0.199582	0.662428	-4.88615
PQBP1	4.94127	-11.6226	1.10281	0.28564	0.662428	-5.12758
PABIR1	4.93188	-6.60931	1.09601	0.288518	0.662428	-5.13406
THAP11	4.92313	-4.89253	1.28795	0.215201	0.662428	-4.9383
AAR2	4.91675	-9.48859	1.0758	0.297205	0.662428	-5.15313
CDC123	4.8947	-10.5874	1.22282	0.238256	0.662428	-5.00763
TM9SF2	4.89026	-5.77878	1.32491	0.202919	0.662428	-4.89768
SETD3	4.8823	-9.48241	1.08539	0.29306	0.662428	-5.14412
RSL24D1	4.87537	-17.6079	1.54878	0.140045	0.662428	-4.63304
SRPK3	4.86714	-11.3326	1.46677	0.160886	0.662428	-4.73356
TEP1	4.86563	-11.3918	1.49466	0.153527	0.662428	-4.69982
ZMPSTE24	4.86205	-2.24152	2.31869	0.0332707	0.641711	-3.52661
GFM2	4.86157	-13.0418	1.16076	0.26195	0.662428	-5.07095
TANGO6	4.85447	-17.6184	2.004	0.0614473	0.643737	-4.00969
RPF2	4.85053	-11.7677	1.10332	0.285426	0.662428	-5.12709
UBE2A	4.83967	-13.1721	1.04862	0.309189	0.662428	-5.1783
FABP6	4.83563	-10.5999	1.13767	0.271206	0.662428	-5.0938
POLRMT	4.8324	-15.5558	1.44115	0.167901	0.662428	-4.76415
SGF29	4.82919	-13.7571	1.15299	0.265035	0.662428	-5.07868
ARID4B	4.8181	-14.0886	1.39496	0.181177	0.662428	-4.81824
OS9	4.81178	-13.6283	1.12199	0.277629	0.662428	-5.10911
RBM28	4.81159	-4.70648	1.89455	0.0754768	0.662428	-4.16867
WAPL	4.80619	-14.3932	1.43612	0.169306	0.662428	-4.7701
TMTC3	4.79125	-8.18028	1.20544	0.244717	0.662428	-5.02563
RNGTT	4.77565	-17.6578	1.51553	0.148206	0.662428	-4.67428
CNOT2	4.77504	-11.1671	1.01168	0.326023	0.66467	-5.21161
EXOSC8	4.77124	-6.93572	1.08041	0.295209	0.662428	-5.14881
EMC6	4.76891	-7.74923	0.909919	0.37572	0.708434	-5.29794
JMJD6	4.76837	-5.63457	1.29538	0.212686	0.662428	-4.93021
GOSR1	4.76698	-3.65683	1.69745	0.108035	0.662428	-4.44097
G6PC3	4.76249	-13.5359	1.0966	0.288269	0.662428	-5.1335
KXD1	4.76208	-11.7327	1.07616	0.297049	0.662428	-5.15279
NELFA	4.75655	-4.1612	1.89028	0.0760778	0.662428	-4.17476
TRMT6	4.75562	-15.9478	1.32793	0.20194	0.662428	-4.89432
BRAT1	4.75296	-5.99689	1.31145	0.207325	0.662428	-4.91258
EDIL3	4.74423	-15.6772	1.23477	0.233887	0.662428	-4.99513
ELMOD2	4.73937	-17.6759	1.54218	0.141634	0.662428	-4.64127
HMOX1	4.73255	-1.74582	1.46427	0.16156	0.662428	-4.73657
SH3BP5L	4.72032	-8.17034	1.33429	0.199892	0.662428	-4.88723
BRD2	4.71735	-17.6869	1.5489	0.140014	0.662428	-4.63287
RGS20	4.71311	-15.6975	1.23769	0.232832	0.662428	-4.99206
GRK4	4.70214	-8.11898	1.16597	0.259895	0.662428	-5.06574
MRPL32	4.68308	-15.8085	1.26152	0.224336	0.662428	-4.96678
TLE2	4.68105	-13.3958	1.05168	0.307824	0.662428	-5.1755
HACD2	4.67744	-1.13515	1.44386	0.167148	0.662428	-4.76094
DNAJC3	4.67674	-5.91347	0.979699	0.341117	0.678771	-5.23961
ACAP3	4.67005	-14.3411	1.22555	0.237251	0.662428	-5.00478
BET1	4.66581	-17.7127	1.54832	0.140153	0.662428	-4.6336
LYRM7	4.6548	0.680298	1.34083	0.197803	0.662428	-4.87991
MAP2K7	4.64299	-13.6774	1.08991	0.291122	0.662428	-5.13985
GORAB	4.63994	-17.7256	1.53367	0.143705	0.662428	-4.65186
CDKN2B	4.63454	-12.3232	1.13784	0.271135	0.662428	-5.09363
RPS27	4.63392	-2.58045	1.44735	0.16618	0.662428	-4.75678
NPTX2	4.63379	-2.85948	1.66337	0.114758	0.662428	-4.48607
TP53RK	4.63082	-13.2107	1.0093	0.327131	0.665811	-5.21372
FBXO38	4.62034	-17.7354	1.54789	0.140257	0.662428	-4.63414
BRIX1	4.62019	-7.5726	1.10035	0.286677	0.662428	-5.12992
ELF2	4.62018	-17.7355	1.54527	0.140888	0.662428	-4.63742
ARMCX2	4.61346	-1.57781	2.10657	0.0504821	0.641711	-3.85619
LRCH1	4.60233	-17.7444	1.54675	0.14053	0.662428	-4.63556
CLPX	4.59215	-3.69565	1.72971	0.101989	0.662428	-4.39773
PALM2AKAP2	4.57792	-6.12632	2.00265	0.0616044	0.644127	-4.01167
CWF19L1	4.57734	-14.5296	1.24704	0.229467	0.662428	-4.98219
FBN2	4.57387	-5.43926	1.42797	0.171605	0.662428	-4.77972
TLE3	4.57315	-13.4341	1.03287	0.316288	0.662428	-5.19263
ERCC4	4.57131	-13.1398	1.23779	0.232796	0.662428	-4.99196
TMEM30B	4.56971	-9.13783	1.20004	0.246755	0.662428	-5.03119
OSBPL6	4.5697	-3.65709	1.62957	0.121774	0.662428	-4.53017
RNASEH2B	4.56675	-17.7622	1.54581	0.140758	0.662428	-4.63674
LRG1	4.56043	-7.90029	1.07997	0.295398	0.662428	-5.14922
NOP10	4.55442	-17.7684	1.54879	0.140042	0.662428	-4.63302
SURF2	4.54464	-17.7733	1.5458	0.14076	0.662428	-4.63676
IL18	4.54094	-17.7751	1.5459	0.140736	0.662428	-4.63663
TRAPPC2L	4.54052	-17.7753	1.53274	0.143933	0.662428	-4.65301
CLEC3B	4.53711	-2.09838	1.49405	0.153686	0.662428	-4.70057
MIX23	4.53439	-3.57539	1.07196	0.298879	0.662428	-5.15672
RAB43	4.53155	-17.7798	1.54828	0.140164	0.662428	-4.63366
TMEM222	4.53052	-6.49805	1.28168	0.217342	0.662428	-4.94511
CTTNBP2NL	4.52927	-6.45756	1.30888	0.208176	0.662428	-4.91541
ANAPC7	4.52839	-17.7814	1.54121	0.141868	0.662428	-4.64248
HLA-DMB	4.52362	-17.7838	1.53888	0.142434	0.662428	-4.64538
HTATIP2	4.51782	-17.7867	1.5488	0.14004	0.662428	-4.63301
NFKBIA	4.51454	-11.9577	1.03958	0.313247	0.662428	-5.18655
CDC16	4.51291	-11.7684	1.01927	0.322513	0.662428	-5.20485
FA2H	4.5051	-17.7931	1.5476	0.140326	0.662428	-4.6345
PLRG1	4.50249	-7.86116	1.10011	0.286779	0.662428	-5.13015
XXYLT1	4.50226	-15.8142	1.21132	0.242516	0.662428	-5.01956
ANKLE2	4.49868	-15.959	1.25873	0.225317	0.662428	-4.96976
METTL16	4.49579	-12.4117	1.11112	0.282148	0.662428	-5.11961
UNC119B	4.49498	-2.3211	1.50548	0.150748	0.662428	-4.68661
PMF1-BGLAP	4.47976	-16.0147	1.27031	0.221266	0.662428	-4.95737
SLC25A15	4.47703	-17.8071	1.54876	0.140049	0.662428	-4.63306
C15orf40	4.47115	-17.81	1.54686	0.140504	0.662428	-4.63543
C1QA	4.46413	-17.8135	1.54682	0.140514	0.662428	-4.63548
TMEM179B	4.46351	-7.4804	1.0488	0.309108	0.662428	-5.17814
KCTD4	4.46325	-14.2351	1.15042	0.266062	0.662428	-5.08122
MBD2	4.45492	-15.6284	1.14655	0.267619	0.662428	-5.08506
IFT140	4.45134	-8.88087	0.970033	0.345773	0.683259	-5.24792
RCOR3	4.44863	-17.8213	1.54285	0.141471	0.662428	-4.64043
MBD1	4.44758	-3.32742	1.57059	0.134898	0.662428	-4.60563
AMT	4.44206	-17.8246	1.5217	0.14666	0.662428	-4.66666
BTF3	4.43984	-0.0847644	1.928	0.0709118	0.662428	-4.12063
UBE2T	4.4368	-11.7533	0.995953	0.333386	0.671261	-5.22548
ASCL1	4.43297	-17.8291	1.53472	0.143447	0.662428	-4.65055
PF4	4.41685	-17.8372	1.54852	0.140106	0.662428	-4.63335
STMN3	4.41671	-15.7002	1.1536	0.264794	0.662428	-5.07808
DDX60	4.41251	-12.1445	1.18036	0.25428	0.662428	-5.05124
SLC12A7	4.41132	-10.0991	1.51201	0.149091	0.662428	-4.6786
CNBP	4.41084	-7.42469	1.03519	0.315234	0.662428	-5.19053
RBP4	4.40887	-0.935534	2.00972	0.0607833	0.642119	-4.00124
LDHAL6B	4.40781	-4.16546	1.68296	0.11085	0.662428	-4.46022
RING1	4.39962	-6.12194	1.24085	0.23169	0.662428	-4.98873
PMF1	4.38993	-16.087	1.26766	0.222189	0.662428	-4.96022
CEPT1	4.38914	-13.5691	1.01099	0.326344	0.664822	-5.21222
AFG1L	4.38732	-17.8519	1.54588	0.140741	0.662428	-4.63666
KLKB1	4.38382	-4.77534	1.63839	0.11991	0.662428	-4.51873
SMUG1	4.38105	-17.8551	1.54795	0.140242	0.662428	-4.63406
CCDC50	4.37996	-15.8539	1.19072	0.250296	0.662428	-5.04072
LCLAT1	4.37643	-5.04132	1.14879	0.266716	0.662428	-5.08284
ALKBH2	4.37634	-17.8574	1.53131	0.144284	0.662428	-4.65478
CCNK	4.37177	-17.8597	1.54677	0.140526	0.662428	-4.63554
NUB1	4.36868	-6.7447	1.30686	0.208847	0.662428	-4.91764
PCBP4	4.36852	-17.8613	1.54821	0.140179	0.662428	-4.63374
WDR76	4.36239	-17.8644	1.54868	0.140067	0.662428	-4.63315
BAG1	4.36183	-15.7845	1.16178	0.261546	0.662428	-5.06993
GNPAT	4.35943	-3.45253	1.55459	0.138657	0.662428	-4.62576
CRTAP	4.3578	-9.93738	0.999232	0.331841	0.67014	-5.2226
MGME1	4.35714	-8.08916	1.08303	0.294079	0.662428	-5.14635
ELANE	4.35357	-5.50979	1.17085	0.257981	0.662428	-5.06084
INTS7	4.3521	-17.8696	1.54304	0.141425	0.662428	-4.6402
TMEM68	4.35084	-2.91887	1.54775	0.14029	0.662428	-4.63431
CNOT10	4.34897	-12.7823	1.13135	0.273779	0.662428	-5.09999
XPC	4.34558	-16.0903	1.25548	0.226468	0.662428	-4.97323
SYAP1	4.34124	-4.28428	1.07398	0.297997	0.662428	-5.15483
SPRYD7	4.33668	-17.8773	1.54837	0.140142	0.662428	-4.63354
MRPS33	4.33647	-1.62018	1.38933	0.182853	0.662428	-4.82475
VWA1	4.33425	-1.71712	2.01197	0.0605237	0.641711	-3.99791
SLC30A5	4.33068	-17.8803	1.54805	0.140218	0.662428	-4.63394
ING4	4.32257	-15.8264	1.16305	0.261043	0.662428	-5.06865
KDM4A	4.31782	-17.8867	1.54342	0.141333	0.662428	-4.63972
TIMM29	4.31645	-4.38855	1.08288	0.294142	0.662428	-5.14649
CHD2	4.31009	-13.1436	1.18025	0.254324	0.662428	-5.05136
GINS4	4.31003	-17.8906	1.54847	0.140119	0.662428	-4.63342
BOP1	4.30992	-4.67076	1.71261	0.105156	0.662428	-4.42072
ATXN3	4.3077	-0.936604	2.01064	0.0606764	0.642119	-3.99987
SSNA1	4.30139	-17.8949	1.5464	0.140615	0.662428	-4.636
C9	4.30047	-0.394115	1.9258	0.0712049	0.662428	-4.12381
SUDS3	4.29635	-17.8974	1.53654	0.143003	0.662428	-4.64828
INCENP	4.29602	-17.8976	1.53613	0.143103	0.662428	-4.6488
POMP	4.29301	-6.40564	0.918872	0.371152	0.704951	-5.29067
SYMPK	4.29213	-5.9833	1.38472	0.184232	0.662428	-4.83005
RAB9B	4.29089	-2.2727	1.41489	0.175346	0.662428	-4.79506
PCDHB15	4.28789	-17.9017	1.54342	0.141334	0.662428	-4.63972
ANPEP	4.28494	-3.98183	1.58293	0.132057	0.662428	-4.59
SFSWAP	4.28416	-17.9035	1.53175	0.144177	0.662428	-4.65424
PTPN4	4.27861	-17.9063	1.5469	0.140496	0.662428	-4.63538
RABIF	4.27717	-4.98778	0.836015	0.414866	0.740691	-5.35549
SEH1L	4.27039	-2.27788	1.43751	0.168916	0.662428	-4.76845
MAFG	4.26591	-17.9126	1.54817	0.140189	0.662428	-4.63379
PDLIM7	4.26359	-15.5265	1.05965	0.304286	0.662428	-5.16816
ZNF638	4.26295	-5.32911	1.74647	0.0989632	0.662428	-4.37504
DHRS4L2	4.26217	-9.98876	0.993029	0.334767	0.672179	-5.22804
GNG8	4.26199	-17.9146	1.54802	0.140225	0.662428	-4.63398
TMEM184C	4.26166	-6.99393	0.958547	0.351364	0.687999	-5.25769
MRPS17	4.26106	-10.6637	0.848295	0.408184	0.736862	-5.34623
CWC27	4.25858	-17.9163	1.54537	0.140864	0.662428	-4.63729
SUPT4H1	4.25751	-15.8162	1.14205	0.269429	0.662428	-5.08949
DENND10	4.24747	-3.21394	1.52036	0.146995	0.662428	-4.66832
DCAF11	4.24624	-17.9225	1.54091	0.14194	0.662428	-4.64285
UVRAG	4.24292	-17.9241	1.52551	0.145714	0.662428	-4.66196
YJEFN3	4.2405	-4.71304	1.02934	0.317896	0.662428	-5.19582
RGL2	4.23961	-3.91055	1.6128	0.12539	0.662428	-4.55182
CD320	4.23922	-17.926	1.54371	0.141263	0.662428	-4.63936
FAM107B	4.23633	-3.55415	1.57737	0.133332	0.662428	-4.59706
INIP	4.23619	-1.96281	1.07715	0.296621	0.662428	-5.15187
UBXN4	4.2361	-2.401	1.39563	0.180979	0.662428	-4.81747
MANEAL	4.23198	-17.9296	1.54854	0.1401	0.662428	-4.63332
PHACTR4	4.231	-10.7046	1.06906	0.300144	0.662428	-5.15942
THADA	4.22877	-13.0458	1.14368	0.268773	0.662428	-5.08789
NHLH1	4.22628	-6.92293	0.949564	0.355779	0.692176	-5.26527
NHLH2	4.22628	-6.92293	0.949564	0.355779	0.692176	-5.26527
WDR36	4.22487	-15.8968	1.15751	0.263239	0.662428	-5.07419
YIPF3	4.22313	-16.0349	1.20042	0.246609	0.662428	-5.03079
HSPA14	4.22225	-9.66718	0.954221	0.353485	0.690302	-5.26135
TLE4	4.22094	-13.9624	1.03605	0.314844	0.662428	-5.18975
CDC27	4.22043	-17.9354	1.54695	0.140483	0.662428	-4.63532
PRPF3	4.21938	-4.11935	1.59692	0.128899	0.662428	-4.57218
INTS11	4.21821	-13.9649	1.03424	0.315664	0.662428	-5.19139
OSTF1	4.21736	-0.272265	1.73167	0.10163	0.662428	-4.39508
SRPRB	4.21162	-1.33916	1.74836	0.0986279	0.662428	-4.37248
CD151	4.20918	-17.941	1.5482	0.140183	0.662428	-4.63376
POLD1	4.20877	-11.2927	1.1059	0.284336	0.662428	-5.12462
MRPL45	4.20764	-4.73535	1.06335	0.302652	0.662428	-5.16473
INTS10	4.20365	-15.943	1.16523	0.260184	0.662428	-5.06647
MAP2K6	4.20174	-13.776	0.998184	0.332335	0.670829	-5.22352
TBL3	4.20059	-4.20359	1.56436	0.136351	0.662428	-4.61348
CACTIN	4.20029	-17.9455	1.54846	0.140121	0.662428	-4.63343
NR3C1	4.19781	-17.9467	1.54565	0.140795	0.662428	-4.63694
OARD1	4.19312	-7.38464	0.978269	0.341803	0.679676	-5.24084
UGT8	4.1897	-17.9508	1.54521	0.140901	0.662428	-4.63748
ARHGAP20	4.18921	-17.951	1.54233	0.141597	0.662428	-4.64108
SGCE	4.18858	-15.8723	1.13949	0.270465	0.662428	-5.09201
TUBGCP4	4.18843	-15.9525	1.16505	0.260254	0.662428	-5.06665
FPGT-TNNI3K	4.18313	-14.0285	1.02372	0.320465	0.662428	-5.20087
PARD3	4.1785	-15.7952	1.1119	0.281821	0.662428	-5.11885
BRD8	4.17708	-17.9571	1.5456	0.140809	0.662428	-4.63701
TRAF1	4.175	-17.9581	1.51648	0.147966	0.662428	-4.6731
SRPRA	4.16259	-3.08617	1.43585	0.169383	0.662428	-4.77042
KLHL36	4.16044	-17.9654	1.52493	0.145858	0.662428	-4.66268
FAM118A	4.15907	-14.0704	1.0347	0.315458	0.662428	-5.19098
AHCTF1	4.15899	-11.7567	0.91588	0.372675	0.705291	-5.29311
ZMYM2	4.15713	-16.1367	1.21098	0.242645	0.662428	-5.01992
PSMG3	4.15253	-10.7726	0.915085	0.37308	0.705604	-5.29375
CCNH	4.15233	-17.9694	1.53904	0.142395	0.662428	-4.64518
DTX3L	4.15159	-17.9698	1.5406	0.142016	0.662428	-4.64323
GTF3C2	4.15037	-17.9704	1.54816	0.140193	0.662428	-4.63381
DOCK11	4.14957	-17.9708	1.54789	0.140258	0.662428	-4.63415
NMNAT1	4.14891	-8.62341	1.07974	0.295498	0.662428	-5.14944
PM20D1	4.14581	-17.9727	1.54832	0.140154	0.662428	-4.63361
PAPOLB	4.1456	-14.5851	1.12572	0.27609	0.662428	-5.10548
CLEC11A	4.14341	-17.9739	1.5373	0.142817	0.662428	-4.64734
DCUN1D4	4.14298	-17.9741	1.5485	0.14011	0.662428	-4.63337
VMP1	4.14286	-16.0069	1.16511	0.260234	0.662428	-5.0666
SOX10	4.14245	-17.9744	1.54855	0.1401	0.662428	-4.63332
CDK7	4.14027	-17.9755	1.54699	0.140473	0.662428	-4.63527
NVL	4.13505	-17.9781	1.5446	0.141049	0.662428	-4.63825
MRM3	4.13485	-5.39108	1.10359	0.285312	0.662428	-5.12684
VARS2	4.13158	-3.95364	1.54652	0.140586	0.662428	-4.63585
PTBP3	4.13042	-17.9804	1.54234	0.141594	0.662428	-4.64107
PNMA2	4.13015	-5.43101	1.07815	0.296187	0.662428	-5.15093
ZNF346	4.12881	-3.98294	0.999866	0.331543	0.67014	-5.22205
SPIN1	4.12697	-1.62036	1.343	0.197114	0.662428	-4.87747
RNF7	4.12585	-8.27209	0.811186	0.428589	0.753104	-5.37383
NPM3	4.12424	-2.17447	1.28972	0.214599	0.662428	-4.93638
LDB3	4.11981	-17.9857	1.53927	0.142339	0.662428	-4.6449
MRPS15	4.11851	-17.9863	1.54791	0.140252	0.662428	-4.63412
RRP9	4.11798	-17.9866	1.54467	0.141031	0.662428	-4.63816
RNF170	4.11616	-5.26903	1.02595	0.319445	0.662428	-5.19887
REEP3	4.11392	-17.9886	1.54122	0.141866	0.662428	-4.64247
FETUB	4.09713	-17.997	1.54693	0.140488	0.662428	-4.63534
TMEM263	4.09661	-11.4002	0.88464	0.388822	0.719304	-5.31812
EMC4	4.09351	-5.11068	1.06892	0.300208	0.662428	-5.15956
DESI1	4.09329	-15.7869	1.08902	0.291501	0.662428	-5.14069
C2orf76	4.09274	-17.9992	1.54575	0.140772	0.662428	-4.63681
CPVL	4.09126	-2.63135	1.34294	0.197134	0.662428	-4.87754
MRPL10	4.08756	-3.75947	1.48938	0.154898	0.662428	-4.70625
POLR1G	4.08576	-18.0027	1.54703	0.140464	0.662428	-4.63522
TMEM120A	4.08011	-16.0102	1.148	0.267035	0.662428	-5.08363
ADSS1	4.07805	-12.1621	0.967433	0.347033	0.684981	-5.25014
CRCP	4.07761	-18.0068	1.54774	0.140292	0.662428	-4.63433
PPIP5K1	4.07262	-9.21125	1.11486	0.280587	0.662428	-5.116
ORC5	4.06724	-18.012	1.54836	0.140144	0.662428	-4.63355
PLCB4	4.06647	-16.2564	1.22199	0.238562	0.662428	-5.0085
SCYL1	4.06619	-3.79198	1.46228	0.162098	0.662428	-4.73896
STING1	4.06587	-18.0127	1.54266	0.141517	0.662428	-4.64067
CCDC86	4.06555	-18.0128	1.54808	0.140212	0.662428	-4.63391
SYT6	4.06505	-15.954	1.12497	0.276398	0.662428	-5.10621
GOLT1B	4.0641	0.544189	1.65706	0.116039	0.662428	-4.49434
MRPL58	4.06248	-6.91921	0.911615	0.374852	0.707136	-5.29657
CUEDC2	4.06222	-18.0145	1.54345	0.141326	0.662428	-4.63968
ARAF	4.06039	-3.54128	2.10227	0.0509041	0.641711	-3.86271
NCOR1	4.06021	-12.8289	1.05457	0.306536	0.662428	-5.17284
TRIM65	4.05978	-7.32158	0.928679	0.366192	0.699998	-5.28263
PARP9	4.05332	-3.94452	1.42803	0.171587	0.662428	-4.77964
ARL6IP6	4.0501	-15.776	1.0714	0.299122	0.662428	-5.15724
MRFAP1	4.04933	-18.0209	1.54847	0.140119	0.662428	-4.63342
RNASE1	4.04853	-8.5279	0.817302	0.425182	0.750249	-5.36936
RCOR1	4.04687	-18.0222	1.54031	0.142087	0.662428	-4.6436
PTCD3	4.0414	-2.90358	2.05659	0.055581	0.641711	-3.9315
PRIM2	4.04093	-18.0251	1.54471	0.141022	0.662428	-4.63811
DYM	4.0364	-15.48	1.26877	0.2218	0.662428	-4.95902
DAZAP2	4.03528	-18.028	1.54835	0.140146	0.662428	-4.63357
GKAP1	4.03337	-18.0289	1.54815	0.140195	0.662428	-4.63382
MED20	4.0332	-1.19945	1.69645	0.108227	0.662428	-4.4423
ARSD	4.03299	-2.94999	1.38491	0.184177	0.662428	-4.82984
AKAP17A	4.03005	-18.0306	1.54806	0.140215	0.662428	-4.63392
RSBN1	4.02729	-18.032	1.54527	0.140888	0.662428	-4.63742
YEATS4	4.0272	-18.032	1.54796	0.140239	0.662428	-4.63405
CCDC97	4.02467	-12.0242	0.939907	0.360568	0.696166	-5.27334
ADGRL2	4.02011	-16.7372	1.36014	0.191738	0.662428	-4.85813
SDF2	4.01752	-18.0368	1.5483	0.140159	0.662428	-4.63363
ENPP2	4.01635	-16.364	1.24592	0.229868	0.662428	-4.98337
USP6NL	4.01612	-18.0375	1.54525	0.140891	0.662428	-4.63744
POU5F1	4.0103	-14.0956	1.00323	0.329967	0.668711	-5.21909
SLC23A2	4.00812	-18.0415	1.5476	0.140327	0.662428	-4.6345
DDX49	4.0078	-18.0417	1.53844	0.14254	0.662428	-4.64592
MLLT11	4.00363	-2.06969	0.838291	0.413622	0.739773	-5.35378
HEXB	3.99711	0.0280594	6.42302	6.63526e-06	0.0585296	3.14817
RACGAP1	3.98918	-18.051	1.54585	0.140749	0.662428	-4.6367
EIF4ENIF1	3.98897	-18.0511	1.54722	0.140417	0.662428	-4.63498
ESS2	3.98307	-18.0541	1.54486	0.140987	0.662428	-4.63793
MED1	3.97932	-5.82909	1.67709	0.112009	0.662428	-4.46799
CHST14	3.97603	-18.0576	1.54774	0.140293	0.662428	-4.63433
VEZF1	3.97499	-14.6455	1.09908	0.287217	0.662428	-5.13114
KIF4A	3.9737	-18.0588	1.54728	0.140403	0.662428	-4.6349
DDX51	3.97147	-18.0599	1.53833	0.142566	0.662428	-4.64606
SIRT6	3.97094	-18.0601	1.54785	0.140267	0.662428	-4.63419
C9orf72	3.96946	-18.0609	1.54656	0.140577	0.662428	-4.6358
PCDHB10	3.96637	-16.0532	1.1253	0.276265	0.662428	-5.10589
EPAS1	3.96446	-16.1611	1.15896	0.262663	0.662428	-5.07274
ITPRIP	3.96217	-18.0645	1.54765	0.140315	0.662428	-4.63444
ZFPL1	3.9617	-16.097	1.14039	0.270102	0.662428	-5.09113
SHARPIN	3.95748	-18.0669	1.54251	0.141553	0.662428	-4.64086
VAV3	3.95345	-15.9805	1.10237	0.285823	0.662428	-5.12799
PIK3C3	3.95029	-7.8733	0.961726	0.34981	0.687999	-5.255
ATAD2	3.94805	-18.0716	1.54668	0.140549	0.662428	-4.63566
YY2	3.93986	-5.14767	1.62413	0.122939	0.662428	-4.53722
ATG12	3.93931	-9.30222	0.847566	0.408579	0.737041	-5.34679
GOLGA6L2	3.93871	-18.0763	1.54348	0.141318	0.662428	-4.63964
PCBD1	3.93673	-5.13135	0.989772	0.336311	0.673147	-5.23088
BANF1	3.9357	1.56336	1.59137	0.130145	0.662428	-4.57927
CERS2	3.93281	-5.82534	0.908061	0.376673	0.709127	-5.29944
CXorf38	3.93091	-7.96527	0.963988	0.348708	0.687434	-5.25308
PARP2	3.93013	-18.0805	1.53274	0.143933	0.662428	-4.65301
ABRAXAS2	3.92981	-7.60761	0.930251	0.365401	0.699479	-5.28134
SNX33	3.92792	-18.0816	1.53227	0.144048	0.662428	-4.65359
DYRK1A	3.92625	-8.13633	0.969802	0.345885	0.683327	-5.24812
ZC3HC1	3.92595	-12.614	0.993704	0.334448	0.67213	-5.22745
SELENOP	3.9252	-14.6107	1.07877	0.295916	0.662428	-5.15035
LIMD1	3.92299	-18.0841	1.54179	0.141728	0.662428	-4.64176
NAA25	3.92206	-6.71883	1.16334	0.260932	0.662428	-5.06837
FAM91A1	3.92153	-16.3412	1.19036	0.250435	0.662428	-5.04109
ANKZF1	3.92069	-18.0853	1.54768	0.140306	0.662428	-4.6344
PTPN9	3.91821	-3.69948	1.38407	0.184428	0.662428	-4.8308
NAB1	3.91724	-6.05472	1.09211	0.29018	0.662428	-5.13776
NT5C3A	3.91495	-18.0881	1.54119	0.141873	0.662428	-4.6425
GXYLT1	3.91391	-18.0886	1.54473	0.141017	0.662428	-4.63809
TRAPPC11	3.91294	-8.26318	0.959226	0.351032	0.687999	-5.25712
DHPS	3.91137	-10.2981	0.929106	0.365977	0.699975	-5.28228
DOK3	3.91011	-18.0905	1.53525	0.143318	0.662428	-4.64989
ERO1B	3.90981	-18.0907	1.54808	0.140212	0.662428	-4.63391
GOLGA4	3.90949	-16.0853	1.11104	0.282183	0.662428	-5.11969
PLEKHM2	3.90787	-18.0917	1.54556	0.140817	0.662428	-4.63705
YTHDC1	3.90609	-13.0405	0.915141	0.373051	0.705604	-5.29371
HDAC8	3.90534	-18.0929	1.54661	0.140565	0.662428	-4.63574
HMCES	3.90416	-18.0935	1.5468	0.140519	0.662428	-4.63551
MRPS7	3.90077	-9.31602	0.848801	0.40791	0.736728	-5.34585
ZFP42	3.89973	-5.30818	1.62461	0.122835	0.662428	-4.53659
FASTKD3	3.8979	-18.0967	1.54712	0.140442	0.662428	-4.63511
ODAD2	3.89659	-16.1484	1.13469	0.272419	0.662428	-5.09673
ENGASE	3.89414	-3.52835	1.365	0.190235	0.662428	-4.85261
TIMM8B	3.89253	-1.67156	1.25677	0.226009	0.662428	-4.97185
LOC100996747	3.88709	-15.8755	1.0523	0.307544	0.662428	-5.17492
ZNF462	3.88514	-18.103	1.54427	0.141129	0.662428	-4.63867
KCNK1	3.88212	-11.5901	0.857796	0.403063	0.731381	-5.33899
HDAC3	3.87815	-18.1065	1.54645	0.140604	0.662428	-4.63595
CHAF1A	3.86983	-18.1107	1.54752	0.140347	0.662428	-4.63461
ENDOG	3.86944	-18.1109	1.54812	0.140202	0.662428	-4.63385
CLCC1	3.86824	-4.00043	1.42322	0.172957	0.662428	-4.78531
FAM131B	3.86538	-18.1129	1.54566	0.140792	0.662428	-4.63692
YY1	3.86408	-5.45081	1.62504	0.122742	0.662428	-4.53603
SEZ6L2	3.86004	-12.4929	0.95978	0.35076	0.687999	-5.25665
SP100	3.85925	-2.52093	1.29868	0.211576	0.662428	-4.9266
OTULINL	3.85582	-16.0273	1.08624	0.292694	0.662428	-5.14332
FEZ2	3.85572	-16.1239	1.11582	0.280188	0.662428	-5.11508
CLN8	3.85268	-18.1193	1.54681	0.140516	0.662428	-4.63549
CNDP1	3.85178	-2.3235	1.85976	0.0805006	0.662428	-4.21809
ZNHIT2	3.85102	-16.3256	1.1794	0.254651	0.662428	-5.05221
PHF5A	3.84925	-12.4513	0.938482	0.361279	0.696166	-5.27453
SLFN5	3.84479	-7.64613	0.905564	0.377956	0.711015	-5.30145
ALG10	3.84282	-18.1242	1.53952	0.142279	0.662428	-4.64459
INTS6	3.84233	-16.4276	1.2064	0.244358	0.662428	-5.02465
PLCD4	3.83825	-16.1644	1.12137	0.277887	0.662428	-5.10971
AAGAB	3.83783	-18.1267	1.54824	0.140174	0.662428	-4.63371
TMEM230	3.82968	-5.59035	0.761677	0.4568	0.777583	-5.40888
PIK3CD	3.8283	-14.7541	1.07789	0.2963	0.662428	-5.15118
MAN2A1	3.82823	-18.1315	1.54628	0.140645	0.662428	-4.63616
FLCN	3.82636	-18.1324	1.53883	0.142445	0.662428	-4.64544
DCC	3.8098	-10.8508	0.958943	0.35117	0.687999	-5.25736
COG7	3.80911	-7.38596	1.00043	0.331281	0.669947	-5.22156
GLT8D1	3.80605	-18.1426	1.54371	0.141264	0.662428	-4.63937
PUM3	3.80503	-18.1431	1.54112	0.141889	0.662428	-4.64258
ACE	3.80421	-18.1435	1.53859	0.142503	0.662428	-4.64574
SIPA1L1	3.80244	-16.2225	1.12837	0.275003	0.662428	-5.1029
COL15A1	3.80158	-8.91064	0.871725	0.395631	0.725343	-5.32823
FAM114A1	3.80089	-3.60359	1.31263	0.206938	0.662428	-4.91129
ZNF207	3.79404	-0.600504	1.68967	0.109539	0.662428	-4.45132
MSTO1	3.79208	-8.97442	1.00515	0.329067	0.668516	-5.21739
LGMN	3.79093	-14.3282	0.988336	0.336993	0.673147	-5.23213
PDE4B	3.7905	-4.79932	1.45532	0.163991	0.662428	-4.74728
SMARCD2	3.7873	-18.152	1.52598	0.145599	0.662428	-4.66138
PRSS3	3.78449	-9.21993	0.812579	0.427811	0.752047	-5.37281
ZNF384	3.78365	-18.1538	1.54688	0.140499	0.662428	-4.6354
NPL	3.78324	-14.3856	0.982976	0.339548	0.676565	-5.23678
SNX29	3.77867	-18.1563	1.54276	0.141493	0.662428	-4.64055
POU5F1B	3.7773	-14.4451	1.00356	0.329812	0.668711	-5.2188
TAF5	3.77694	-18.1571	1.54816	0.140193	0.662428	-4.63381
SULT1A2	3.76523	-2.52676	1.2735	0.22016	0.662428	-4.95394
ANAPC2	3.76512	-18.163	1.5472	0.140422	0.662428	-4.635
SMG8	3.76342	-16.0685	1.06297	0.302817	0.662428	-5.16508
PIN4	3.76123	-5.51149	0.997146	0.332824	0.671261	-5.22443
TPGS1	3.75956	-18.1658	1.51438	0.148494	0.662428	-4.67568
NCAPG2	3.75702	-18.1671	1.54297	0.141441	0.662428	-4.64028
AFM	3.75149	-1.36813	1.68933	0.109606	0.662428	-4.45178
ZNF285CP	3.75075	-18.1702	1.54557	0.140815	0.662428	-4.63704
ANKRD13A	3.7459	-10.2207	0.888845	0.386622	0.716799	-5.3148
RPS6KC1	3.74188	-3.82738	1.31429	0.20639	0.662428	-4.90945
GOLGA6L24	3.73639	-18.1774	1.54275	0.141495	0.662428	-4.64056
IVNS1ABP	3.73192	-18.1796	1.54487	0.140984	0.662428	-4.63792
TCAF1	3.7314	-3.62631	1.95399	0.0675373	0.662428	-4.08297
RPS6KA1	3.73043	-3.70667	1.33323	0.200232	0.662428	-4.88841
POU3F3	3.72374	-14.5254	1.00363	0.329776	0.668711	-5.21873
POU3F4	3.72374	-14.5254	1.00363	0.329776	0.668711	-5.21873
SUPT7L	3.72356	-18.1838	1.54709	0.140449	0.662428	-4.63514
MORC2	3.72319	-18.184	1.54423	0.141137	0.662428	-4.63871
MAST3	3.7199	-10.7197	0.912101	0.374604	0.706908	-5.29617
TOMM40L	3.71553	-3.72143	1.32259	0.203675	0.662428	-4.90027
GALNT13	3.70678	-18.1922	1.54212	0.141648	0.662428	-4.64135
C8G	3.70371	-6.4187	0.902758	0.379401	0.712518	-5.30371
TBC1D13	3.70022	-4.94009	0.942422	0.359317	0.695748	-5.27125
POU3F1	3.69998	-14.561	1.00367	0.32976	0.668711	-5.2187
CDKN1B	3.69993	-7.58223	0.860379	0.401678	0.730487	-5.337
KIF16B	3.69873	-5.20165	1.4984	0.152563	0.662428	-4.69527
ABCC1	3.69782	-18.1967	1.5481	0.140208	0.662428	-4.63388
PPP4R3B	3.69772	-18.1967	1.54753	0.140344	0.662428	-4.63459
SERPINA7	3.69709	-10.0971	1.0466	0.310092	0.662428	-5.18015
DHX40	3.69681	-18.1972	1.54437	0.141104	0.662428	-4.63854
SHROOM4	3.6965	-18.1974	1.54813	0.140199	0.662428	-4.63384
NOSIP	3.68868	-7.69814	0.872973	0.39497	0.725084	-5.32726
NDUFV3	3.68645	-5.55465	0.987824	0.337237	0.673176	-5.23257
ZNRD2	3.68547	-6.02942	0.877135	0.392769	0.722736	-5.32401
SPRYD4	3.68252	-7.86153	0.881577	0.39043	0.720476	-5.32053
GOLM2	3.6799	-13.519	0.828034	0.419245	0.743798	-5.36144
POU3F2	3.67786	-14.5942	1.0037	0.329744	0.668711	-5.21867
MCL1	3.67642	-11.9618	0.84704	0.408863	0.737392	-5.34718
DDB2	3.67335	-5.96767	1.20644	0.244344	0.662428	-5.02461
ATF7IP	3.67147	-18.2099	1.54744	0.140365	0.662428	-4.6347
FLRT3	3.66936	-18.2109	1.54805	0.140219	0.662428	-4.63395
S100A2	3.66926	-2.1849	0.752214	0.46232	0.78197	-5.41535
ZMYM4	3.66903	-18.2111	1.54749	0.140352	0.662428	-4.63464
ANP32D	3.66629	-18.2125	1.54676	0.140529	0.662428	-4.63556
TRAPPC8	3.66536	-9.38336	1.02066	0.321871	0.662428	-5.20361
PLD4	3.66364	-18.2138	1.54811	0.140204	0.662428	-4.63387
NCF1	3.66217	-18.2145	1.53841	0.142547	0.662428	-4.64596
PECAM1	3.66001	-12.3033	0.872035	0.395467	0.725242	-5.32799
SMYD5	3.65942	-2.65469	1.20278	0.245719	0.662428	-5.02837
FOXK2	3.65643	-18.2174	1.5425	0.141555	0.662428	-4.64087
SCARB1	3.65548	-18.2179	1.548	0.140231	0.662428	-4.63401
FBXO30	3.65466	-5.55045	1.51206	0.149079	0.662428	-4.67854
DYNLT1	3.64814	-0.357736	1.56092	0.137158	0.662428	-4.61781
ORC2	3.64511	-18.223	1.54686	0.140504	0.662428	-4.63542
WDR75	3.64315	-18.224	1.54446	0.141083	0.662428	-4.63843
WTAP	3.64279	-18.2242	1.54723	0.140415	0.662428	-4.63496
PPP2R5B	3.63848	-2.83447	1.25042	0.228262	0.662428	-4.97861
NCAPG	3.6277	-3.26292	1.75638	0.0972126	0.662428	-4.36157
TIMELESS	3.6091	-18.2411	1.54676	0.140529	0.662428	-4.63556
MED15	3.60742	-2.95007	1.23472	0.233907	0.662428	-4.99518
CSF1R	3.60514	-9.3833	0.988031	0.337138	0.673176	-5.23239
ENC1	3.60326	-18.244	1.54377	0.14125	0.662428	-4.63929
SALL1	3.59682	-5.47706	1.10849	0.283248	0.662428	-5.12213
ARMH3	3.58937	-6.24	1.01577	0.324129	0.663317	-5.20798
CNOT9	3.58909	-2.20751	1.18019	0.254345	0.662428	-5.05141
TRIM26	3.5889	-5.03666	1.10661	0.284039	0.662428	-5.12394
KIF4B	3.58151	-18.2548	1.54203	0.141671	0.662428	-4.64146
RXRG	3.57868	-18.2563	1.54524	0.140894	0.662428	-4.63745
PHF8	3.5781	-9.85505	0.80002	0.434853	0.757622	-5.38191
BORCS5	3.57216	-5.51737	0.814614	0.426677	0.750758	-5.37133
TTC12	3.57196	-18.2596	1.53602	0.143129	0.662428	-4.64893
CHD1	3.57047	-18.2604	1.54799	0.140234	0.662428	-4.63402
UPRT	3.56957	-6.88801	0.792234	0.439256	0.761936	-5.38749
CA14	3.56353	-3.6937	1.28122	0.2175	0.662428	-4.9456
KIF23	3.56106	-18.2651	1.54302	0.141431	0.662428	-4.64022
FAM117B	3.56101	-18.2651	1.53663	0.142982	0.662428	-4.64818
PSME4	3.55808	-18.2666	1.54577	0.140767	0.662428	-4.63679
RDH10	3.55797	-5.53129	1.08282	0.294167	0.662428	-5.14654
MED17	3.54721	-18.272	1.53957	0.142266	0.662428	-4.64452
PPIP5K2	3.54541	-18.2729	1.54572	0.140779	0.662428	-4.63686
LOC642131	3.53808	-7.16974	0.766512	0.453996	0.775053	-5.40555
EIF4EBP2	3.53357	-11.5222	0.831242	0.417481	0.742642	-5.35905
WDR70	3.53224	-8.42343	0.890154	0.385938	0.716557	-5.31376
UTP18	3.53115	-18.28	1.52431	0.146011	0.662428	-4.66344
TNNI3K	3.52693	-18.2821	1.50754	0.150223	0.662428	-4.68408
ILDR2	3.52546	-18.2829	1.5435	0.141314	0.662428	-4.63962
HLA-DMA	3.52477	-3.99433	0.833226	0.416393	0.741857	-5.35757
ERAP2	3.52408	-10.0593	0.814495	0.426743	0.750758	-5.37142
ZC3H7A	3.52318	-18.284	1.54049	0.142043	0.662428	-4.64338
SPHK2	3.52174	-2.76581	1.6976	0.108007	0.662428	-4.44078
HBQ1	3.51879	-3.23698	0.939061	0.36099	0.696166	-5.27404
FAM184B	3.51773	-18.2867	1.54775	0.140291	0.662428	-4.63432
RHPN2	3.51727	-2.33413	1.59824	0.128604	0.662428	-4.5705
MTSS1	3.51516	-18.288	1.54729	0.140402	0.662428	-4.6349
GOLGA6L25	3.51417	-18.2885	1.5418	0.141726	0.662428	-4.64175
PDE8B	3.51208	-18.2896	1.5459	0.140735	0.662428	-4.63662
COA4	3.51185	-18.2897	1.53698	0.142896	0.662428	-4.64774
TMED9	3.50383	0.0714842	1.52443	0.145982	0.662428	-4.66329
PATL1	3.50338	-12.8097	0.907383	0.377021	0.709559	-5.29999
ERGIC2	3.4922	-18.2995	1.54578	0.140765	0.662428	-4.63678
MTTP	3.49011	-18.3005	1.53068	0.144438	0.662428	-4.65556
ACSL1	3.48901	-2.25494	1.6524	0.116997	0.662428	-4.50046
ADPGK	3.47872	-3.03717	1.6461	0.118299	0.662428	-4.50868
KDM3A	3.47391	-18.3086	1.54776	0.140289	0.662428	-4.63431
YME1L1	3.47253	-16.4124	1.07909	0.295779	0.662428	-5.15005
SPINDOC	3.46277	-3.02858	1.18569	0.252225	0.662428	-5.04584
GOLGA6L1	3.4597	-18.3158	1.54153	0.141789	0.662428	-4.64207
GOLGA6L22	3.4597	-18.3158	1.54153	0.141789	0.662428	-4.64207
GOLGA6L6	3.4597	-18.3158	1.54153	0.141789	0.662428	-4.64207
TMEM205	3.4587	1.50682	1.40171	0.179185	0.662428	-4.81042
WIZ	3.45824	-18.3165	1.54781	0.140278	0.662428	-4.63425
SRGAP2D	3.45594	-4.4791	1.2786	0.218398	0.662428	-4.94843
PTRHD1	3.44951	-0.136878	1.37284	0.187829	0.662428	-4.84367
MAP3K20	3.44689	-18.3222	1.5478	0.14028	0.662428	-4.63426
MIEF1	3.44655	-16.2853	1.0337	0.315911	0.662428	-5.19188
ZFYVE16	3.44567	-5.87934	1.40145	0.179261	0.662428	-4.81072
TRIM67	3.44083	-16.6326	1.14574	0.267942	0.662428	-5.08586
XPO6	3.43809	-18.3266	1.539	0.142403	0.662428	-4.64522
TRIM56	3.43081	-3.79436	1.24745	0.229322	0.662428	-4.98175
CPT1B	3.42826	-16.6246	1.13899	0.270669	0.662428	-5.0925
LARP6	3.42627	-11.2446	0.716359	0.483598	0.7972	-5.43918
ATG4C	3.42069	-5.77644	1.37416	0.187428	0.662428	-4.84216
CLCN3	3.41922	-16.3423	1.03515	0.315251	0.662428	-5.19056
TBC1D22B	3.41635	-10.0277	0.79068	0.440137	0.762611	-5.3886
DEGS1	3.4156	-11.8668	0.689558	0.499876	0.810403	-5.45628
MBD3	3.41516	-0.972597	1.45585	0.163846	0.662428	-4.74665
PRCC	3.41448	-18.3384	1.54529	0.140882	0.662428	-4.63738
NGDN	3.41445	-18.3384	1.54769	0.140305	0.662428	-4.63439
DCK	3.41236	-4.47901	1.0066	0.328387	0.667597	-5.21611
PIKFYVE	3.40698	-18.3421	1.5472	0.140422	0.662428	-4.635
ORM1	3.40354	2.81903	3.10871	0.00644709	0.436682	-2.20179
SALL2	3.40334	-5.89742	1.07789	0.2963	0.662428	-5.15118
HMGN1	3.39626	-18.3475	1.53843	0.142542	0.662428	-4.64593
PECR	3.39424	-10.0313	0.875326	0.393725	0.72364	-5.32542
KMT2B	3.39217	-18.3495	1.53011	0.144578	0.662428	-4.65626
PTK7	3.39215	-2.02525	1.64375	0.118787	0.662428	-4.51174
BPTF	3.38832	-18.3514	1.53784	0.142686	0.662428	-4.64667
NFKBIB	3.38193	-12.215	0.796506	0.436837	0.759578	-5.38444
IKBKG	3.37806	-13.6877	0.869184	0.39698	0.726054	-5.3302
CTR9	3.37286	-6.20147	0.938764	0.361138	0.696166	-5.27429
SMARCD3	3.36818	-14.832	0.960765	0.350279	0.687999	-5.25581
PDRG1	3.36532	-8.73522	0.685493	0.502372	0.811858	-5.45882
MAU2	3.3639	-3.49657	1.60764	0.126522	0.662428	-4.55846
BMS1	3.3622	-12.3602	0.808582	0.430045	0.753897	-5.37572
ECM1	3.35396	-3.73301	0.920843	0.370152	0.704598	-5.28906
MDN1	3.35254	-10.102	0.992472	0.335031	0.672257	-5.22852
MRTFA	3.3525	-18.3694	1.54715	0.140434	0.662428	-4.63506
SV2B	3.35016	-3.32503	0.909544	0.375913	0.708434	-5.29824
MFSD10	3.34404	-1.88793	1.54083	0.14196	0.662428	-4.64295
SMG5	3.33816	-14.8748	0.957326	0.351962	0.688698	-5.25873
TCF4	3.33618	-7.9686	1.02694	0.31899	0.662428	-5.19797
TANC1	3.33605	-3.60989	1.72402	0.103032	0.662428	-4.40539
SH2B2	3.33379	-18.3787	1.54761	0.140325	0.662428	-4.63449
ALKBH5	3.33195	-13.2755	0.808305	0.430199	0.753897	-5.37593
CAMSAP1	3.32756	-10.2965	0.877948	0.39234	0.722296	-5.32337
RNF214	3.32512	-6.27745	0.940448	0.360299	0.696057	-5.27289
EPHB2	3.32396	-7.03875	0.95932	0.350985	0.687999	-5.25704
SALL3	3.32245	-6.46146	1.09229	0.290104	0.662428	-5.13759
CRABP1	3.31917	-3.00382	0.88693	0.387623	0.718323	-5.31631
HBS1L	3.31843	-3.20881	1.16215	0.2614	0.662428	-5.06956
WNK3	3.31841	-18.3864	1.53743	0.142786	0.662428	-4.64718
PAF1	3.31434	-2.73914	1.50832	0.150025	0.662428	-4.68312
ACTL6B	3.30663	-10.5149	0.717328	0.483015	0.796876	-5.43855
LXN	3.30623	-0.651223	1.44498	0.166837	0.662428	-4.7596
NAV2	3.30465	-16.4348	1.02944	0.317851	0.662428	-5.19573
TBRG4	3.29835	-3.86609	0.897717	0.382007	0.713961	-5.30774
RPS28	3.29041	4.66891	1.14823	0.266944	0.662428	-5.0834
RER1	3.28444	-0.499462	1.45404	0.16434	0.662428	-4.74881
NHLRC2	3.28252	-3.94195	0.933967	0.363536	0.698083	-5.27827
C2	3.2766	-1.97714	1.49804	0.152655	0.662428	-4.69571
SSR3	3.2751	-2.54797	0.855627	0.404228	0.732778	-5.34065
RSF1	3.26108	-4.00378	1.56341	0.136573	0.662428	-4.61467
PON1	3.25734	-6.6406	0.807029	0.430914	0.754142	-5.37685
IL17D	3.25208	-16.0322	0.899903	0.380876	0.713512	-5.306
PGAP1	3.25122	-7.20104	0.845302	0.409806	0.737885	-5.3485
TAP1	3.24849	-1.45047	1.48709	0.155496	0.662428	-4.70903
PRUNE2	3.24702	-5.17447	1.21576	0.240866	0.662428	-5.01497
PARD3B	3.23886	-18.4262	1.54406	0.141178	0.662428	-4.63892
FTSJ3	3.22953	-2.90772	1.41373	0.175684	0.662428	-4.79643
MTA3	3.22541	-2.99203	1.62361	0.123051	0.662428	-4.53789
BCAS1	3.22105	-0.920803	1.32616	0.202513	0.662428	-4.89629
PLPPR4	3.21926	-7.0054	0.963686	0.348855	0.687484	-5.25333
GSE1	3.21838	-18.4364	1.54617	0.14067	0.662428	-4.63629
MICAL2	3.2057	-14.3025	1.03735	0.314257	0.662428	-5.18857
RSL1D1	3.20461	-0.589737	1.39936	0.179878	0.662428	-4.81315
ZNF512B	3.20401	-15.3185	0.984806	0.338674	0.675435	-5.23519
POMT2	3.20121	-18.445	1.5426	0.141532	0.662428	-4.64075
COG5	3.19602	-5.70832	0.855954	0.404052	0.73261	-5.3404
BPNT2	3.19282	-6.5795	0.782896	0.444572	0.76683	-5.39411
TEX2	3.1913	-18.45	1.54707	0.140455	0.662428	-4.63517
ING1	3.1904	-7.88745	0.762911	0.456084	0.777113	-5.40804
TPX2	3.18955	-13.0893	0.747673	0.464983	0.783448	-5.41843
SERPIND1	3.18206	-2.32993	1.45174	0.164971	0.662428	-4.75156
CREBBP	3.17799	-18.4566	1.54408	0.141174	0.662428	-4.6389
HLTF	3.17764	-4.54483	1.73673	0.100711	0.662428	-4.38824
MAST4	3.17523	-18.458	1.54024	0.142104	0.662428	-4.64369
SLC9A7	3.1715	-13.6691	0.930497	0.365278	0.699413	-5.28114
GPT	3.17099	-12.1514	0.743703	0.467319	0.785691	-5.42111
DHRS13	3.16772	-2.32761	1.5313	0.144285	0.662428	-4.65479
LYPLA2	3.16548	0.229961	1.30651	0.208961	0.662428	-4.91802
APOH	3.1623	2.58323	3.74539	0.0016367	0.335753	-1.08909
HRG	3.16194	0.495147	4.32742	0.000467573	0.268105	-0.0836942
MORC1	3.16106	-18.4651	1.54742	0.140371	0.662428	-4.63473
DHX57	3.155	-12.1461	0.856922	0.403532	0.731817	-5.33966
MST1L	3.15196	-18.4696	1.54737	0.140383	0.662428	-4.6348
WDR18	3.15018	-8.3719	0.697427	0.495064	0.806158	-5.45132
LACTB2	3.14353	-1.86046	1.39399	0.181466	0.662428	-4.81937
TBC1D4	3.14309	-12.2961	0.752803	0.461975	0.781915	-5.41495
OCIAD2	3.14182	-3.56696	1.09756	0.287859	0.662428	-5.13258
LIMS3	3.14175	-14.849	0.769197	0.452443	0.7742	-5.40369
LIMS4	3.14175	-14.849	0.769197	0.452443	0.7742	-5.40369
MACROD2	3.14104	-5.71386	0.960964	0.350182	0.687999	-5.25565
RHCE	3.13562	-8.32844	0.689048	0.500189	0.810695	-5.4566
NECTIN2	3.13556	-6.16746	0.941447	0.359801	0.696057	-5.27206
SOX9	3.13253	-16.1627	0.893013	0.384449	0.71592	-5.31149
PTMS	3.13073	-0.380235	1.34707	0.195826	0.662428	-4.8729
GLA	3.12496	-10.9834	0.700443	0.493227	0.804563	-5.44941
FUT11	3.12004	-4.20839	0.880189	0.39116	0.721242	-5.32162
FREM2	3.11884	-9.52582	0.860825	0.401439	0.730273	-5.33666
DDX50	3.11319	-7.39018	0.8211	0.423075	0.748809	-5.36657
CHAMP1	3.10928	-4.30752	1.54073	0.141984	0.662428	-4.64307
FKBP11	3.10916	-12.834	0.706427	0.489594	0.801337	-5.44559
SPCS3	3.09558	-1.08917	1.36239	0.191039	0.662428	-4.85557
TPCN1	3.08067	-18.5053	1.53655	0.143001	0.662428	-4.64827
SCAMP2	3.0769	-0.913273	1.30629	0.209034	0.662428	-4.91826
JAG1	3.07638	-10.4793	0.945999	0.357542	0.694228	-5.26826
TMEM132E	3.07531	-4.88432	1.14573	0.267945	0.662428	-5.08586
PRRC2C	3.07207	-11.1528	0.772824	0.450351	0.772868	-5.40117
CFHR1	3.05929	-1.01396	1.32541	0.202758	0.662428	-4.89713
SCRN3	3.05743	-2.01331	1.46885	0.160328	0.662428	-4.73107
SP140L	3.05367	-5.25104	1.19748	0.247725	0.662428	-5.03382
DNAJC17	3.05065	-7.14488	0.787873	0.441733	0.764025	-5.39059
RBM25	3.03965	-0.68858	2.87657	0.0105528	0.512903	-2.60206
IL16	3.03892	-3.55232	1.54155	0.141787	0.662428	-4.64206
SSBP3	3.0373	-5.20612	0.936166	0.362435	0.697283	-5.27645
VIPAS39	3.03173	-2.10598	1.36446	0.190403	0.662428	-4.85323
ARSA	3.03034	-6.46598	0.731617	0.474473	0.791028	-5.42917
ARHGEF5	3.02693	-17.4814	1.34941	0.195091	0.662428	-4.87027
AFG2B	3.01646	-6.85258	0.860921	0.401388	0.730273	-5.33659
ERH	3.01311	2.91137	1.09998	0.286834	0.662428	-5.13028
CLDN11	3.00529	-18.543	1.02444	0.320135	0.662428	-5.20022
C7orf57	3.00486	-18.5432	1.02444	0.320135	0.662428	-5.20022
ACTR3C	3.00313	0.279766	1.15603	0.263824	0.662428	-5.07566
MTIF2	2.99738	-4.87697	0.907087	0.377173	0.709694	-5.30022
RHD	2.99279	-9.11396	0.704078	0.491018	0.80283	-5.44709
ISY1	2.99188	-2.02748	1.34257	0.197253	0.662428	-4.87796
MKI67	2.99069	-3.97905	1.51733	0.147752	0.662428	-4.67205
UBR7	2.99049	-10.0487	0.680552	0.505416	0.814296	-5.46188
SAT2	2.99043	-14.1829	0.651062	0.523802	0.825672	-5.47976
AIFM3	2.99041	-12.5428	0.737591	0.470929	0.788396	-5.4252
SRA1	2.99004	-6.39379	0.730568	0.475097	0.79132	-5.42987
INTS6L	2.98981	-16.9665	1.09736	0.287948	0.662428	-5.13278
PCK1	2.98895	-9.94578	0.762184	0.456506	0.777382	-5.40854
FSTL1	2.98389	-10.9667	0.678027	0.506976	0.815441	-5.46345
INPP5D	2.98032	-13.6637	0.864832	0.399298	0.728631	-5.33357
RTF1	2.97911	-2.72542	1.35767	0.192505	0.662428	-4.86093
RBM3	2.97307	-4.39861	0.714582	0.484668	0.79743	-5.44033
ARHGEF1	2.95406	-1.26706	1.30184	0.210518	0.662428	-4.92314
PAM16	2.95216	-1.29621	1.22726	0.236625	0.662428	-5.003
ARHGDIG	2.9503	-18.5705	1.02441	0.320149	0.662428	-5.20025
AGTPBP1	2.94988	-16.7059	0.991945	0.335281	0.672314	-5.22898
ACP3	2.94863	-7.9998	0.700382	0.493264	0.804563	-5.44944
ANKHD1	2.94597	-8.82011	0.851612	0.406391	0.735038	-5.34371
HOPX	2.94179	-6.69723	0.565241	0.579372	0.855437	-5.52751
DISP2	2.93777	-18.5767	1.54647	0.140597	0.662428	-4.63591
PTN	2.9302	-9.77278	0.588331	0.564128	0.846654	-5.5153
ADIRF	2.92452	-4.57789	0.6226	0.541897	0.834266	-5.49631
TMEM198	2.9171	-0.746849	1.03979	0.313152	0.662428	-5.18635
SSBP2	2.91664	-4.48867	0.854214	0.404989	0.733554	-5.34173
SYNE3	2.91489	-6.19569	0.932212	0.364416	0.698504	-5.27972
MATK	2.91432	-5.50084	0.740592	0.469154	0.786829	-5.42319
COQ6	2.91193	-0.6482	1.14961	0.266391	0.662428	-5.08204
C8A	2.90564	-10.5578	0.619571	0.543843	0.835117	-5.49803
DCTPP1	2.90459	-0.183525	1.18677	0.251811	0.662428	-5.04474
TCF25	2.90101	-0.301294	1.08417	0.293586	0.662428	-5.14527
ABTB3	2.8946	-4.85007	0.86088	0.40141	0.730273	-5.33662
CLPB	2.89372	0.099618	1.07927	0.295703	0.662428	-5.14988
RPL19	2.89311	-8.78364	0.530656	0.602594	0.867613	-5.54493
MYDGF	2.8929	-1.9632	0.729765	0.475575	0.791817	-5.4304
YIPF4	2.88378	-16.3166	0.717617	0.482842	0.796876	-5.43836
PCIF1	2.88189	-4.72207	0.849508	0.407528	0.736489	-5.34531
NPC2	2.88074	-0.946985	1.30028	0.21104	0.662428	-4.92485
EMILIN2	2.88002	-18.6056	1.02437	0.32017	0.662428	-5.20029
IPO11	2.87753	-5.26645	0.900275	0.380683	0.713512	-5.3057
MRPS14	2.87629	-7.59091	0.593168	0.560961	0.844991	-5.51268
TRRAP	2.87162	-7.50585	0.743219	0.467604	0.785691	-5.42143
TAPBP	2.87092	-2.90741	1.23579	0.233517	0.662428	-4.99405
ADAL	2.87064	-9.33105	0.688965	0.500239	0.810695	-5.45665
SAMD9L	2.87006	-10.2091	0.752144	0.462361	0.78197	-5.4154
MIA2	2.86716	-11.5951	0.700457	0.493218	0.804563	-5.4494
SEMA5A	2.86368	-10.788	0.701886	0.492349	0.804364	-5.44849
RANBP3	2.86208	-2.73715	1.36534	0.190129	0.662428	-4.85222
ISY1-RAB43	2.85937	-3.15386	1.35362	0.193769	0.662428	-4.86551
NNMT	2.85856	-3.47606	0.76734	0.453517	0.774985	-5.40498
RPS27L	2.85805	-1.22998	1.0943	0.289249	0.662428	-5.13569
SEC16A	2.85784	-3.0376	1.37582	0.186922	0.662428	-4.84026
PLCH2	2.85217	-9.69031	0.699603	0.493738	0.804827	-5.44994
PLEK	2.85197	-10.0787	0.655409	0.521068	0.824473	-5.47717
C2orf49	2.85101	-14.757	0.692577	0.498026	0.808965	-5.45438
DOP1A	2.85014	-14.1698	0.905226	0.37813	0.711191	-5.30172
EPS8	2.84431	-4.84822	1.00316	0.329996	0.668711	-5.21915
GAS7	2.84407	-6.23202	0.888887	0.3866	0.716799	-5.31476
FNTB	2.84282	-2.64882	1.31098	0.207481	0.662428	-4.9131
TCF12	2.84068	-9.60387	0.993043	0.334761	0.672179	-5.22802
PM20D2	2.83942	-13.6901	0.736527	0.471559	0.788738	-5.42591
EP300	2.83739	-18.6269	1.54639	0.140617	0.662428	-4.63601
SORCS2	2.83716	-5.48195	1.14623	0.267746	0.662428	-5.08537
SDF2L1	2.83555	-3.53872	0.78064	0.445862	0.767705	-5.3957
NOL4	2.83093	-3.82964	1.28965	0.214624	0.662428	-4.93646
PLAAT3	2.82742	-1.22837	1.23908	0.232328	0.662428	-4.9906
RPIA	2.82449	-6.73679	0.701659	0.492487	0.804364	-5.44863
PDS5A	2.82049	-2.42298	1.32345	0.203394	0.662428	-4.89931
LGALS9	2.81956	-2.22043	1.29202	0.213822	0.662428	-4.93388
SPP1	2.81536	-1.96212	1.17464	0.256499	0.662428	-5.05702
STX4	2.80546	-2.79596	0.741907	0.468378	0.786065	-5.42231
CHURC1-FNTB	2.80464	-2.08143	1.25129	0.227952	0.662428	-4.97768
PHYKPL	2.80002	-1.76818	1.25435	0.226868	0.662428	-4.97444
OSGEP	2.79387	-1.34562	1.2382	0.232646	0.662428	-4.99152
ARHGEF10	2.79027	-4.56365	1.44419	0.167055	0.662428	-4.76054
DBR1	2.78938	-1.26062	1.22989	0.235662	0.662428	-5.00024
TIA1	2.78859	-0.99477	1.24665	0.229607	0.662428	-4.9826
TREX1	2.78574	-11.6379	0.673579	0.50973	0.817675	-5.46618
LRRC4	2.78409	-4.34052	1.03215	0.316615	0.662428	-5.19328
ANKHD1-EIF4EBP3	2.77993	-9.68144	0.880838	0.390818	0.720913	-5.32111
SRSF2	2.77498	2.07704	1.05806	0.304988	0.662428	-5.16962
TPRG1L	2.76954	-1.72866	0.841429	0.411911	0.738883	-5.35142
GOLM1	2.76869	-0.985022	1.23954	0.232163	0.662428	-4.99011
TFB1M	2.76324	-16.6955	0.764435	0.4552	0.776356	-5.40699
TTC9C	2.76219	-0.303057	1.122	0.277624	0.662428	-5.10909
SPCS1	2.75327	-18.669	1.02428	0.32021	0.662428	-5.20037
HDDC2	2.75123	-1.98788	1.27952	0.218082	0.662428	-4.94744
CCDC12	2.74756	-10.23	0.57818	0.570804	0.850937	-5.52072
RELL1	2.74523	-3.29017	0.728671	0.476227	0.792453	-5.43112
RAF1	2.74465	-9.02436	0.816487	0.425635	0.750249	-5.36996
GEMIN4	2.74182	-3.71135	0.934629	0.363204	0.697849	-5.27772
FAM114A2	2.73976	-2.66584	1.31542	0.206019	0.662428	-4.9082
NRDC	2.73168	-5.12197	0.838693	0.413402	0.739773	-5.35348
SSBP4	2.73085	-5.84272	0.872431	0.395257	0.725242	-5.32768
CHTOP	2.72942	-5.90922	0.623957	0.541026	0.834227	-5.49554
MRPL24	2.72843	-0.280894	1.14136	0.269711	0.662428	-5.09018
MRPS26	2.72751	-1.71	1.23114	0.235209	0.662428	-4.99894
CASKIN2	2.72394	-6.31373	0.752541	0.462128	0.78197	-5.41513
IFITM3	2.72347	-3.12519	1.35874	0.192172	0.662428	-4.85972
MEX3D	2.72224	-13.7414	0.704359	0.490847	0.8027	-5.44691
POLR2E	2.71693	-0.376007	1.1646	0.260433	0.662428	-5.06711
MPG	2.71406	-5.55956	0.61914	0.54412	0.835117	-5.49827
SOD3	2.71357	0.313131	1.11123	0.282103	0.662428	-5.1195
DNAJC10	2.69818	-2.31495	1.24821	0.22905	0.662428	-4.98095
MTA1	2.69337	-1.51501	1.20657	0.244295	0.662428	-5.02447
MTPAP	2.69246	-16.7722	0.762452	0.45635	0.777267	-5.40835
AGTRAP	2.68815	-8.56624	0.604336	0.553685	0.840051	-5.50655
QPRT	2.67459	-6.91747	0.519753	0.610009	0.871061	-5.5502
RNF220	2.67091	-6.20343	0.642359	0.529299	0.829195	-5.4849
HLA-DRB1	2.66502	-1.40466	2.18951	0.0429565	0.641711	-3.72916
NFYC	2.66498	-0.95552	1.2035	0.245448	0.662428	-5.02763
MRPS34	2.6581	0.52722	1.09663	0.288254	0.662428	-5.13347
KHDRBS2	2.65745	-9.84266	0.537524	0.597946	0.86567	-5.54155
UBE2B	2.65653	-16.0093	0.609865	0.550102	0.838219	-5.50348
HGH1	2.65259	-3.88326	1.25122	0.227977	0.662428	-4.97775
SMAD4	2.65059	-1.67022	1.17774	0.255295	0.662428	-5.05389
DDX10	2.64496	-18.7231	1.02419	0.32025	0.662428	-5.20045
MRGPRF	2.6441	-10.7788	0.5892	0.563558	0.84653	-5.51483
HPX	2.63934	4.15709	4.06652	0.000818532	0.268105	-0.531034
NUP153	2.63832	-3.07223	1.28952	0.214669	0.662428	-4.9366
CRACD	2.63687	-5.57962	1.24804	0.229112	0.662428	-4.98113
TRAF2	2.63025	-4.33304	0.751995	0.462448	0.78197	-5.4155
CCDC134	2.6282	-18.7315	1.02418	0.320256	0.662428	-5.20046
CNOT7	2.62694	-15.0532	0.673417	0.50983	0.817675	-5.46628
ELOVL1	2.62257	-2.74344	0.67859	0.506627	0.815206	-5.4631
PTRH2	2.61863	-1.89802	1.18232	0.253522	0.662428	-5.04925
HERC2	2.61859	-18.7363	1.54496	0.140961	0.662428	-4.6378
AZGP1	2.61682	-0.086724	3.26275	0.00463538	0.428546	-1.93355
PCSK2	2.61363	-2.36992	1.24323	0.230835	0.662428	-4.98622
SLC4A7	2.61091	-6.41625	0.866434	0.398444	0.727764	-5.33233
DCTN5	2.61026	0.613035	0.976228	0.342784	0.680859	-5.2426
CTRC	2.5995	-18.7459	1.02415	0.320268	0.662428	-5.20048
GPX8	2.59911	-18.746	1.02415	0.320268	0.662428	-5.20048
SRD5A1	2.59764	-18.7468	1.02415	0.320269	0.662428	-5.20048
ICOSLG	2.5872	-11.6554	0.507645	0.618294	0.876548	-5.55593
PIP4P1	2.58692	-12.8407	0.591512	0.562044	0.845462	-5.51358
CERT1	2.58634	-12.7278	0.579377	0.570014	0.850735	-5.52009
MED8	2.58581	-18.7527	1.02414	0.320273	0.662428	-5.20049
RAB24	2.58331	-8.00611	0.554356	0.586631	0.860009	-5.53311
BLOC1S1	2.5832	-12.2643	0.545877	0.592317	0.863306	-5.53739
ACAP2	2.57822	-16.9254	0.759742	0.457926	0.778604	-5.41021
GGH	2.57707	-0.214866	1.08269	0.294225	0.662428	-5.14667
UCN	2.56934	-18.7609	1.02413	0.32028	0.662428	-5.20051
KLHL13	2.56397	-18.7636	1.02412	0.320283	0.662428	-5.20051
TFE3	2.56358	-17.0262	0.778038	0.447353	0.769821	-5.39753
MYO1E	2.55316	-4.76582	1.13015	0.274273	0.662428	-5.10117
OSBPL3	2.55036	-12.3217	0.60326	0.554384	0.84047	-5.50715
ANKS1A	2.54751	-4.10838	1.28256	0.217041	0.662428	-4.94415
LAS1L	2.54501	-5.03602	0.759186	0.45825	0.778791	-5.41059
MICAL1	2.5352	-3.76201	0.849709	0.407419	0.736443	-5.34516
ANP32B	2.52559	4.24734	3.9122	0.00114159	0.287713	-0.798402
NOLC1	2.5238	-4.0292	1.34059	0.19788	0.662428	-4.88018
SPI1	2.52291	-18.7841	1.02408	0.3203	0.662428	-5.20055
MRPL2	2.52081	-1.81478	1.15479	0.264321	0.662428	-5.0769
PLA2G6	2.51882	-17.1196	0.798505	0.435708	0.758062	-5.383
GTF3C5	2.5186	-2.4511	1.22728	0.236618	0.662428	-5.00298
UTP20	2.51682	-15.6614	0.734958	0.472489	0.789347	-5.42695
SRCAP	2.51567	-13.3452	0.763053	0.456002	0.777113	-5.40794
NEU3	2.51287	-18.7892	1.02407	0.320305	0.662428	-5.20055
COMMD4	2.50784	-0.592685	1.10117	0.286331	0.662428	-5.12914
ITGA3	2.50756	-4.25133	0.713144	0.485534	0.79743	-5.44126
OLFML1	2.50498	-18.7931	1.02406	0.320309	0.662428	-5.20056
MCFD2	2.50265	-16.637	0.681478	0.504845	0.813889	-5.46131
MRRF	2.50191	-4.9202	0.757398	0.459291	0.779559	-5.41182
TPD52L1	2.50053	-16.5911	0.669913	0.512006	0.818693	-5.46842
CWC25	2.49687	-18.7972	1.02406	0.320312	0.662428	-5.20057
PHF21A	2.49636	-12.1671	0.654415	0.521693	0.824852	-5.47777
CC2D1B	2.4963	-2.48747	1.19433	0.248919	0.662428	-5.03703
PYCARD	2.4949	3.37412	2.6734	0.0161449	0.540207	-2.94634
INSR	2.49315	-6.49744	0.814858	0.426541	0.750702	-5.37115
TXLNG	2.48779	-18.8017	1.02405	0.320316	0.662428	-5.20058
ARIH1	2.48696	-1.1037	1.11425	0.280841	0.662428	-5.11659
NANP	2.48512	-11.4817	0.598427	0.557529	0.842898	-5.50981
PET117	2.48463	-18.8033	1.02404	0.320318	0.662428	-5.20058
TACC3	2.48405	-6.57724	0.609596	0.550276	0.83834	-5.50363
RUFY1	2.48348	-2.39416	1.13885	0.270728	0.662428	-5.09265
LUZP1	2.48346	-12.0872	0.63523	0.533825	0.831133	-5.48905
EXOSC4	2.48201	-0.532455	1.02245	0.32105	0.662428	-5.20201
ND3	2.47468	-9.91738	0.501387	0.622598	0.878099	-5.55884
ZC2HC1A	2.47397	-8.30653	0.545423	0.592622	0.86334	-5.53762
CASP9	2.47309	-18.8091	1.02403	0.320323	0.662428	-5.20059
COMMD6	2.47206	-18.8096	1.02403	0.320324	0.662428	-5.20059
IGFBP2	2.46981	-3.14127	0.652639	0.52281	0.825672	-5.47883
SLC5A10	2.4694	-16.8438	0.71515	0.484326	0.79743	-5.43996
MRPS10	2.46872	-18.8112	1.02403	0.320325	0.662428	-5.20059
LRRC25	2.46796	-18.8116	1.02403	0.320326	0.662428	-5.20059
DENND2C	2.46283	-18.8142	1.02402	0.320328	0.662428	-5.2006
GRK6	2.46156	-7.26232	0.63028	0.536981	0.832683	-5.49191
WWTR1	2.45849	-18.8164	1.02402	0.32033	0.662428	-5.2006
AVIL	2.45787	-18.8167	1.02402	0.320331	0.662428	-5.2006
ELN	2.45438	-1.54146	1.10012	0.286776	0.662428	-5.13015
SLC66A3	2.45438	-18.8184	1.02401	0.320332	0.662428	-5.20061
UBE2D1	2.45262	-0.147497	1.02086	0.321778	0.662428	-5.20343
URB2	2.4506	-18.8203	1.02401	0.320334	0.662428	-5.20061
IMPACT	2.44969	-6.69746	0.468062	0.645748	0.887507	-5.57375
CIB1	2.448	-14.548	0.571097	0.575486	0.853121	-5.52446
C9orf24	2.44589	-18.8227	1.024	0.320336	0.662428	-5.20062
CHCHD5	2.44545	-18.8229	1.024	0.320337	0.662428	-5.20062
PLSCR1	2.44518	-16.4328	0.627424	0.538806	0.833095	-5.49355
TTR	2.44483	5.99581	5.24995	6.74549e-05	0.15913	1.42876
TIMM10B	2.44482	-18.8232	1.024	0.320337	0.662428	-5.20062
MRPL18	2.44255	-14.5601	0.571238	0.575393	0.853121	-5.52438
IGFBP3	2.44235	-5.77289	0.421224	0.678925	0.904309	-5.59302
EXOSC5	2.43928	-16.9113	0.720644	0.481025	0.795308	-5.43639
LPGAT1	2.43611	-13.2489	0.585578	0.565934	0.847555	-5.51678
GEMIN5	2.43506	-3.61683	1.21332	0.241773	0.662428	-5.0175
ECE1	2.43466	-3.00266	1.09843	0.287492	0.662428	-5.13176
CASP8	2.43461	-18.8283	1.02399	0.320342	0.662428	-5.20063
COG2	2.43421	-7.68215	0.650333	0.524262	0.825953	-5.4802
KIF2C	2.43118	-4.50255	1.13425	0.272595	0.662428	-5.09715
WWC3	2.43073	-18.8302	1.02399	0.320344	0.662428	-5.20063
GDAP2	2.43034	-13.6696	0.627654	0.538659	0.833095	-5.49342
SLC25A29	2.43013	-1.69375	1.01289	0.325463	0.66467	-5.21054
GUF1	2.42996	-9.69231	0.598366	0.557568	0.842898	-5.50984
BBX	2.42864	-18.8313	1.02398	0.320345	0.662428	-5.20063
NT5C1A	2.42709	-3.9321	0.69063	0.499219	0.810087	-5.4556
DSTNP4	2.42467	-18.8333	1.02398	0.320347	0.662428	-5.20064
ARID1A	2.42461	-5.48261	0.87502	0.393887	0.723698	-5.32566
UTP14A	2.42411	-15.1497	0.63386	0.534698	0.831214	-5.48985
PHLDA1	2.42099	-9.01023	0.560562	0.582487	0.857446	-5.52993
PARS2	2.4207	-0.850798	1.0632	0.30272	0.662428	-5.16487
FBLIM1	2.42054	-18.8353	1.02398	0.320349	0.662428	-5.20064
FBF1	2.41972	-18.8357	1.02397	0.320349	0.662428	-5.20064
TMEM123	2.41729	-18.837	1.02397	0.320351	0.662428	-5.20064
HECTD3	2.41401	-2.2799	1.15362	0.264787	0.662428	-5.07806
MZB1	2.41288	-18.8392	1.02397	0.320353	0.662428	-5.20065
NABP2	2.4123	-18.8395	1.02397	0.320353	0.662428	-5.20065
IRF2BP2	2.41076	-1.5517	1.07689	0.296732	0.662428	-5.15211
B3GLCT	2.40912	-6.06741	0.569439	0.576585	0.853381	-5.52532
ALB	2.40816	9.34001	4.91921	0.00013375	0.197132	0.900921
UBE2Q2	2.4071	-16.7749	0.683174	0.503799	0.81288	-5.46026
SEPTIN1	2.40682	-4.71565	1.2439	0.230594	0.662428	-4.98551
METTL9	2.40332	-18.8439	1.02396	0.320358	0.662428	-5.20066
GTF2H2	2.40086	-18.8452	1.02395	0.320359	0.662428	-5.20066
GTF2H2C	2.40086	-18.8452	1.02395	0.320359	0.662428	-5.20066
GTF2H2C_2	2.40086	-18.8452	1.02395	0.320359	0.662428	-5.20066
DUSP26	2.39974	-18.8457	1.02395	0.32036	0.662428	-5.20066
SNRNP70	2.39954	0.931987	1.69454	0.108596	0.662428	-4.44485
VSIG4	2.39938	-16.8062	0.685668	0.502264	0.811858	-5.45871
UPF2	2.39916	-7.94355	0.651356	0.523617	0.825672	-5.47959
NPEPL1	2.39809	-1.76225	1.0754	0.297382	0.662428	-5.15351
POP7	2.39589	-18.8477	1.02395	0.320362	0.662428	-5.20066
CD1E	2.39405	-18.8486	1.02395	0.320363	0.662428	-5.20067
OGFOD2	2.39386	-18.8487	1.02395	0.320363	0.662428	-5.20067
RBM42	2.38939	-5.72179	0.552291	0.588014	0.860954	-5.53416
PTPN13	2.3863	-17.1429	0.760828	0.457294	0.777973	-5.40947
GINS3	2.38509	-18.8531	1.02394	0.320367	0.662428	-5.20068
SPECC1L	2.38394	-9.70661	0.592474	0.561414	0.844991	-5.51305
SCARA3	2.38314	-18.854	1.02393	0.320368	0.662428	-5.20068
XRN1	2.38304	-15.1933	0.626629	0.539315	0.83329	-5.49401
GRK5	2.38294	-8.5307	0.674891	0.508916	0.816942	-5.46537
HVCN1	2.38216	-3.53662	1.07288	0.298476	0.662428	-5.15586
TNNT3	2.37945	-18.8559	1.02393	0.32037	0.662428	-5.20068
SNX21	2.37593	-18.8576	1.02393	0.320372	0.662428	-5.20069
RPP30	2.37583	-4.74602	0.716737	0.483371	0.796974	-5.43893
PVR	2.37179	-16.8909	0.697947	0.494747	0.805791	-5.45099
TRUB1	2.36958	-18.8608	1.02392	0.320376	0.662428	-5.20069
SUMF2	2.36788	1.17895	3.68668	0.0018581	0.34873	-1.19169
MRPL34	2.36699	-18.8621	1.02391	0.320377	0.662428	-5.20069
CA3	2.36645	-6.02503	0.550243	0.589386	0.861978	-5.53519
PDZD7	2.36583	-18.8627	1.02391	0.320378	0.662428	-5.2007
NMI	2.3653	-18.863	1.02391	0.320378	0.662428	-5.2007
RASSF8	2.36418	-18.8635	1.02391	0.320378	0.662428	-5.2007
NECTIN3	2.36381	-18.8637	1.02391	0.320379	0.662428	-5.2007
ENTPD2	2.36238	-13.148	0.561886	0.581604	0.856912	-5.52925
EVI2B	2.36118	-18.865	1.02391	0.32038	0.662428	-5.2007
MSMO1	2.35947	-4.21038	0.646402	0.526741	0.827323	-5.48252
IFT25	2.35857	-14.5164	0.546864	0.591654	0.863091	-5.5369
MICU1	2.35766	-16.9491	0.705626	0.490079	0.801655	-5.4461
PLOD2	2.35651	-9.40972	0.56792	0.577592	0.854283	-5.52612
SIN3A	2.35631	-1.40349	0.999364	0.331779	0.67014	-5.22249
POLB	2.35554	-6.72876	0.581513	0.568607	0.849396	-5.51895
BTBD16	2.35544	-18.8679	1.0239	0.320383	0.662428	-5.20071
CYBB	2.35543	-1.55062	0.959188	0.35105	0.687999	-5.25715
NCAPH	2.35375	-18.8687	1.0239	0.320384	0.662428	-5.20071
PLEKHH3	2.35296	-18.8691	1.0239	0.320385	0.662428	-5.20071
CCDC127	2.35134	-3.28755	0.615253	0.546622	0.835613	-5.50047
POLA2	2.35086	-7.04293	0.464252	0.64842	0.889063	-5.57539
HGSNAT	2.34466	-18.8733	1.02389	0.320389	0.662428	-5.20072
POLR2H	2.33701	-18.8771	1.02388	0.320393	0.662428	-5.20073
AGPAT4	2.33515	-7.22543	0.601509	0.555522	0.841391	-5.50812
NDUFC1	2.33448	-18.8784	1.02388	0.320395	0.662428	-5.20073
MEN1	2.33361	-6.09653	0.751576	0.462694	0.78197	-5.41579
GON7	2.3325	-7.59433	0.483742	0.634806	0.882704	-5.56686
FRMPD1	2.33112	-15.5006	0.65414	0.521866	0.824903	-5.47793
EVI2A	2.33034	-16.8223	0.671001	0.51133	0.818415	-5.46776
RMI2	2.33006	-18.8806	1.02387	0.320397	0.662428	-5.20073
EPHB1	2.33001	-14.4043	0.680848	0.505233	0.814151	-5.4617
NISCH	2.32909	-2.45057	1.07831	0.296119	0.662428	-5.15079
MRC1	2.32469	-18.8833	1.02386	0.3204	0.662428	-5.20074
PGGHG	2.32447	-12.9604	0.534688	0.599863	0.866114	-5.54295
GFI1	2.32438	-18.8834	1.02386	0.320401	0.662428	-5.20074
UBE2D4	2.32263	-1.25243	1.01748	0.323338	0.662428	-5.20645
IL1RAP	2.32222	-6.13506	0.551731	0.588388	0.861019	-5.53444
EFEMP2	2.32174	-18.8847	1.02386	0.320402	0.662428	-5.20074
IMPDH1	2.32072	-18.8852	1.02386	0.320403	0.662428	-5.20074
UNC119	2.32069	-16.6592	0.634359	0.53438	0.831133	-5.48956
ITPRIPL2	2.3206	-18.8853	1.02386	0.320403	0.662428	-5.20075
ARSK	2.32037	-18.8854	1.02386	0.320403	0.662428	-5.20075
PTTG1IP	2.31813	-15.0552	0.595754	0.559271	0.843737	-5.51127
KLHL9	2.31753	-18.8868	1.02385	0.320404	0.662428	-5.20075
FASTKD2	2.31612	-17.1428	0.739011	0.470088	0.787827	-5.42425
TPK1	2.31578	-18.8877	1.02385	0.320405	0.662428	-5.20075
CNOT3	2.31534	-2.01795	0.992817	0.334868	0.672179	-5.22822
TPSAB1	2.3148	-18.8882	1.02385	0.320406	0.662428	-5.20075
TPSB2	2.3148	-18.8882	1.02385	0.320406	0.662428	-5.20075
FPGT	2.31465	-14.4777	0.528309	0.604186	0.86786	-5.54607
TRMT13	2.31378	-18.8887	1.02385	0.320407	0.662428	-5.20075
WDR43	2.31352	-18.8888	1.02385	0.320407	0.662428	-5.20075
PALM3	2.31217	-18.8895	1.02385	0.320408	0.662428	-5.20075
UTP11	2.31078	-18.8902	1.02385	0.320408	0.662428	-5.20076
TTC36	2.31051	-18.8903	1.02385	0.320409	0.662428	-5.20076
PLA2G4C	2.30983	-10.4356	0.495281	0.62681	0.878485	-5.56165
CTDSPL2	2.30944	-16.731	0.644409	0.528001	0.827769	-5.48369
GALK2	2.30934	-9.31606	0.556439	0.585238	0.859177	-5.53204
PCDH18	2.30853	-18.8913	1.02384	0.32041	0.662428	-5.20076
S100A6	2.30692	1.48044	2.02284	0.0592843	0.641711	-3.98181
EXOSC1	2.30151	-18.8948	1.02383	0.320414	0.662428	-5.20077
SLAIN1	2.29853	-18.8963	1.02383	0.320416	0.662428	-5.20077
PLXND1	2.2973	-5.14588	0.878348	0.39213	0.722296	-5.32306
CFD	2.2965	-16.9745	0.693858	0.497243	0.808363	-5.45357
TMEM177	2.29464	-18.8983	1.02383	0.320418	0.662428	-5.20077
TARS2	2.29331	-0.879304	1.96094	0.0666597	0.662428	-4.07285
ARL14EP	2.29315	-18.899	1.02382	0.320419	0.662428	-5.20078
FKBPL	2.29111	-18.9	1.02382	0.32042	0.662428	-5.20078
KCNJ14	2.28842	-18.9014	1.02382	0.320422	0.662428	-5.20078
NUCKS1	2.28779	0.536772	1.43607	0.16932	0.662428	-4.77016
CFAP141	2.28638	-18.9024	1.02381	0.320423	0.662428	-5.20078
ENPP1	2.2854	-18.9029	1.02381	0.320423	0.662428	-5.20079
MOSPD2	2.28511	-2.00125	1.04937	0.308853	0.662428	-5.17762
CD180	2.28351	-18.9038	1.02381	0.320424	0.662428	-5.20079
LSP1	2.28239	-18.9044	1.02381	0.320425	0.662428	-5.20079
SLX9	2.28234	-18.9044	1.02381	0.320425	0.662428	-5.20079
ISG20	2.28226	-18.9045	1.02381	0.320425	0.662428	-5.20079
HTATSF1	2.28173	-2.38396	1.0882	0.291853	0.662428	-5.14147
SYNGR2	2.28056	-18.9053	1.02381	0.320426	0.662428	-5.20079
EVA1B	2.28034	-18.9054	1.02381	0.320426	0.662428	-5.20079
PGBD5	2.28003	-4.72749	0.661306	0.517373	0.82153	-5.47364
TNIP3	2.27959	-18.9058	1.02381	0.320427	0.662428	-5.20079
SMIM18	2.27906	-18.9061	1.02381	0.320427	0.662428	-5.20079
BRD3	2.27802	-2.83414	1.02509	0.31984	0.662428	-5.19964
UBP1	2.27645	-4.12227	1.19543	0.2485	0.662428	-5.03591
APOBEC3F	2.27559	-18.9078	1.0238	0.320429	0.662428	-5.2008
PHF23	2.27505	-18.9081	1.0238	0.32043	0.662428	-5.2008
FMNL1	2.27371	-17.149	0.728153	0.476536	0.792806	-5.43146
PDE6D	2.27344	-2.55535	0.597335	0.55824	0.843153	-5.51041
CLINT1	2.27325	-10.6719	0.495553	0.626622	0.878485	-5.56152
LYRM9	2.27292	-18.9091	1.0238	0.320431	0.662428	-5.2008
UBE2C	2.27253	-12.6802	0.505717	0.619618	0.876548	-5.55683
CETN2	2.27076	-0.119371	0.942355	0.35935	0.695748	-5.2713
GIMAP8	2.27075	-18.9102	1.02379	0.320432	0.662428	-5.2008
RUBCN	2.27033	-18.9104	1.02379	0.320432	0.662428	-5.2008
R3HCC1	2.26965	-4.08758	0.651284	0.523662	0.825672	-5.47963
GHITM	2.267	-18.9121	1.02379	0.320434	0.662428	-5.20081
NDUFAF2	2.26682	-14.4984	0.518848	0.610626	0.871434	-5.55063
LIPA	2.26672	-16.869	0.660699	0.517753	0.821695	-5.474
FIGN	2.26588	-18.9127	1.02379	0.320435	0.662428	-5.20081
CDC42EP5	2.26502	-18.9131	1.02379	0.320436	0.662428	-5.20081
CELF2	2.26451	-0.832012	0.981777	0.340122	0.677402	-5.23782
RNF5	2.26342	-14.6571	0.538012	0.597617	0.86567	-5.54131
MRPL33	2.26326	-11.5436	0.436264	0.668194	0.899731	-5.58705
MAN1B1	2.2625	-18.9144	1.02378	0.320437	0.662428	-5.20081
TSC1	2.26054	-9.72741	0.557442	0.584568	0.85881	-5.53153
SLC35F1	2.25952	-18.9158	1.02378	0.320439	0.662428	-5.20082
ADCK1	2.25943	-17.065	0.699862	0.49358	0.804782	-5.44977
TEX46	2.25938	-18.9159	1.02378	0.320439	0.662428	-5.20082
MRPL42	2.2584	-18.9164	1.02378	0.32044	0.662428	-5.20082
TRPT1	2.25703	-17.2193	0.739562	0.469763	0.787491	-5.42388
MID1	2.25637	-18.9174	1.02378	0.320441	0.662428	-5.20082
HMGN5	2.25532	-7.80187	0.474642	0.641146	0.885913	-5.57088
LOXL2	2.25519	-18.918	1.02377	0.320442	0.662428	-5.20082
SOCS2	2.255	-18.9181	1.02377	0.320442	0.662428	-5.20082
ANKRD52	2.25465	-18.9183	1.02377	0.320442	0.662428	-5.20082
TCEAL9	2.25304	-18.9191	1.02377	0.320443	0.662428	-5.20082
P3H4	2.25246	-18.9194	1.02377	0.320443	0.662428	-5.20082
ICAM3	2.24913	-18.921	1.02377	0.320446	0.662428	-5.20083
PLPP1	2.24855	-18.9213	1.02376	0.320446	0.662428	-5.20083
ZNF787	2.24762	-18.9218	1.02376	0.320447	0.662428	-5.20083
ATP6V1G3	2.24711	-18.9221	1.02376	0.320447	0.662428	-5.20083
NSD2	2.24615	-18.9225	1.02376	0.320447	0.662428	-5.20083
EBF1	2.24489	-17.1442	0.717371	0.48299	0.796876	-5.43852
IFITM2	2.24464	-3.36461	1.13415	0.272636	0.662428	-5.09725
GIMAP5	2.24451	-12.4317	0.478391	0.638531	0.884249	-5.56923
LSM6	2.24314	-16.4993	0.585246	0.566152	0.847738	-5.51695
CDIP1	2.24183	-16.816	0.643661	0.528475	0.828153	-5.48413
CRIPT	2.2416	-18.9248	1.02375	0.32045	0.662428	-5.20084
SIPA1L2	2.23965	-12.7342	0.629142	0.537708	0.833007	-5.49257
BRD4	2.23892	-17.1964	0.727176	0.477119	0.792852	-5.4321
LAT2	2.23871	-18.9262	1.02375	0.320452	0.662428	-5.20084
CTBS	2.23583	-18.9277	1.02375	0.320454	0.662428	-5.20085
VXN	2.23489	-18.9282	1.02375	0.320455	0.662428	-5.20085
ANGEL2	2.23428	-16.8963	0.65796	0.519468	0.823697	-5.47565
EBF2	2.23344	-17.1614	0.717944	0.482645	0.796876	-5.43815
RAD51B	2.23307	-18.9291	1.02374	0.320456	0.662428	-5.20085
SKA3	2.23121	-12.3001	0.473522	0.641928	0.886077	-5.57137
ZBTB7A	2.23085	-18.9302	1.02374	0.320457	0.662428	-5.20085
SCUBE3	2.23076	-18.9302	1.02374	0.320457	0.662428	-5.20085
SLC15A1	2.23066	-18.9303	1.02374	0.320457	0.662428	-5.20085
ABCC8	2.2302	-18.9305	1.02374	0.320458	0.662428	-5.20085
HIGD2A	2.22893	-4.34008	0.467657	0.646032	0.887507	-5.57392
TFDP1	2.2272	-18.932	1.02373	0.32046	0.662428	-5.20086
MFGE8	2.22712	-0.815293	2.23297	0.0394389	0.641711	-3.66162
LIMK1	2.22693	-11.1362	0.511656	0.615543	0.875336	-5.55404
FZR1	2.22679	-18.9322	1.02373	0.32046	0.662428	-5.20086
ST3GAL6	2.22678	-18.9322	1.02373	0.32046	0.662428	-5.20086
VIRMA	2.22669	-3.63947	1.07086	0.299357	0.662428	-5.15775
KAT2A	2.22657	-18.9323	1.02373	0.32046	0.662428	-5.20086
KIF14	2.2264	-18.9324	1.02373	0.32046	0.662428	-5.20086
USP24	2.22564	-4.03483	1.08139	0.294786	0.662428	-5.14789
PLXDC2	2.22521	-5.27964	0.686417	0.501804	0.811858	-5.45824
CYBC1	2.225	-14.722	0.535204	0.599514	0.866084	-5.5427
MPV17	2.22385	-0.468606	0.931817	0.364614	0.698732	-5.28005
ARMCX3	2.22329	-1.73039	0.995125	0.333777	0.671676	-5.2262
MPC1	2.22178	-18.9347	1.02373	0.320463	0.662428	-5.20086
CD2BP2	2.22056	-4.07227	0.638254	0.531903	0.830399	-5.4873
CD55	2.21939	-18.9359	1.02372	0.320465	0.662428	-5.20087
SEMA7A	2.2192	-18.936	1.02372	0.320465	0.662428	-5.20087
NSUN5	2.2191	-18.9361	1.02372	0.320465	0.662428	-5.20087
CLSTN3	2.2189	-18.9362	1.02372	0.320465	0.662428	-5.20087
GALE	2.21853	1.16443	0.859069	0.40238	0.730983	-5.33801
USP40	2.21783	-18.9367	1.02372	0.320466	0.662428	-5.20087
DPEP1	2.21673	-0.556029	0.927588	0.366742	0.700526	-5.28353
PHF1	2.21669	-18.9373	1.02372	0.320466	0.662428	-5.20087
AQP6	2.21456	-18.9383	1.02372	0.320468	0.662428	-5.20087
STAMBP	2.21447	-2.00034	1.03228	0.316559	0.662428	-5.19317
TP53BP1	2.2143	0.0568484	2.99144	0.00827576	0.467952	-2.40473
EXOC3L4	2.21295	-16.6444	0.602733	0.554727	0.840619	-5.50744
TPRN	2.21279	-18.9392	1.02371	0.320469	0.662428	-5.20087
NOP16	2.21258	-18.9393	1.02371	0.320469	0.662428	-5.20087
C12orf57	2.21258	0.100244	0.82806	0.419231	0.743798	-5.36142
FRK	2.21234	-18.9394	1.02371	0.320469	0.662428	-5.20088
MAN2A2	2.21231	-18.9394	1.02371	0.320469	0.662428	-5.20088
NAB2	2.21028	-18.9405	1.02371	0.320471	0.662428	-5.20088
TIMMDC1	2.21021	-18.9405	1.02371	0.320471	0.662428	-5.20088
ASL	2.20975	-2.92701	0.991753	0.335372	0.672344	-5.22915
IL15	2.20966	-18.9408	1.02371	0.320471	0.662428	-5.20088
RAD1	2.20961	-18.9408	1.02371	0.320471	0.662428	-5.20088
NAT2	2.20887	-18.9412	1.02371	0.320472	0.662428	-5.20088
DKC1	2.20588	-2.06021	1.00474	0.329258	0.668711	-5.21775
NFKBIE	2.20424	-15.2384	0.587066	0.564957	0.847067	-5.51598
ZNF287	2.20409	-18.9436	1.0237	0.320475	0.662428	-5.20089
MRTFB	2.20377	-17.3503	0.758939	0.458393	0.778791	-5.41076
KDM5B	2.2027	-14.3937	0.638907	0.531488	0.830221	-5.48691
PPP4R3A	2.20264	-4.94631	0.63801	0.532058	0.830399	-5.48744
TBC1D10A	2.20233	-18.9444	1.0237	0.320476	0.662428	-5.20089
PCDHB9	2.2021	-16.9266	0.655095	0.521266	0.824473	-5.47736
PRSS27	2.20113	-18.945	1.0237	0.320477	0.662428	-5.20089
HBM	2.20096	-18.9451	1.0237	0.320477	0.662428	-5.20089
PKIG	2.20027	-18.9455	1.0237	0.320477	0.662428	-5.20089
ELOVL5	2.19958	-18.9458	1.02369	0.320478	0.662428	-5.20089
EMC9	2.1993	-18.946	1.02369	0.320478	0.662428	-5.20089
SNIP1	2.19896	-18.9461	1.02369	0.320478	0.662428	-5.20089
TBK1	2.19795	-0.381099	2.65761	0.0166823	0.540207	-2.97278
MEPCE	2.19693	-9.95862	0.542232	0.594771	0.864717	-5.53922
B3GAT3	2.1966	-5.29572	0.48945	0.630845	0.879792	-5.56429
POLDIP2	2.19557	-1.49638	0.99471	0.333973	0.671676	-5.22657
FCGR1A	2.19533	-3.37695	0.738921	0.470142	0.787827	-5.42431
EXTL2	2.1949	-18.9482	1.02369	0.320481	0.662428	-5.2009
FAM89B	2.19428	-15.0391	0.561102	0.582127	0.857148	-5.52965
POMZP3	2.19081	-18.9502	1.02368	0.320484	0.662428	-5.2009
VMA21	2.19056	3.83904	0.767382	0.453493	0.774985	-5.40495
PAQR4	2.18923	-9.53527	0.534114	0.600251	0.866114	-5.54323
SPATA16	2.18887	-18.9512	1.02368	0.320485	0.662428	-5.20091
LRIT1	2.18859	-18.9513	1.02368	0.320485	0.662428	-5.20091
GCHFR	2.18842	-18.9514	1.02368	0.320485	0.662428	-5.20091
TP53I11	2.18697	-16.8884	0.641649	0.529749	0.829195	-5.48531
C5orf22	2.18507	-18.9531	1.02367	0.320488	0.662428	-5.20091
HEYL	2.18474	-18.9532	1.02367	0.320488	0.662428	-5.20091
NUSAP1	2.18469	-18.9533	1.02367	0.320488	0.662428	-5.20091
UHRF1	2.18395	-1.357	2.11834	0.0493458	0.641711	-3.83832
ARSH	2.1831	-18.9541	1.02367	0.320489	0.662428	-5.20091
KATNA1	2.183	-12.5159	0.475475	0.640565	0.885785	-5.57052
APOBEC3G	2.18153	-17.0768	0.681411	0.504886	0.813889	-5.46135
VTN	2.18127	2.83751	4.27616	0.000521797	0.268105	-0.171057
SEMA3E	2.18053	-18.9553	1.02367	0.320491	0.662428	-5.20092
PLEKHF2	2.18048	-18.9554	1.02367	0.320491	0.662428	-5.20092
SMIM11	2.1803	-16.8358	0.629276	0.537622	0.833007	-5.49249
POLR2J	2.17969	-3.336	0.590057	0.562996	0.846343	-5.51436
FIGLA	2.17928	-18.956	1.02366	0.320492	0.662428	-5.20092
CDCA8	2.17921	-18.956	1.02366	0.320492	0.662428	-5.20092
ZC3H7B	2.17861	-15.5452	0.618722	0.544388	0.835117	-5.49851
MYBL2	2.17718	-18.957	1.02366	0.320493	0.662428	-5.20092
PABIR2	2.17624	-18.9575	1.02366	0.320494	0.662428	-5.20092
FBXO44	2.17551	0.650557	3.22628	0.00501282	0.428546	-1.9972
MEAF6	2.17544	-16.8479	0.630057	0.537123	0.832683	-5.49204
PAXBP1	2.17519	-17.0084	0.663094	0.516256	0.820812	-5.47256
ARHGAP23	2.17455	-4.11545	1.07464	0.297709	0.662428	-5.15422
CEP97	2.17416	-18.9585	1.02366	0.320495	0.662428	-5.20093
AKAP13	2.17406	-6.68001	0.71209	0.486169	0.798009	-5.44194
UBE2S	2.17391	-18.9586	1.02366	0.320495	0.662428	-5.20093
PRKD1	2.17389	-2.9003	1.01618	0.323937	0.663289	-5.20761
DPP4	2.17274	-7.00961	0.54026	0.596099	0.86567	-5.5402
IFITM1	2.17123	-2.18955	0.947688	0.356706	0.693026	-5.26684
ORM2	2.17108	2.04065	2.35209	0.0311202	0.629614	-3.47338
RNF181	2.17107	-14.4986	0.499611	0.623821	0.878099	-5.55966
JMY	2.17093	-18.9601	1.02365	0.320497	0.662428	-5.20093
LRRC20	2.17041	-1.52535	0.945062	0.358006	0.694473	-5.26904
HLA-DPB1	2.17001	-0.409638	2.25062	0.0380884	0.641711	-3.63402
DNASE1L1	2.16872	-18.9612	1.02365	0.320499	0.662428	-5.20093
VHL	2.16871	-18.9612	1.02365	0.320499	0.662428	-5.20093
ANAPC15	2.16836	-8.71733	0.392707	0.699468	0.914393	-5.60378
CERCAM	2.16826	-18.9615	1.02365	0.320499	0.662428	-5.20093
MARCHF1	2.16622	-14.4657	0.496919	0.625678	0.878181	-5.5609
FCN3	2.16586	-18.9627	1.02364	0.320501	0.662428	-5.20094
TMEM131	2.16555	-18.9628	1.02364	0.320501	0.662428	-5.20094
TPSD1	2.16342	-18.9639	1.02364	0.320503	0.662428	-5.20094
MRPS16	2.16311	-18.964	1.02364	0.320503	0.662428	-5.20094
FCHSD2	2.16296	-17.149	0.693192	0.49765	0.808578	-5.45399
RND3	2.16207	-14.1174	0.586261	0.565485	0.847434	-5.51641
SGK1	2.16173	-18.9647	1.02364	0.320504	0.662428	-5.20094
NCF4	2.16124	-18.965	1.02364	0.320504	0.662428	-5.20094
MED14	2.16043	-18.9654	1.02364	0.320505	0.662428	-5.20094
STX17	2.1596	-1.52312	0.972032	0.344806	0.682887	-5.24621
SSH3	2.15927	-16.8383	0.623454	0.541349	0.834227	-5.49582
USP16	2.15899	-18.9661	1.02363	0.320506	0.662428	-5.20095
PRR18	2.15819	-18.9665	1.02363	0.320506	0.662428	-5.20095
NT5C1B-RDH14	2.15775	-2.4486	1.02508	0.319841	0.662428	-5.19965
ATG9A	2.15739	-2.39163	0.942556	0.35925	0.695748	-5.27113
COL8A1	2.15622	-18.9675	1.02363	0.320508	0.662428	-5.20095
CES2	2.15555	-18.9678	1.02363	0.320508	0.662428	-5.20095
RGMB	2.15533	-18.9679	1.02363	0.320508	0.662428	-5.20095
CCDC40	2.15504	-18.9681	1.02363	0.320509	0.662428	-5.20095
POLR2J2	2.15498	-3.52133	0.589592	0.563301	0.846343	-5.51462
POLR2J3	2.15498	-3.52133	0.589592	0.563301	0.846343	-5.51462
UBQLN3	2.15466	-18.9683	1.02363	0.320509	0.662428	-5.20095
PHF10	2.15387	-18.9687	1.02363	0.320509	0.662428	-5.20095
TRPS1	2.15359	-18.9688	1.02363	0.32051	0.662428	-5.20095
TNIP1	2.15298	-18.9691	1.02362	0.32051	0.662428	-5.20095
TIMM21	2.15295	-1.94393	0.982251	0.339895	0.677103	-5.23741
ANKLE1	2.15217	-18.9695	1.02362	0.320511	0.662428	-5.20096
PDCD2	2.15068	-18.9703	1.02362	0.320512	0.662428	-5.20096
PPM1B	2.15023	-0.466354	0.916203	0.37251	0.705291	-5.29284
NIP7	2.14943	-1.11792	0.948237	0.356434	0.692687	-5.26638
LMBR1	2.14822	-17.2527	0.713409	0.485374	0.79743	-5.44109
CFAP69	2.14802	-17.2731	0.719288	0.481838	0.796234	-5.43727
COX19	2.14781	-18.9717	1.02362	0.320514	0.662428	-5.20096
FKBP14	2.14727	-18.972	1.02362	0.320514	0.662428	-5.20096
SIRPG	2.14724	-18.972	1.02362	0.320514	0.662428	-5.20096
PHF2	2.14703	-3.3635	1.0087	0.327408	0.666221	-5.21425
SURF4	2.14625	1.22185	3.1051	0.00649696	0.436682	-2.20805
BRD7	2.14507	-18.9731	1.02361	0.320516	0.662428	-5.20097
PRTN3	2.14485	-2.90034	0.552588	0.587815	0.860885	-5.534
DDX41	2.1441	-18.9736	1.02361	0.320516	0.662428	-5.20097
CKS1B	2.14347	-18.9739	1.02361	0.320517	0.662428	-5.20097
NTAN1	2.14338	-18.9739	1.02361	0.320517	0.662428	-5.20097
UXT	2.14317	-18.974	1.02361	0.320517	0.662428	-5.20097
PDCD7	2.14208	-18.9746	1.02361	0.320518	0.662428	-5.20097
KLHL34	2.14004	-18.9756	1.0236	0.320519	0.662428	-5.20097
E2F4	2.13875	-18.9762	1.0236	0.32052	0.662428	-5.20098
ZBTB9	2.13842	-18.9764	1.0236	0.320521	0.662428	-5.20098
LTC4S	2.13786	-16.7733	0.605232	0.553104	0.83936	-5.50606
SPATS2	2.13776	-18.9767	1.0236	0.320521	0.662428	-5.20098
CLK3	2.13704	-18.9771	1.0236	0.320522	0.662428	-5.20098
F2	2.13687	2.43017	3.18081	0.00552587	0.428546	-2.07643
THEMIS2	2.13653	-18.9773	1.0236	0.320522	0.662428	-5.20098
NAT1	2.13647	-18.9774	1.0236	0.320522	0.662428	-5.20098
CD8B	2.13521	-18.978	1.0236	0.320523	0.662428	-5.20098
ELP2	2.13328	-16.9874	0.646877	0.526441	0.827323	-5.48224
CD36	2.13298	-18.9791	1.02359	0.320525	0.662428	-5.20098
ANO8	2.13295	-9.02733	0.498835	0.624356	0.878099	-5.56002
ZNF148	2.13218	-18.9795	1.02359	0.320525	0.662428	-5.20098
LMBR1L	2.13133	-17.2781	0.714258	0.484863	0.79743	-5.44054
TRMT61A	2.13108	-9.36442	0.508022	0.618035	0.876548	-5.55575
MDP1	2.13092	-14.8206	0.522248	0.608308	0.870048	-5.549
EPS8L2	2.13066	-18.9803	1.02359	0.320526	0.662428	-5.20099
KNSTRN	2.13051	-18.9804	1.02359	0.320526	0.662428	-5.20099
ZRANB2	2.12936	-16.8492	0.617375	0.545255	0.835293	-5.49927
KLF12	2.12646	-18.9824	1.02358	0.320529	0.662428	-5.20099
WRN	2.1254	-18.9829	1.02358	0.32053	0.662428	-5.20099
GNB1L	2.12516	-18.983	1.02358	0.32053	0.662428	-5.20099
RETREG1	2.12406	-18.9836	1.02358	0.320531	0.662428	-5.201
TBC1D23	2.12397	-18.9836	1.02358	0.320531	0.662428	-5.201
MUC20	2.12345	-18.9839	1.02358	0.320532	0.662428	-5.201
NR2C2AP	2.12318	-16.6998	0.587431	0.564717	0.847028	-5.51578
FGFR1OP2	2.12311	-18.9841	1.02358	0.320532	0.662428	-5.201
NAGLU	2.12204	-1.48181	2.1564	0.0458282	0.641711	-3.78017
SLC4A2	2.12102	-18.9851	1.02357	0.320534	0.662428	-5.201
C2CD2	2.12026	-9.05212	0.494435	0.627395	0.878485	-5.56203
JPH4	2.11899	-18.9861	1.02357	0.320535	0.662428	-5.201
CABP1	2.11854	-18.9863	1.02357	0.320535	0.662428	-5.201
PAGR1	2.11819	-18.9865	1.02357	0.320536	0.662428	-5.201
AHSP	2.11793	-7.25253	0.427089	0.674731	0.902909	-5.59071
TANK	2.11652	-18.9873	1.02357	0.320537	0.662428	-5.20101
TMEM127	2.11595	-18.9876	1.02357	0.320537	0.662428	-5.20101
RSBN1L	2.11561	-18.9878	1.02356	0.320538	0.662428	-5.20101
WBP4	2.11551	-18.9878	1.02356	0.320538	0.662428	-5.20101
ISLR	2.11448	-16.6854	0.578645	0.570497	0.850782	-5.52048
BCAP29	2.11442	-18.9884	1.02356	0.320538	0.662428	-5.20101
IGFBPL1	2.11386	-18.9887	1.02356	0.320539	0.662428	-5.20101
TNIP2	2.11348	-18.9889	1.02356	0.320539	0.662428	-5.20101
NKAP	2.11275	-18.9892	1.02356	0.32054	0.662428	-5.20101
MED22	2.11016	-18.9905	1.02356	0.320542	0.662428	-5.20102
RFXAP	2.11004	-18.9906	1.02356	0.320542	0.662428	-5.20102
ZNF627	2.11001	-18.9906	1.02356	0.320542	0.662428	-5.20102
RGPD8	2.10741	-9.91977	0.753317	0.461675	0.781915	-5.4146
RGMA	2.1074	-6.09906	0.498902	0.62431	0.878099	-5.55998
CA5B	2.10602	-18.9926	1.02355	0.320545	0.662428	-5.20102
RSRC1	2.1052	-18.993	1.02355	0.320545	0.662428	-5.20102
PRTG	2.10517	-18.993	1.02355	0.320546	0.662428	-5.20102
SMIM5	2.10399	-7.75961	0.441113	0.664748	0.897485	-5.58508
CDKAL1	2.10391	-18.9936	1.02355	0.320546	0.662428	-5.20103
TUSC3	2.10298	-18.9941	1.02354	0.320547	0.662428	-5.20103
MPHOSPH6	2.10282	-18.9942	1.02354	0.320547	0.662428	-5.20103
RBFA	2.10247	-17.2616	0.701129	0.492809	0.804364	-5.44897
MPEG1	2.10231	-18.9944	1.02354	0.320548	0.662428	-5.20103
CLIC1	2.10148	2.84426	2.64904	0.0169813	0.540207	-2.98712
NGB	2.10091	-18.9951	1.02354	0.320549	0.662428	-5.20103
CACNG3	2.10082	-18.9952	1.02354	0.320549	0.662428	-5.20103
TRMT2A	2.10066	-13.7591	0.550163	0.58944	0.861978	-5.53523
C17orf80	2.10038	-18.9954	1.02354	0.320549	0.662428	-5.20103
SP3	2.09932	-18.9959	1.02354	0.32055	0.662428	-5.20103
TOMM7	2.09887	-12.3458	0.447883	0.659952	0.895193	-5.58229
CTH	2.0988	-1.14278	0.883714	0.389307	0.719382	-5.31885
ALG6	2.0986	-18.9963	1.02354	0.320551	0.662428	-5.20103
GALNT10	2.09838	-18.9964	1.02354	0.320551	0.662428	-5.20103
ABI3BP	2.09796	-18.9966	1.02354	0.320551	0.662428	-5.20104
UTP14C	2.09726	-15.5443	0.596815	0.558579	0.843153	-5.51069
PEX14	2.09651	-5.60638	0.528566	0.604011	0.86786	-5.54595
CORO6	2.09424	-16.8143	0.600281	0.556321	0.841879	-5.50879
TEX10	2.09337	-1.18703	3.96834	0.00101138	0.270346	-0.700944
HABP2	2.09331	-18.9989	1.02353	0.320555	0.662428	-5.20104
PPP1R14C	2.09329	-18.999	1.02353	0.320555	0.662428	-5.20104
TGOLN2	2.09312	-18.999	1.02353	0.320555	0.662428	-5.20104
SPRY1	2.09218	-18.9995	1.02353	0.320556	0.662428	-5.20104
SERPINE1	2.0906	-17.1718	0.672543	0.510373	0.818099	-5.46681
BOLA1	2.09055	-16.4769	0.538872	0.597036	0.86567	-5.54089
POLN	2.09025	-19.0005	1.02352	0.320557	0.662428	-5.20105
SLC38A3	2.09	-19.0006	1.02352	0.320557	0.662428	-5.20105
SMC6	2.08956	-19.0008	1.02352	0.320558	0.662428	-5.20105
THOC2	2.08955	-3.59545	2.20069	0.0420248	0.641711	-3.71184
ICE2	2.08944	-19.0009	1.02352	0.320558	0.662428	-5.20105
RHBDD2	2.08884	-19.0012	1.02352	0.320558	0.662428	-5.20105
RCN3	2.08862	-4.50886	0.435005	0.669089	0.900259	-5.58755
MT2A	2.08611	-13.0326	0.528496	0.604059	0.86786	-5.54598
ZNF644	2.08584	-19.0027	1.02351	0.320561	0.662428	-5.20105
RIOX1	2.08529	-19.003	1.02351	0.320561	0.662428	-5.20105
LEMD1	2.08424	-19.0035	1.02351	0.320562	0.662428	-5.20106
DOK2	2.08309	-19.0041	1.02351	0.320563	0.662428	-5.20106
HCCS	2.0825	-19.0044	1.02351	0.320563	0.662428	-5.20106
LRP8	2.08114	-19.005	1.02351	0.320564	0.662428	-5.20106
GNL3L	2.07953	-19.0058	1.0235	0.320566	0.662428	-5.20106
IGF2	2.07913	-19.006	1.0235	0.320566	0.662428	-5.20106
FBXW7	2.07841	-19.0064	1.0235	0.320566	0.662428	-5.20107
CEP290	2.07832	-19.0064	1.0235	0.320566	0.662428	-5.20107
MPHOSPH10	2.07765	-17.1095	0.653462	0.522292	0.825108	-5.47834
APOL3	2.07762	-19.0068	1.0235	0.320567	0.662428	-5.20107
ERI1	2.07583	-19.0077	1.0235	0.320568	0.662428	-5.20107
MYT1L	2.07582	-19.0077	1.0235	0.320568	0.662428	-5.20107
LRRK2	2.07551	-19.0078	1.0235	0.320569	0.662428	-5.20107
RTL8A	2.07543	-3.9788	0.593037	0.561046	0.844991	-5.51275
DPYS	2.07379	0.434559	0.83318	0.416418	0.741857	-5.35761
SOX8	2.07343	-19.0089	1.02349	0.32057	0.662428	-5.20107
GTPBP8	2.073	-19.0091	1.02349	0.320571	0.662428	-5.20107
TFAP4	2.07277	-19.0092	1.02349	0.320571	0.662428	-5.20107
ATP13A2	2.07	-17.2322	0.682281	0.504349	0.81347	-5.46081
TOMM5	2.06918	-19.011	1.02349	0.320574	0.662428	-5.20108
SUGCT	2.06915	-19.011	1.02349	0.320574	0.662428	-5.20108
LRRN4CL	2.06896	-19.0111	1.02349	0.320574	0.662428	-5.20108
CDK3	2.06891	-5.94151	0.537777	0.597775	0.86567	-5.54143
IZUMO3	2.06809	-19.0116	1.02348	0.320575	0.662428	-5.20108
GPR155	2.06754	-19.0118	1.02348	0.320575	0.662428	-5.20108
GPC2	2.06643	-19.0124	1.02348	0.320576	0.662428	-5.20108
SLC7A7	2.06612	-16.8038	0.588779	0.563834	0.846567	-5.51505
SLC7A6	2.06612	-16.8038	0.588779	0.563834	0.846567	-5.51505
PLEKHG2	2.06565	-19.0128	1.02348	0.320577	0.662428	-5.20109
SNRPA	2.06474	0.918335	2.19201	0.0427469	0.641711	-3.7253
SETD1A	2.06465	-19.0133	1.02348	0.320577	0.662428	-5.20109
FRMPD3	2.06408	-19.0136	1.02348	0.320578	0.662428	-5.20109
GPX7	2.06365	-19.0138	1.02348	0.320578	0.662428	-5.20109
LSM7	2.0628	-2.36478	0.531103	0.602291	0.867613	-5.54471
BCAR3	2.06273	-19.0142	1.02347	0.320579	0.662428	-5.20109
TREM2	2.06198	-19.0146	1.02347	0.32058	0.662428	-5.20109
NOL12	2.06174	-19.0147	1.02347	0.32058	0.662428	-5.20109
HECA	2.06165	-11.6873	0.507542	0.618365	0.876548	-5.55598
LGALS8	2.0614	-2.73097	0.935825	0.362606	0.697353	-5.27673
CCDC150	2.0599	-19.0157	1.02347	0.320581	0.662428	-5.20109
IRF5	2.05921	-19.016	1.02347	0.320582	0.662428	-5.2011
SLC22A5	2.05858	-4.50775	0.607209	0.551822	0.838826	-5.50496
HLA-DRB3	2.05592	-4.41361	1.02378	0.32044	0.662428	-5.20082
SETMAR	2.05282	-19.0192	1.02346	0.320587	0.662428	-5.20111
MOCS1	2.05118	-11.1928	0.477421	0.639207	0.884358	-5.56966
RGPD5	2.04938	-9.39509	0.701395	0.492648	0.804364	-5.4488
RGPD6	2.04938	-9.39509	0.701395	0.492648	0.804364	-5.4488
MMP9	2.0489	-15.4642	0.568698	0.577076	0.853806	-5.52571
KPTN	2.04887	-19.0212	1.02345	0.32059	0.662428	-5.20111
CDCA5	2.04885	-19.0212	1.02345	0.32059	0.662428	-5.20111
MAPKAP1	2.04845	-19.0214	1.02345	0.320591	0.662428	-5.20111
BIRC2	2.04762	-17.1876	0.664799	0.515191	0.820011	-5.47153
FRZB	2.04697	-19.0221	1.02345	0.320592	0.662428	-5.20112
PTGS1	2.04454	-13.3437	0.501081	0.622808	0.878099	-5.55898
GJC2	2.04391	-17.0913	0.637965	0.532086	0.830399	-5.48746
TAX1BP3	2.0436	-4.20833	0.422394	0.678087	0.903871	-5.59256
WDR55	2.04256	-19.0243	1.02344	0.320596	0.662428	-5.20112
DDX43	2.04256	-19.0243	1.02344	0.320596	0.662428	-5.20112
PHEX	2.0412	-19.025	1.02344	0.320597	0.662428	-5.20112
RCC1	2.04104	1.21729	4.05402	0.000840867	0.268105	-0.55263
CPN1	2.03925	-17.2167	0.668962	0.512597	0.818902	-5.469
DAP	2.03879	-19.0262	1.02343	0.320599	0.662428	-5.20113
RFFL	2.03828	-17.0469	0.628842	0.5379	0.833034	-5.49274
CCM2	2.03767	-19.0268	1.02343	0.3206	0.662428	-5.20113
EFR3A	2.03679	-17.2763	0.68265	0.504122	0.813252	-5.46058
FAM53C	2.03464	-15.1852	0.535776	0.599127	0.86567	-5.54241
BIRC3	2.03445	-17.3032	0.688201	0.500708	0.810948	-5.45713
VWA3B	2.03403	-19.0286	1.02342	0.320603	0.662428	-5.20114
SELENOM	2.0336	-19.0288	1.02342	0.320603	0.662428	-5.20114
ZCCHC3	2.03351	-19.0289	1.02342	0.320603	0.662428	-5.20114
SLC4A8	2.03299	-11.3385	0.480383	0.637143	0.884103	-5.56835
SLC15A3	2.03286	-19.0292	1.02342	0.320604	0.662428	-5.20114
ASZ1	2.03251	-19.0294	1.02342	0.320604	0.662428	-5.20114
MRPL47	2.0314	-10.2541	0.425379	0.675953	0.902909	-5.59139
RPL10L	2.03023	-0.480334	0.863076	0.400235	0.729572	-5.33493
NMD3	2.03005	-4.74901	0.605708	0.552795	0.839322	-5.5058
TMEM87A	2.02954	-19.0308	1.02341	0.320607	0.662428	-5.20114
PSRC1	2.02952	-19.0308	1.02341	0.320607	0.662428	-5.20114
STARD5	2.02914	-19.031	1.02341	0.320607	0.662428	-5.20114
OXNAD1	2.02648	-16.9979	0.616211	0.546005	0.83544	-5.49993
MFSD4A	2.02618	-19.0325	1.02341	0.32061	0.662428	-5.20115
CCDC25	2.02611	-19.0326	1.02341	0.32061	0.662428	-5.20115
FHIP1B	2.02519	-19.033	1.02341	0.32061	0.662428	-5.20115
INHBE	2.02507	-19.0331	1.02341	0.320611	0.662428	-5.20115
SAMD9	2.02461	-19.0333	1.0234	0.320611	0.662428	-5.20115
SLC35B2	2.02366	-19.0338	1.0234	0.320612	0.662428	-5.20115
SYNRG	2.02361	-8.95982	0.456178	0.654097	0.892051	-5.57882
CEP41	2.02314	-0.764918	0.870497	0.396283	0.725833	-5.32919
A1CF	2.02274	-19.0342	1.0234	0.320613	0.662428	-5.20116
IRF2	2.02159	-19.0348	1.0234	0.320614	0.662428	-5.20116
CYP27B1	2.02122	-19.035	1.0234	0.320614	0.662428	-5.20116
RERE	2.0208	-19.0352	1.0234	0.320614	0.662428	-5.20116
LIG1	2.02041	-15.1024	0.574868	0.57299	0.851898	-5.52247
STRIP1	2.02001	-2.96221	0.956475	0.352379	0.689362	-5.25945
SAPCD2	2.01891	-19.0361	1.02339	0.320616	0.662428	-5.20116
SIGLEC1	2.01811	-19.0365	1.02339	0.320617	0.662428	-5.20116
NUDT9	2.01602	-17.0124	0.615945	0.546177	0.835557	-5.50008
SPC24	2.01602	-3.63878	0.551723	0.588394	0.861019	-5.53444
TK1	2.01577	-19.0377	1.02339	0.320619	0.662428	-5.20117
ARID1B	2.01535	-12.2798	0.52446	0.606802	0.869158	-5.54794
CIAO1	2.01318	-17.021	0.616752	0.545656	0.835293	-5.49962
TENM1	2.0121	-19.0396	1.02338	0.320622	0.662428	-5.20117
ACTL6A	2.01208	1.00133	2.58027	0.0195719	0.540207	-3.1016
CPM	2.012	-0.769676	1.78163	0.0928722	0.662428	-4.327
MID2	2.01179	-19.0397	1.02338	0.320622	0.662428	-5.20117
MTG1	2.01093	-19.0401	1.02338	0.320623	0.662428	-5.20118
LBH	2.01031	-19.0404	1.02338	0.320623	0.662428	-5.20118
SAP130	2.01006	-19.0406	1.02338	0.320624	0.662428	-5.20118
ASF1B	2.00989	-19.0407	1.02338	0.320624	0.662428	-5.20118
GUSB	2.00983	-17.048	0.619141	0.544119	0.835117	-5.49827
PTX3	2.00842	-0.0196141	2.13672	0.0476172	0.641711	-3.8103
RBPJ	2.00826	-19.0415	1.02337	0.320625	0.662428	-5.20118
NARS2	2.00774	-6.99532	0.49385	0.627799	0.878485	-5.5623
THUMPD1	2.00604	-0.423488	1.59775	0.128714	0.662428	-4.57113
PARD6A	2.00546	-7.31366	0.51055	0.616301	0.87576	-5.55457
CTSF	2.00538	-19.0429	1.02337	0.320628	0.662428	-5.20118
CDYL	2.00494	-5.75283	0.617041	0.545471	0.835293	-5.49946
SCAPER	2.00463	-19.0433	1.02337	0.320628	0.662428	-5.20119
SLC25A20	2.00362	-12.8684	0.458332	0.65258	0.891327	-5.57791
ATXN1L	2.00339	-19.0439	1.02336	0.320629	0.662428	-5.20119
POGLUT2	2.0032	-19.044	1.02336	0.32063	0.662428	-5.20119
SLC26A3	2.0032	-19.044	1.02336	0.32063	0.662428	-5.20119
CNTNAP5	2.00314	-19.044	1.02336	0.32063	0.662428	-5.20119
DNAJC12	2.00275	-17.1196	0.634652	0.534193	0.831133	-5.48939
BEND5	2.00262	-19.0443	1.02336	0.32063	0.662428	-5.20119
NFATC2IP	2.00179	-19.0447	1.02336	0.320631	0.662428	-5.20119
TBC1D8B	2.00134	-19.0449	1.02336	0.320631	0.662428	-5.20119
RHOQ	2.00106	-19.0451	1.02336	0.320632	0.662428	-5.20119
FAM172A	2.00071	-16.9311	0.593015	0.56106	0.844991	-5.51276
EFNA3	2.00002	-19.0456	1.02336	0.320632	0.662428	-5.20119
IFT74	1.99981	-19.0457	1.02336	0.320633	0.662428	-5.20119
GTF2H1	1.99963	-19.0458	1.02336	0.320633	0.662428	-5.20119
OCA2	1.99745	-19.0469	1.02335	0.320635	0.662428	-5.2012
DNAJC16	1.9972	-19.047	1.02335	0.320635	0.662428	-5.2012
FRMD6	1.99662	-19.0473	1.02335	0.320636	0.662428	-5.2012
APOBEC3C	1.99601	-19.0476	1.02335	0.320636	0.662428	-5.2012
GPR39	1.99572	-19.0477	1.02335	0.320636	0.662428	-5.2012
BCAS2	1.99507	-0.270058	0.807291	0.430768	0.754142	-5.37666
GAS6	1.99454	-19.0483	1.02335	0.320637	0.662428	-5.2012
TOR3A	1.99304	-19.0491	1.02334	0.320639	0.662428	-5.20121
IL7R	1.99296	-19.0491	1.02334	0.320639	0.662428	-5.20121
CLN6	1.99289	-19.0492	1.02334	0.320639	0.662428	-5.20121
FIP1L1	1.99159	-0.297258	1.94388	0.0688332	0.662428	-4.09766
HLA-DQB1	1.99143	-2.02512	0.842616	0.411265	0.738703	-5.35053
DPF3	1.9903	-19.0505	1.02334	0.320641	0.662428	-5.20121
POLD2	1.98971	-19.0508	1.02334	0.320642	0.662428	-5.20121
HAUS4	1.98924	-19.051	1.02334	0.320642	0.662428	-5.20121
DHX8	1.98826	-6.06803	0.640794	0.530291	0.829378	-5.48581
TMEM30A	1.98674	-6.40692	0.562581	0.581142	0.856474	-5.52889
SLC41A1	1.98609	-19.0526	1.02333	0.320645	0.662428	-5.20122
GP9	1.9855	-19.0529	1.02333	0.320646	0.662428	-5.20122
EMD	1.98419	-1.6296	0.68421	0.503161	0.812296	-5.45962
DHRS4L1	1.98383	-1.73593	0.901925	0.379831	0.713076	-5.30437
GRXCR2	1.98329	-19.054	1.02332	0.320648	0.662428	-5.20122
GPR142	1.98174	-19.0547	1.02332	0.320649	0.662428	-5.20123
INTS14	1.9814	-19.0549	1.02332	0.320649	0.662428	-5.20123
PRMT6	1.9792	-19.056	1.02332	0.320651	0.662428	-5.20123
USP3	1.97903	-19.0561	1.02332	0.320652	0.662428	-5.20123
IGDCC4	1.97839	-16.6831	0.542372	0.594676	0.864717	-5.53914
SP1	1.97741	-19.0569	1.02331	0.320653	0.662428	-5.20123
SERPINA1	1.97688	5.35395	4.57751	0.000274508	0.268105	0.338092
PCDHB16	1.9765	-19.0574	1.02331	0.320654	0.662428	-5.20124
NF2	1.97643	-10.6208	0.429246	0.673192	0.902466	-5.58986
LUC7L	1.97619	0.598077	1.81273	0.087761	0.662428	-4.28401
FAM50B	1.97614	-19.0575	1.02331	0.320654	0.662428	-5.20124
NXT1	1.97576	-19.0577	1.02331	0.320655	0.662428	-5.20124
TTC13	1.97462	-19.0583	1.02331	0.320656	0.662428	-5.20124
OXA1L	1.97422	-19.0585	1.02331	0.320656	0.662428	-5.20124
MKLN1	1.97402	-15.1067	0.511884	0.615387	0.875254	-5.55394
CERS6	1.97338	-19.0589	1.0233	0.320657	0.662428	-5.20124
PPP1R18	1.97332	-2.74172	0.87635	0.393184	0.723009	-5.32462
PTPN6	1.9725	-7.50101	0.442514	0.663755	0.896762	-5.5845
FEN1	1.97175	0.185082	2.44129	0.0259979	0.603054	-3.32965
MED6	1.97166	-17.2099	0.644136	0.528174	0.82783	-5.48385
DTX4	1.97139	-19.0599	1.0233	0.320659	0.662428	-5.20125
TTC39C	1.97112	-19.06	1.0233	0.320659	0.662428	-5.20125
TUT1	1.97044	-19.0604	1.0233	0.32066	0.662428	-5.20125
RASSF4	1.97043	-17.1274	0.625185	0.54024	0.833736	-5.49483
CCP110	1.9692	-19.061	1.0233	0.320661	0.662428	-5.20125
TUB	1.9692	-15.5153	0.556608	0.585125	0.859177	-5.53196
PON3	1.96868	-19.0613	1.0233	0.320661	0.662428	-5.20125
GGT7	1.96615	-2.61391	0.951477	0.354835	0.691317	-5.26366
GPATCH8	1.96594	-17.2569	0.653414	0.522322	0.825108	-5.47837
CCDC171	1.96372	-19.0637	1.02329	0.320666	0.662428	-5.20126
ZNF800	1.96317	-17.0697	0.611166	0.549261	0.837445	-5.50276
DDHD2	1.96184	-11.3906	0.463248	0.649124	0.889533	-5.57582
TMED3	1.96129	-19.065	1.02328	0.320668	0.662428	-5.20126
MAML2	1.96038	-19.0654	1.02328	0.320669	0.662428	-5.20127
KDM7A	1.96003	-19.0656	1.02328	0.320669	0.662428	-5.20127
NSD3	1.95942	-19.0659	1.02328	0.32067	0.662428	-5.20127
CYB5R4	1.95929	-19.066	1.02328	0.32067	0.662428	-5.20127
BLOC1S5	1.95887	-19.0662	1.02328	0.32067	0.662428	-5.20127
MFAP2	1.95558	-19.0678	1.02327	0.320674	0.662428	-5.20127
PRR12	1.9554	-19.0679	1.02327	0.320674	0.662428	-5.20127
POM121	1.95422	-19.0685	1.02327	0.320675	0.662428	-5.20128
BTN2A1	1.95413	-12.9852	0.453277	0.656142	0.893184	-5.58004
EZH2	1.95333	-19.0689	1.02326	0.320676	0.662428	-5.20128
MAZ	1.95298	-19.0691	1.02326	0.320676	0.662428	-5.20128
CRACR2A	1.9521	-16.7694	0.550464	0.589238	0.861968	-5.53508
URGCP	1.95174	-19.0697	1.02326	0.320677	0.662428	-5.20128
ZNF131	1.95123	-19.07	1.02326	0.320678	0.662428	-5.20128
NCAPH2	1.95083	-19.0702	1.02326	0.320678	0.662428	-5.20128
RBM24	1.94896	-19.0711	1.02325	0.32068	0.662428	-5.20129
GTF2E2	1.94845	-19.0714	1.02325	0.32068	0.662428	-5.20129
FCGR2A	1.94724	-19.072	1.02325	0.320682	0.662428	-5.20129
RANGRF	1.94658	-19.0723	1.02325	0.320682	0.662428	-5.20129
FAM210A	1.94645	-19.0724	1.02325	0.320682	0.662428	-5.20129
TTF2	1.94643	-19.0724	1.02325	0.320682	0.662428	-5.20129
PATZ1	1.94583	-19.0727	1.02325	0.320683	0.662428	-5.20129
CCSAP	1.9458	-19.0727	1.02325	0.320683	0.662428	-5.20129
NTHL1	1.94442	-19.0734	1.02324	0.320684	0.662428	-5.2013
NOL9	1.94427	-2.10509	0.858705	0.402575	0.730983	-5.33829
EPN2	1.94405	-1.36115	0.853415	0.405419	0.733714	-5.34234
SLC25A17	1.94222	-19.0745	1.02324	0.320686	0.662428	-5.2013
TENT2	1.94192	-19.0746	1.02324	0.320687	0.662428	-5.2013
POLD3	1.94136	-1.08253	0.842824	0.411152	0.738703	-5.35037
CASP10	1.94131	-19.0749	1.02324	0.320687	0.662428	-5.2013
GPATCH4	1.94036	-19.0754	1.02324	0.320688	0.662428	-5.2013
DRAXIN	1.94001	-19.0756	1.02324	0.320689	0.662428	-5.2013
CHAF1B	1.93996	-19.0756	1.02324	0.320689	0.662428	-5.2013
DUSP16	1.93975	-19.0757	1.02324	0.320689	0.662428	-5.2013
IRF3	1.93892	-19.0761	1.02323	0.32069	0.662428	-5.20131
SLC41A2	1.93763	-19.0768	1.02323	0.320691	0.662428	-5.20131
NSMCE4A	1.9374	-19.0769	1.02323	0.320691	0.662428	-5.20131
PARPBP	1.93727	-19.077	1.02323	0.320691	0.662428	-5.20131
BBS7	1.93636	-3.70819	0.974082	0.343818	0.682286	-5.24445
LFNG	1.93585	-19.0777	1.02323	0.320693	0.662428	-5.20131
METTL5	1.93447	-19.0784	1.02322	0.320694	0.662428	-5.20131
BLOC1S4	1.93423	-19.0785	1.02322	0.320694	0.662428	-5.20131
CXXC1	1.93272	-19.0792	1.02322	0.320696	0.662428	-5.20132
ALG12	1.93253	-19.0793	1.02322	0.320696	0.662428	-5.20132
GRAMD2B	1.93059	-8.33329	0.422398	0.678085	0.903871	-5.59256
RAD18	1.9305	-19.0804	1.02322	0.320698	0.662428	-5.20132
TAB2	1.92772	-19.0817	1.02321	0.320701	0.662428	-5.20133
HSD3B7	1.92703	-19.0821	1.02321	0.320701	0.662428	-5.20133
ORC4	1.92698	-19.0821	1.02321	0.320701	0.662428	-5.20133
E2F7	1.92547	-19.0829	1.0232	0.320703	0.662428	-5.20133
MRPL23	1.92478	-1.20466	0.838899	0.41329	0.739773	-5.35333
[truncated: 6,822 more rows]

## Sheet: S3-DEPPs
id	logFC	AveExpr	t	P.Value	adj.P.Val	B
VLGSEGEEEDEALsPAK	6.16057	4.16782	29.0369	1.46301e-15	6.13251e-11	7.23395
VPKPEPIPEPKEPsPEK	5.52654	3.85081	7.77411	6.70978e-07	0.00937512	2.91004
APEKPLHEVPsGNSLLSSETILR	5.3581	3.76659	7.9475	5.0183e-07	0.00937512	3.0392
GRPPAEKLsPNPPNLTK	5.24871	3.71189	5.31815	6.32881e-05	0.185932	0.564137
IQPQPPDEDGDHsDKEDEQPQVVVLK	5.14222	3.65864	5.20315	7.98431e-05	0.185932	0.428455
LAEGEEEKPEPDISSEESVSTVEEQENEtPPATSSEAEQPK	5.11421	4.30886	5.26033	7.11184e-05	0.185932	0.496204
FSGEEGEIEDDEsGTENREEKDNIQPTTE	5.06449	4.30532	4.87091	0.000157581	0.289846	0.0233294
VQMTsPSSTGSPMFK	5.03561	4.24214	5.3336	6.13503e-05	0.185932	0.582185
AGEPNSPDAEEANsPDVTAGCDPAGVHPPR	5.02775	4.80878	6.13821	1.26698e-05	0.106216	1.46259
DGLNQTTIPVsPPSTTKPSR	4.93269	3.55388	5.30173	6.54176e-05	0.185932	0.544901
sPPAPGLQPMR	4.85911	4.73788	5.92803	1.89739e-05	0.132555	1.24386
SsPSVLIHSLGK	4.65289	4.01262	5.20972	7.87877e-05	0.185932	0.436264
TEQPsPGHYGDQPR	4.60398	3.38953	5.26395	7.05994e-05	0.185932	0.50048
TGQPAQPAPSAQQPPRPPAsPDEPSVAASSVGSSR	4.46641	5.39794	4.32235	0.000496025	0.577552	-0.685953
RAStAFCPPAASSEAPDGPSSTAR	4.3949	3.96355	4.78416	0.000188561	0.329329	-0.0855885
sPPAVPSPPSSTDHSSHFSNFNDNSR	4.37796	3.78095	5.40639	5.30105e-05	0.185932	0.666636
RRPGASPTGEtPTIEEGEEDEDEASEAEGAR	4.36039	3.87968	5.02465	0.000114872	0.229289	0.21319
LSGINEIPRPFSPPVTSNTsPPPAAPLAR	4.3218	3.81744	4.01246	0.000957587	0.636115	-1.10631
TPLDLFAHFGPEPGDHSDPLPPSAPsPTR	4.30498	3.24003	4.02112	0.000940071	0.636115	-1.09439
NSGEPLPPKPGPGsPSHPGALDLDGVSR	4.29558	4.6304	3.70075	0.00186329	0.636115	-1.54055
VKAsPITNDGEDEFVPSDGLDKDEYTFSPGK	4.29184	4.6381	3.66249	0.00202216	0.636115	-1.59448
DsPGIPPSAGAHQLFR	4.25632	3.84056	3.84844	0.00135885	0.636115	-1.33357
HLLTDLPLPPELPGGDLsPPDsPEPK	4.2504	4.2857	4.20737	0.000632726	0.636115	-0.840429
NYQQNYQNsESGEKNEGSESAPEGQAQQR	4.24046	3.90728	3.67191	0.00198183	0.636115	-1.58119
VIQLMPsPIMHPLILNPR	4.23686	4.29306	5.75544	2.65515e-05	0.158994	1.05832
SVVsDLEADDVK	4.23681	4.89222	4.86645	0.000159039	0.289846	0.0177593
RPDDVPLSLsPSKR	4.23263	5.15361	4.33274	0.000485261	0.577552	-0.672095
SSSTGSSSSTGGGGQESQPsPLALLAATCSR	4.22864	3.81452	3.84944	0.00135594	0.636115	-1.33217
AEEPPSQLDQDTQVQDMDEGsDDEEEGQK	4.22394	3.85208	3.75545	0.00165761	0.636115	-1.46365
RNsLGGDVLFVGK	4.21956	4.43492	5.08429	0.000101684	0.213114	0.285742
SETAPAETATPAPVEKsPAK	4.21345	6.1921	3.56002	0.00251759	0.636115	-1.73947
sPGILGYNICPR	4.21119	5.00051	4.58383	0.000286204	0.479872	-0.341888
TNLTSQSSTTNLPGSPGsPGSPGSPGSPGSVPK	4.10276	3.13892	4.04164	0.000899884	0.636115	-1.06621
EsESEEAEAGAAELR	4.09815	3.6891	3.96232	0.0010656	0.636115	-1.17546
QHEAPSNRPLNELLTPQGPsPR	4.0936	3.76728	3.76272	0.00163203	0.636115	-1.45345
SGTAETEPVEQDSsQPSLPLVR	4.09308	4.43729	3.09116	0.0068341	0.636115	-2.40893
TGDLGIPPNPEDRsPSPEPIyNSEGK	4.08756	3.93652	2.80788	0.0123907	0.636115	-2.81274
GGLNTPLHESDFSGVtPQR	4.07757	4.33362	3.92004	0.0011662	0.636115	-1.234
TEESEPLPSCPGsPPLPDDLLPLDCK	4.07161	3.12334	4.04929	0.000885329	0.636115	-1.0557
EVDATsPAPSTSSTVK	4.06928	3.12218	4.01818	0.000945994	0.636115	-1.09845
YPESNRtPVKPSSVEEEDSFFR	4.06426	4.26263	4.08653	0.000817884	0.636115	-1.00471
MGQAPSQSLLPPAQDQPRsPVPSAFSDQSR	4.06174	3.76974	3.03612	0.00767697	0.636115	-2.48765
IPDPDsDDVSEVDAR	4.04703	3.11105	4.02466	0.000933016	0.636115	-1.08953
KVEEDLKADEPssEESDLEIDK	4.04582	4.51059	3.53597	0.00265046	0.636115	-1.77361
sNQIPTEVR	4.03996	4.48699	3.59517	0.00233531	0.636115	-1.68965
TPHDILEDINAsPEMR	4.03214	3.10361	4.03782	0.000907224	0.636115	-1.07144
ATGDGSsPELPSLER	4.00369	4.26993	3.93806	0.00112221	0.636115	-1.20903
SNsDVTISDIDAEDVLDQNAVNPNTGAALHR	3.98013	3.69942	3.71331	0.0018139	0.636115	-1.52287
HGTDLWIDNMSSAVPNHsPEKK	3.95429	4.38057	3.61859	0.0022212	0.636115	-1.6565
RPEsPPSILTPPVVPTADK	3.94556	3.06032	4.02636	0.000929637	0.636115	-1.08719
SMGTGDTPGLEVPSsPLR	3.93113	4.41722	3.48064	0.00298317	0.636115	-1.85226
EKEIsDDEAEEEKGEK	3.92339	3.59953	3.17401	0.00573374	0.636115	-2.29035
TLQPPEsPR	3.90854	5.29122	2.90362	0.0101444	0.636115	-2.67673
MPQDGsDDEDEEWPTLEK	3.89606	3.03557	4.00049	0.000982325	0.636115	-1.12279
SVSSSPWLPQDGFDPSDyAEPMDAVVKPR	3.87529	4.25725	3.75696	0.00165227	0.636115	-1.46154
AHLsENELEALEK	3.85939	3.01723	4.01042	0.000961755	0.636115	-1.10912
StPPPNNLVNPVQELETER	3.85838	3.70156	3.52963	0.00268664	0.636115	-1.78261
YNLDAsEEEDSNKKK	3.85802	3.01655	3.92186	0.00116168	0.636115	-1.23148
TLsTSDDVEDRENEK	3.85325	4.31128	3.56596	0.00248581	0.636115	-1.73104
IEDVGSDEEDDsGKDKK	3.85026	3.01267	3.12573	0.00635177	0.636115	-2.35946
RQDsDLVQCGVTSPSSAEATGK	3.83117	4.38487	3.43633	0.00327934	0.636115	-1.91537
VTGTEGSSSTLVDYTSTSSTGGsPVR	3.82266	5.65977	3.6547	0.00205611	0.636115	-1.60547
VYtHEVVTLWYR	3.81317	5.417	3.88454	0.00125802	0.636115	-1.2833
KEDsDEEEDDDsEEDEEDDEDEDEDEDEIEPAAMK	3.80995	2.99251	3.19121	0.00552808	0.636115	-2.26572
YMAENPTAGVVQEEEEDNLEYDsDGNPIAPTKK	3.78767	2.98137	3.19295	0.00550771	0.636115	-2.26324
KEDsDEEEDDDSEEDEEDDEDEDEDEDEIEPAAMK	3.7831	2.97908	3.17766	0.00568941	0.636115	-2.28512
ANEAGGQVGPEAPRPPETsPEMR	3.78268	3.57936	3.72569	0.00176651	0.636115	-1.50545
NESEDNKFSDDsDDDFVQPR	3.77277	3.46344	3.93492	0.00112975	0.636115	-1.21338
VFDDEsDEKEDEEYADEK	3.77005	5.0897	2.93157	0.00956677	0.636115	-2.63691
LQDSFAsETNLDFR	3.76246	4.29803	3.49015	0.00292317	0.636115	-1.83873
NDKsEEEQSSSSVK	3.75926	2.96716	3.77764	0.00158082	0.636115	-1.43254
IsQEHLADHFDSR	3.75558	4.2413	3.59586	0.00233187	0.636115	-1.68868
sPHQLLSPSSFSPSATPSQK	3.7535	2.96429	3.20049	0.00542028	0.636115	-2.25245
SETAPAAPAAPAPAEKtPVKK	3.73229	6.44995	3.35926	0.00386568	0.636115	-2.02535
GYTsDSEVYTDHGRPGK	3.72589	4.37307	2.77953	0.0131438	0.636115	-2.85289
RRPGAsPTGETPTIEEGEEDEDEASEAEGAR	3.72496	3.56196	3.68117	0.00194295	0.636115	-1.56813
GPIHsPVELK	3.69738	4.08157	3.82882	0.00141701	0.636115	-1.36094
GSFsDTGLGDGK	3.69532	5.64707	3.47021	0.00305041	0.636115	-1.86711
MYLQQDELEEEEDERGPtPPVR	3.68249	3.40864	3.22939	0.0050974	0.636115	-2.21108
tPPRDLPTIPGVTSPSSDEPPMEASQSHLR	3.67193	2.9235	3.19087	0.00553208	0.636115	-2.26621
SLtVSDDAESSEPER	3.66767	4.11964	3.67612	0.00196406	0.636115	-1.57525
TVSSPPTsPRPGSAATVSASTSNIIPPR	3.66484	5.63045	3.42199	0.00338134	0.636115	-1.93582
AIVAGDQNVEYKGtVWHK	3.66467	3.54443	3.49361	0.00290163	0.636115	-1.83381
FSGEEGEIEDDEsGTENR	3.65772	2.9164	3.20448	0.00537446	0.636115	-2.24673
RDsFDDR	3.65663	4.4823	3.52139	0.00273437	0.636115	-1.79432
EFHSHEFHsHEDMLVVDPK	3.65586	2.91547	3.2008	0.00541669	0.636115	-2.252
AsPEPQRENASPAPGTTAEEAMSR	3.65373	3.40638	3.93945	0.00111888	0.636115	-1.2071
KANDEsNEHSDVIDSQELSK	3.65111	4.22496	2.87672	0.0107321	0.636115	-2.715
MEsEGGADDSAEEGDLLDDDDNEDRGDDQLELIKDDEK	3.64576	4.40166	2.65753	0.0169174	0.636115	-3.02477
TPTPSTPGDTQPNtPAPVPPAEDGIK	3.64192	4.6536	3.3134	0.0042627	0.636115	-2.09089
GGVsEGEPDPADPK	3.62736	3.53577	2.92926	0.00961335	0.636115	-2.64021
VLsPTAAKPSPFEGK	3.62516	3.4806	3.05033	0.0074501	0.636115	-2.46733
RHEHPPNPPVsPGK	3.61271	4.35474	3.67387	0.00197354	0.636115	-1.57842
SAVAVYSYSCEGPEEEsEDDSHLEGR	3.59974	4.86835	2.98418	0.00856509	0.636115	-2.56185
LsPPAGLFTSAR	3.59825	5.38308	3.64467	0.00210069	0.636115	-1.61963
VVLGDGVQLPPGDYStTPGGTLFSTtPGGTR	3.59558	3.52406	2.89529	0.010323	0.636115	-2.68859
ITPPAAKPGsPQAK	3.5954	2.88524	3.19792	0.00544987	0.636115	-2.25612
sAPPsPPPPGTR	3.58475	4.20971	2.82685	0.0119104	0.636115	-2.78584
TsPASLDFPESQK	3.58319	2.87913	3.94701	0.00110098	0.636115	-1.19664
TGsPGPELLFHEGQQK	3.58308	3.53895	2.88614	0.0105227	0.636115	-2.70161
AAQGAAAAVAAGTSGVAGEGEPGPGENAAAEGTAPsPGR	3.58195	5.29306	3.74674	0.00168877	0.636115	-1.47588
AsLSCGGPGGQDFAR	3.57452	5.61223	3.20403	0.0053796	0.636115	-2.24737
VVVsPTKK	3.57299	3.22457	3.44672	0.00320741	0.636115	-1.90057
VPLAPITDPQQLQLsPLK	3.56805	5.13075	3.95352	0.00108579	0.636115	-1.18762
NYQQNYQNSEsGEKNEGSESAPEGQAQQR	3.56152	3.56781	2.82545	0.0119453	0.636115	-2.78783
VLtPPQAAGDGILATTANQR	3.53773	3.45106	2.99958	0.00829188	0.636115	-2.53987
AMLDQLMGTsR	3.53616	3.51861	2.87562	0.0107568	0.636115	-2.71657
SETAPAETATPAPVEKsPAKK	3.53005	5.9621	2.3907	0.0290943	0.636115	-3.39383
LVSNHsLHETSSVFVDSLTK	3.5258	4.66811	3.12395	0.00637583	0.636115	-2.36201
APASVPEtPTAVTAPHSSSWDTYYQPR	3.52481	4.84406	2.91214	0.00996485	0.636115	-2.6646
NKsTSSAMSGSHQDLSVIQPIVK	3.52272	4.47708	3.30034	0.00438297	0.636115	-2.10956
RAsQEANLLTLAQK	3.52246	5.54009	3.19367	0.00549932	0.636115	-2.26221
VAELALsLSSTSDDEPPSSVSHGAK	3.51871	5.29167	3.57188	0.00245458	0.636115	-1.72266
SQsLSSTDSSVHAPSEITVAHGSGLGK	3.51556	3.98498	3.0434	0.00755985	0.636115	-2.47724
GVEGPQGsPRPPAPIQQLNR	3.50794	3.51455	2.84827	0.0113897	0.636115	-2.75544
ASEtPPPVAQPKPEAPHPGLETTLQER	3.50687	2.84097	3.19867	0.0054412	0.636115	-2.25505
EGGGDSSAssPTEEEQEQGEIGACSDEGTAQEGK	3.5062	4.17246	2.78629	0.0129603	0.636115	-2.84332
sDNGELEDKPPAPPVR	3.5023	3.45875	2.94794	0.00924346	0.636115	-2.61357
HSsPTEERDEPAYPR	3.49496	2.83502	3.19734	0.00545667	0.636115	-2.25696
LHSDSGISVDsQSLHDQQPHTQTASGQALK	3.49419	4.78948	2.95128	0.00917875	0.636115	-2.6088
VLSSTINNQAVETDEGIEEEIPDsPGIEK	3.48388	5.70861	3.06448	0.00723063	0.636115	-2.44709
ALPAAHIPAPPHEGsPR	3.47959	2.82733	3.19848	0.00544338	0.636115	-2.25532
FVPAENDSILMNPAQDGEVQLsQNDDK	3.47837	3.41145	3.00102	0.00826671	0.636115	-2.5378
NLEEEENLGKGEYQESLRsLEEEGQELPQSADVQR	3.47016	3.41257	2.9429	0.00934189	0.636115	-2.62076
SSGTASSVAFtPLQGLEIVNPQAAEK	3.46916	4.03376	2.92661	0.00966696	0.636115	-2.64398
VKPAPLEIKPLPEWEELQAPVRsPITR	3.46848	2.82178	3.91743	0.0011727	0.636115	-1.23761
DVVMLDNLPDLPPALVPsPPKR	3.46681	3.83672	3.23045	0.00508594	0.636115	-2.20957
ADLEEQLsDEEK	3.46485	4.67243	3.03014	0.0077744	0.636115	-2.49619
sPLDKDTYPPSASVVGASVGGHR	3.46365	4.73152	2.98784	0.00849943	0.636115	-2.55663
SSGsETEQVVDFSDR	3.46306	5.42004	3.36713	0.00380137	0.636115	-2.01412
SEHTAPPPEEPTDKsPEAEDPLGVER	3.46283	2.81895	3.19802	0.00544869	0.636115	-2.25597
AIPELDAYEAEGLALDDEDVEELTAsQR	3.46019	2.81763	3.19845	0.00544378	0.636115	-2.25537
SESPDHMVsQYQQALEEIER	3.45703	4.48866	3.24622	0.00491815	0.636115	-2.18699
AASAAAAsAAAASAASGSPGPGEGSAGGEK	3.45619	3.6752	2.16455	0.0454564	0.636115	-3.69598
AGDAPVGAQASAAPTSVDGAPTSLGsPGLPAVSEQFK	3.45262	3.44876	2.89374	0.0103565	0.636115	-2.69079
ASGSFAPISQTPPSFsPPPPLVPPAPEDLR	3.45207	3.49164	2.82281	0.0120112	0.636115	-2.79157
DSSKGEDSAEEtEAKPAVVAPAPVVEAVSTPSAAFPSDATAENVK	3.4487	5.88593	2.37765	0.0298639	0.636115	-3.41156
APVAPtPPTLIK	3.44761	4.1559	2.73589	0.0143896	0.636115	-2.91455
FHFPPLDTHsPTNDVQPGR	3.44176	2.80842	3.1921	0.00551764	0.636115	-2.26445
AVVLPGGTATsPK	3.43891	2.80699	3.19789	0.00545027	0.636115	-2.25617
METDAPQPGLAsPDSPHDPCK	3.43696	4.02723	2.89084	0.0104197	0.636115	-2.69492
EEKDKDDQEWESPsPPKPTVFISGVIAR	3.42636	2.80071	3.1792	0.00567084	0.636115	-2.28291
AQSTDsLGTSGSLQSK	3.42601	3.99781	2.92951	0.0096083	0.636115	-2.63985
EYsPPYAPSHQQYPPSHATPLPK	3.42284	4.90061	2.33081	0.0327871	0.636115	-3.47496
KQPPKEPSEVPtPK	3.42062	2.79785	3.18698	0.00557805	0.636115	-2.27179
ASALSEHISPVVVIPAEASSPDsEPVLEK	3.40735	4.09764	2.75919	0.0137108	0.636115	-2.88164
ALsLGTIPSLTR	3.40247	4.03078	2.84799	0.0113965	0.636115	-2.75584
ATHGSNsLPSSAR	3.40233	2.7887	3.19272	0.00551045	0.636115	-2.26357
LDSsEMDHSENEDYTMSSPLPGK	3.39587	2.78547	3.18857	0.00555916	0.636115	-2.2695
TNTNVNCPIECFMPLDVQADREDsRE	3.39249	5.72416	2.42058	0.0274015	0.636115	-3.35309
QRGsETDTDSEIHESASDKDSLSK	3.39147	2.78327	3.17918	0.00567112	0.636115	-2.28295
TPsPEPVDKDFYSEFGNK	3.39103	5.11148	3.47719	0.00300523	0.636115	-1.85717
sQDKLDKDDLEK	3.38922	5.53611	3.097	0.00675009	0.636115	-2.40057
TVEDEDQDsEEEKDNDSYIK	3.38918	6.08063	2.6046	0.01886	0.636115	-3.09882
YStPHAFTFNTSSPSSEGSLSQR	3.38417	4.79843	2.81146	0.0122988	0.636115	-2.80767
TLSQGESQTsEHELFLDTK	3.38268	3.99669	2.86773	0.0109358	0.636115	-2.72778
RPDIQYPDATDEDITsHMEsEELNGAYK	3.38251	2.77879	3.20363	0.00538418	0.636115	-2.24795
LEGDsDVDSELEDRVDGVK	3.38227	3.98197	2.89976	0.0102266	0.636115	-2.68221
CSDVSELSSsPPGPYHQEPYVCKPEER	3.3821	5.44817	3.1132	0.00652265	0.636115	-2.3774
KIsILEEPSK	3.38055	3.89056	3.00673	0.00816785	0.636115	-2.52965
APLQSAVVTNAVsPAELTPK	3.37522	3.72288	3.28829	0.00449692	0.636115	-2.1268
GTLDEEDEEADsDTDDIDHR	3.36501	2.77004	3.19413	0.00549396	0.636115	-2.26155
SVtPTKEFLKDEIK	3.3648	5.08121	3.58699	0.0023765	0.636115	-1.70123
FQAPsPSTLLR	3.35943	2.76725	3.20163	0.0054071	0.636115	-2.25081
GAAAAAtGQPGTAPAGTPGAPPLAGMAIVK	3.35822	2.76665	3.14979	0.00603603	0.636115	-2.32502
TVLGPDTAEPATAEAAVAPPDAGLPLPGLPAEGsPPPK	3.34962	4.64573	2.93683	0.0094618	0.636115	-2.62942
EVAATEEDVTRLPsPTSPFSSLSQDQAATSK	3.34728	3.44373	2.77186	0.0133548	0.636115	-2.86373
EsSETPDQFMTADETR	3.34497	3.9788	2.84101	0.0115638	0.636115	-2.76575
QsPISTPTSPGSLR	3.34349	2.75928	3.1823	0.00563365	0.636115	-2.27848
TPTISPVITAPPSsPVLDTSDIR	3.33954	2.75731	3.19397	0.00549577	0.636115	-2.26177
LsPIMTEQDDLGEGDVHSMVYPPSAAK	3.3395	3.35848	2.9154	0.00989699	0.636115	-2.65996
AAsQPTSLAPEK	3.33602	2.75555	3.18972	0.00554567	0.636115	-2.26786
REEDEPEERsGDETPGSEVPGDK	3.33534	6.68282	2.68857	0.0158687	0.636115	-2.98118
KPPAPPsPVQSQsPSTNWSPAVPVK	3.33419	6.30429	2.97037	0.0088177	0.636115	-2.58157
SQLDDHPEsDDEENFIDANDDEDMEK	3.33096	3.40116	2.81329	0.012252	0.636115	-2.80508
VKAsPITNDGEDEFVPsDGLDKDEYTFSPGK	3.32146	2.74826	3.1739	0.00573509	0.636115	-2.29051
AEsPTPGMAQGMEPGAGQEGAMFVHAR	3.32002	4.10114	2.66635	0.0166129	0.636115	-3.0124
QNTAWEFEEsPR	3.31919	5.25846	3.37549	0.00373416	0.636115	-2.00218
LGSAPAASPALAsPEGPK	3.31747	2.74627	3.20182	0.0054049	0.636115	-2.25053
LRPsLDFDK	3.31559	2.74533	3.19783	0.00545095	0.636115	-2.25625
NKQDDDLNCEPLsPHNITPEPVSK	3.31364	4.0584	2.70942	0.0151998	0.636115	-2.95185
DQEPDVHYDFEPHVSANAWsPVMR	3.30551	2.74029	3.18694	0.00557843	0.636115	-2.27184
METEADAPsPAPSLGER	3.30385	2.73946	3.18515	0.00559975	0.636115	-2.27441
KDIDHETVVEEQIIGENsPPDYSEYMTGK	3.30007	3.38129	2.77473	0.0132754	0.636115	-2.85967
KYDDDIsPSEDKDTDSTK	3.29721	3.2708	3.04249	0.00757447	0.636115	-2.47854
IQPLEPDSPtGLSENPTPATEK	3.29652	4.55831	2.95144	0.00917582	0.636115	-2.60858
TSSSsPLSSPSK	3.29588	3.35106	2.86226	0.0110617	0.636115	-2.73557
KPPGTPPPSALPLGAPPPDALPPGPTPEDsPSLETGSR	3.29159	2.73333	3.19795	0.00544951	0.636115	-2.25607
QSPDHPTVGAGVLHItENGPTEVDYSPSDMQDSSLSHK	3.28616	4.1571	2.20065	0.0423717	0.636115	-3.64856
GLVSPQsPQK	3.2854	2.73023	3.20349	0.00538584	0.636115	-2.24815
GSSMSsPPPLPPPPPMSPSWSER	3.2823	2.72869	3.18132	0.00564543	0.636115	-2.27989
sEGSPVLPHEPAK	3.27811	2.72659	2.56338	0.0205186	0.636115	-3.15622
TALETESQDsAEPsGsEEESDPVSLER	3.26377	3.31789	2.42163	0.0273436	0.636115	-3.35165
VFGsLER	3.25703	3.26101	2.99837	0.00831302	0.636115	-2.54159
DSGGKtPGDFSYAYQKPEETTR	3.25597	4.01175	2.70335	0.0153917	0.636115	-2.96039
NNTAAETEDDEsDGEDRGGGTSGSLR	3.24825	3.38066	2.7172	0.0149572	0.636115	-2.94089
TCVADEsAENCDK	3.24791	2.71149	2.56178	0.0205857	0.636115	-3.15845
YSEPVSLGSAQsPPLSPLALGIK	3.24655	3.44673	2.62639	0.0180357	0.636115	-3.06837
TGSSPNSVSSSPtNSAITQLR	3.2445	2.70979	3.18674	0.0055808	0.636115	-2.27212
SLGsADELFK	3.23793	3.36787	2.7298	0.0145723	0.636115	-2.92314
DAEPQPGsPAAESLEEPDAAAGLSSTK	3.23741	3.30015	2.90229	0.0101726	0.636115	-2.67861
CDSSPDsAEDVR	3.23339	2.70423	2.56216	0.0205697	0.636115	-3.15792
MESEGGADDsAEEGDLLDDDDNEDRGDDQLELIK	3.22909	4.67391	2.30252	0.03468	0.636115	-3.51302
TFsATVR	3.22205	4.19742	2.08207	0.0532947	0.636115	-3.803
TEQDPNCSEPDAEGVsPPPVESQTPMDVDK	3.2177	2.69639	3.19676	0.0054633	0.636115	-2.25778
REHASIDAQSGAGVPNPSTSAsPKK	3.21062	4.70029	2.6588	0.0168731	0.636115	-3.02298
SNLDEEVNVIPPHtPVR	3.21053	4.28868	2.64562	0.017337	0.636115	-3.04146
NEGSEsAPEGQAQQR	3.21015	3.33983	2.71497	0.0150264	0.636115	-2.94404
SSLFsPR	3.20527	3.93608	2.73363	0.0144571	0.636115	-2.91773
LVEPHsPsPSSK	3.20396	3.43466	2.60521	0.0188364	0.636115	-3.09796
HGGSPQPLATTPLSQEPVNPPSEASPtR	3.20203	3.39231	2.63013	0.0178978	0.636115	-3.06314
LAGINPCTEtFTGTLQYMAPEIIDK	3.1997	3.31917	2.81273	0.0122663	0.636115	-2.80587
LTGFHETSNINDFsAGVANR	3.19819	3.21375	3.0198	0.00794589	0.636115	-2.51097
QSSVTQVTEQsPK	3.18904	3.31711	2.80283	0.0125217	0.636115	-2.8199
TILETsFHQHR	3.18781	3.85865	2.8373	0.0116535	0.636115	-2.77101
VKASPItNDGEDEFVPSDGLDKDEYTFSPGK	3.18704	3.41167	2.63724	0.0176381	0.636115	-3.05319
KEPAITSQNsPEAR	3.18649	4.74716	2.61317	0.0185314	0.636115	-3.08684
GEsIEPLDPSEK	3.18467	4.03463	2.58814	0.0195063	0.636115	-3.12177
sFEEKVENLK	3.1828	3.82434	2.86393	0.011023	0.636115	-2.73318
YGPADVEDTTGSGATDSKDDDDIDLFGsDDEEESEEAK	3.18278	3.92511	2.28713	0.0357516	0.636115	-3.53364
MESEGGADDsAEEGDLLDDDDNEDRGDDQLELIKDDEK	3.18212	5.49923	2.37619	0.029951	0.636115	-3.41354
TLDKVsLEETAQLPSAPQGSR	3.18198	3.23942	2.93191	0.00955998	0.636115	-2.63643
DQGsPLAAADVLKPQDSPLGLAK	3.17993	4.00761	2.60581	0.0188131	0.636115	-3.09712
VLEEGsVEAR	3.17727	4.10786	2.46478	0.0250664	0.636115	-3.29251
RQsNLQEVLER	3.1772	3.19055	3.66935	0.00199269	0.636115	-1.58479
AGEPNsPDAEEANsPDVTAGCDPAGVHPPR	3.17652	5.4338	2.42872	0.0269562	0.636115	-3.34195
TRDDGDEEGLLtHSEEELEHSQDtDADDGALQ	3.17585	3.3053	2.3402	0.0321804	0.636115	-3.46228
QITQEEDDsDEEVAPENFFSLPEK	3.17443	3.78759	2.4369	0.0265161	0.636115	-3.33075
SKFDsDEEEEDTENVEAASSGK	3.17424	4.54224	2.8284	0.0118721	0.636115	-2.78365
VTNDIsPESsPGVGR	3.17319	2.67413	3.18017	0.00565922	0.636115	-2.28153
TLLIKtVETR	3.1711	4.225	2.69122	0.0157823	0.636115	-2.97746
GWsMSEQSEESVGGR	3.16902	2.67205	3.19148	0.00552491	0.636115	-2.26534
FLESAAADFsDEDEDDDVDGR	3.16455	3.96063	2.62576	0.0180592	0.636115	-3.06926
CQPGGGPPSPPPGIPGQPLPsPTR	3.16324	2.66916	3.18681	0.00557998	0.636115	-2.27202
MAEESsSSSSSSSPTAATSQQQQLK	3.16242	3.27303	2.84874	0.0113786	0.636115	-2.75477
VSLSPHSPLLsPK	3.16226	4.54658	2.79515	0.0127235	0.636115	-2.83078
TDsREDEIsPPPPNPVVK	3.15723	4.03046	2.20578	0.041949	0.636115	-3.64179
ILEDHGsPAGEIDDEDKDKDETETVK	3.15626	2.66567	3.20263	0.00539565	0.636115	-2.24938
LPVHVYEVDEEVDKDEDAAsLGSQK	3.15432	3.95619	2.64125	0.0174934	0.636115	-3.04758
sPKPAAPAAPPFSSSSGVLGTGLCELDR	3.15347	5.91045	3.0264	0.00783597	0.636115	-2.50154
TVsSPPTSPRPGSAATVSASTSNIIPPR	3.14356	4.35375	2.46127	0.025245	0.636115	-3.29734
SPGsPPGPELPIETALDDR	3.14124	2.65816	3.18774	0.00556906	0.636115	-2.2707
EMLWGSSTQLASDGsPK	3.14087	2.65797	3.20179	0.00540531	0.636115	-2.25059
GSVPLSsSPPATHFPDETEITNPVPK	3.14082	2.65795	2.53735	0.0216365	0.636115	-3.19235
CQVAFsYLPQNDDELELK	3.14033	2.6577	3.1972	0.00545827	0.636115	-2.25716
sPMHYMYRPR	3.13709	2.65608	2.52135	0.0223522	0.636115	-3.21451
ATGQSFSQGtTSR	3.13569	3.92128	2.67231	0.0164099	0.636115	-3.00402
KVsIIETK	3.13289	3.31679	2.71673	0.0149717	0.636115	-2.94155
NLDPDPEPPsPDSPTETFAAPAEVR	3.13103	2.65305	3.16516	0.00584237	0.636115	-2.30302
VsLVGADDLR	3.12999	3.71335	2.9465	0.00927158	0.636115	-2.61563
SHDFYSHELSsPVDSPSSLR	3.12761	2.65134	3.17855	0.00567877	0.636115	-2.28386
NSQEDSEDsEDKDVK	3.12659	3.10491	2.51836	0.0224883	0.636115	-3.21864
EEsDDELSLGHGR	3.1264	4.48553	2.82392	0.0119834	0.636115	-2.79
ASTTSLSGsDSETEGK	3.12357	2.64932	3.16521	0.0058418	0.636115	-2.30295
VREsDEETQIK	3.12284	4.14457	2.69136	0.0157778	0.636115	-2.97727
SIsLGDSEGPIVATLAQPLR	3.11632	3.20786	2.89007	0.0104363	0.636115	-2.69601
NLTANDPSQEYVAsEGEEDPEVEFLK	3.11573	3.38481	2.58418	0.0196647	0.636115	-3.12727
KPsVSEEVQATPNK	3.11423	6.18596	2.75688	0.0137768	0.636115	-2.88491
KPLPTAAAQCsFEDPDSAVDDR	3.10216	5.26828	3.00043	0.00827694	0.636115	-2.53864
sPRPQQDPARPQEPTMPPPETPSEGR	3.09779	3.32644	2.25224	0.0382981	0.636115	-3.58023
SELCSsPLGK	3.09467	3.29108	2.73525	0.0144087	0.636115	-2.91545
TSDDEVGsPKEESR	3.08873	2.6319	3.10946	0.00657452	0.636115	-2.38275
LMHNAsDSEVDQDDVVEWK	3.08598	4.91376	2.69567	0.0156379	0.636115	-2.9712
sGYGFNEPEQSR	3.07521	2.62514	3.19105	0.00553006	0.636115	-2.26596
KPPAPPsPVQSQSPSTNWsPAVPVK	3.07483	2.62495	2.55925	0.0206919	0.636115	-3.16195
GNDPLTSsPGR	3.07478	5.97424	2.72445	0.0147347	0.636115	-2.93068
SLIPDIKPLAGQEAVVDLHADDSRIsEDETER	3.07469	3.92491	2.23631	0.0395154	0.636115	-3.6014
ACsTPHVQVAGK	3.0743	3.27996	2.69589	0.0156308	0.636115	-2.97089
QGQSQAASSSSVTsPIK	3.07338	4.28911	3.00976	0.00811586	0.636115	-2.52532
sISLGDSEGPIVATLAQPLR	3.07014	3.18477	2.88462	0.0105561	0.636115	-2.70376
GAAEEAELEDsDDEEKPVKQDDFPK	3.06799	5.92174	2.95364	0.0091334	0.636115	-2.60544
EPAFEDITLEsER	3.06759	2.62133	3.15362	0.00598717	0.636115	-2.31954
tPLTQDPASITDNLLQLPAR	3.0674	4.95548	3.33155	0.00410098	0.636115	-2.06495
SPPTTMLLPAsPAK	3.06679	3.63215	2.52485	0.0221935	0.636115	-3.20966
TFSFCGtIEYMAPEIIR	3.06176	3.1212	3.64223	0.00211173	0.636115	-1.62309
EVAENQQNQSsDPEEEKGSQPPPAAESQSSLR	3.0573	4.76395	2.10904	0.0506058	0.636115	-3.76822
ALSSLHGDDQDsEDEVLTIPEVK	3.05677	3.05081	2.60908	0.0186876	0.636115	-3.09256
DGQVINETsQHHDDLE	3.04694	2.61101	2.56198	0.0205773	0.636115	-3.15817
TPTPStPGDTQPNTPAPVPPAEDGIK	3.04135	3.41211	2.0977	0.051721	0.636115	-3.78287
ESEDKPEIEDVGsDEEEEKK	3.04097	6.53888	2.43254	0.0267502	0.636115	-3.33673
GLSGsDPTLNYNSLSPQEGPPNHSTSQGPQPGSDPWPK	3.03857	2.60682	3.18883	0.00555611	0.636115	-2.26913
GLQLtPGIGGMQQHFFDDEDR	3.03536	4.95464	3.10415	0.00664879	0.636115	-2.39034
ESAAPAAAPTAEAPPPSVVTRPEPQALPsPAIR	3.0342	4.06077	2.07745	0.0537691	0.636115	-3.80895
ANFDEENAYFEDEEEDSSNVDLPYIPAENsPTR	3.02999	6.1052	2.73949	0.0142827	0.636115	-2.90947
sLNLQAESVR	3.02972	5.15068	2.96066	0.00899963	0.636115	-2.59542
AEsPAEKVPEESVLPLVQK	3.02953	5.11668	2.50424	0.0231421	0.636115	-3.23815
TFQQIQEEEDDDYPGSYsPQDPSAGPLLTEELIK	3.02754	5.17704	2.43504	0.0266156	0.636115	-3.3333
AAAETQsLR	3.02495	3.8557	2.6308	0.017873	0.636115	-3.0622
TPSPLVLEGTIEQSsPPLSPTTK	3.02263	5.19678	2.39947	0.0285871	0.636115	-3.38188
GPGEPDsPTPLHPPtPPILSTDR	3.01126	4.73303	2.10502	0.050998	0.636115	-3.77341
AAAAAPAsEDEDDEDDEDDEDDDDDEEDDsEEEAMETTPAK	3.01041	2.59274	2.55868	0.0207163	0.636115	-3.16276
SSEPPPPPQPPTHQAsVGLLDTPR	3.00528	4.72122	2.10725	0.05078	0.636115	-3.77053
VAPAQPsEEGPGR	3.00358	2.58933	3.16918	0.00579277	0.636115	-2.29726
ATAQPPTETGESsQAEENIEAVDETKPK	3.00135	6.03964	2.73434	0.0144359	0.636115	-2.91673
SsSDEETLSER	2.99901	3.16788	2.8449	0.0114703	0.636115	-2.76023
AAsSPDGFFWTQGSPKPGTASPK	2.99771	4.53619	2.598	0.0191165	0.636115	-3.10801
YRsPEPDPYLSYR	2.99608	5.81259	2.85797	0.0111613	0.636115	-2.74166
HPPLYQAGLTPPLsPPK	2.99481	5.7399	3.01173	0.00808216	0.636115	-2.5225
LAADPSVVNLGQGFPDIsPPTYVK	2.99101	3.18324	2.78611	0.0129652	0.636115	-2.84358
IEDsEPHIPLIDDTDAEDDAPTK	2.991	4.40622	2.32737	0.0330116	0.636115	-3.47959
SASsCDVSSSPSLPSR	2.99064	3.16359	2.82297	0.0120072	0.636115	-2.79135
GDREEEVERPVSsPGDPEQK	2.98386	3.30599	2.19095	0.0431808	0.636115	-3.66133
SRSPLDKDtyPPSASVVGASVGGHR	2.98365	3.9183	2.11081	0.0504331	0.636115	-3.76592
sASLLFGMR	2.97882	3.18508	2.76784	0.0134668	0.636115	-2.86942
APLKPYPVsPSDK	2.97854	5.52184	3.17049	0.00577666	0.636115	-2.29539
GEYQEsLRSLEEEGQELPQSADVQR	2.97116	5.5385	2.15088	0.0466782	0.636115	-3.71385
IQDPTEDAEAEDtPR	2.97053	4.29081	2.41904	0.0274861	0.636115	-3.35518
SPsLsPSPPSPLEK	2.96802	2.57154	2.56118	0.020611	0.636115	-3.15928
YGGSVGSQPPPVAPEPGPVPSsPSQEPPTKR	2.96719	5.3161	2.30382	0.0345908	0.636115	-3.51127
DQTAALPLAAEETANLPPSPPPsPASEQTVTVEEDLLTASK	2.96609	3.19556	2.29578	0.0351458	0.636115	-3.52206
NDsPTQIPVSSDVCR	2.96463	3.93488	2.12974	0.0486262	0.636115	-3.74138
VEFDEEFSGAPVEGAGEEALtPSVPINK	2.96408	2.56958	2.55677	0.0207968	0.636115	-3.1654
GGGGDMAEPsEAGDAPPDDGPPGELGPDGPDGPEEK	2.95962	3.18907	2.31984	0.0335091	0.636115	-3.48973
IALESEGRPEEQMESDNCsGGDDDWTHLSSK	2.95346	3.12199	2.38869	0.0292114	0.636115	-3.39656
VEEEQEADEEDVsEEEAESK	2.94787	4.11358	1.95097	0.0683153	0.636115	-3.96895
EHANsKQEEDNTQSDDILEESDQPTQVSK	2.94586	3.80535	2.22934	0.0400594	0.636115	-3.61064
DQTAALPLAAEETANLPPsPPPsPASEQTVTVEEDLLTASK	2.94428	6.03425	2.69092	0.0157919	0.636115	-2.97787
KDEGsYTLEEPK	2.94128	6.0616	2.63396	0.0177575	0.636115	-3.05778
tPDTSTYCYETAEK	2.93654	6.27063	2.51954	0.0224343	0.636115	-3.21701
QVAEQGGDLsPAANR	2.93628	4.86057	2.57818	0.0199076	0.636115	-3.13563
EEPsPVKAEVAEK	2.9357	5.29516	2.27085	0.0369196	0.636115	-3.55542
TDATDGKDYNASAStISPPSSMEEDKFSR	2.93369	5.35753	2.21585	0.0411314	0.636115	-3.62849
NSVLSDPGLDsPRtSPVIMAR	2.93303	3.11254	2.40185	0.0284511	0.636115	-3.37864
ENsFGSPLEFR	2.93252	2.96947	2.61293	0.0185407	0.636115	-3.08719
TNsPAYSDISDAGEDGEGKVDSVK	2.93248	2.55378	3.17405	0.00573318	0.636115	-2.29029
LQGGPPEsPEDESAK	2.93081	3.72039	2.66477	0.016667	0.636115	-3.01461
TALEtESQDsAEPSGsEEESDPVSLER	2.92663	2.55085	2.54488	0.021307	0.636115	-3.1819
AsPITNDGEDEFVPSDGLDKDEYTFSPGK	2.92632	3.21453	2.24499	0.0388477	0.636115	-3.58987
MHEGDEGPGHHHKPGLGEGtP	2.92632	2.5507	2.56377	0.0205019	0.636115	-3.15567
QPTAEGSGSDAHSVESLTAQNLSLHSGTAtPPLTSR	2.92627	3.77742	2.23087	0.0399393	0.636115	-3.60861
LKCGSGPVHISGQHLVAVEEDAEsEDEEEEDVK	2.92598	4.44891	2.18763	0.0434617	0.636115	-3.66571
RGsPEEAAEREPR	2.92567	2.55037	3.06306	0.00725243	0.636115	-2.44913
GTEPSPGGTPQPSRPVsPAGPPEGVPEEAQPPR	2.92495	3.73968	2.26758	0.0371586	0.636115	-3.55978
EIAIVHsDAEKEQEEEEQKQEMEVK	2.92444	3.87539	2.13808	0.0478491	0.636115	-3.73054
GPPsPPAPVMHsPSRK	2.92378	3.26406	2.18317	0.0438404	0.636115	-3.67156
TPTSsPASSPLVAK	2.91911	4.97064	2.49747	0.023462	0.636115	-3.2475
StPVSQLGSADFPEAPDPFQPLGADSGDPFQSK	2.91811	2.54659	2.55982	0.0206681	0.636115	-3.16117
AASEQQADTSGGDSPKDESKPPFSyAQLIVQAISSAQDR	2.91685	5.72028	2.89336	0.0103648	0.636115	-2.69133
EGETQGVAFEHESPADFQNSQsPVQDQDK	2.9155	5.1793	2.34656	0.0317752	0.636115	-3.45368
KIsENSYSLDDLEIGPGQLSSSTFDSEK	2.91265	3.20806	2.23705	0.0394575	0.636115	-3.60041
ISAPELLLHsPAR	2.91222	2.54365	3.07825	0.0070232	0.636115	-2.42739
LAPVPsPEPQKPAPVSPESVK	2.91177	5.30689	2.23614	0.0395282	0.636115	-3.60162
KPIETGsPK	2.91067	3.71442	2.29875	0.0349396	0.636115	-3.51807
GMPPGLQGQSVSSGSSEIKsDDEGDENLQDTK	2.9104	3.25681	2.17458	0.0445791	0.636115	-3.68283
ESTESSNTtIEDEDVK	2.90824	3.18791	2.23766	0.0394104	0.636115	-3.5996
GSSPSIRPIQGSQGSSsPVEK	2.90483	3.16622	2.29201	0.035409	0.636115	-3.52712
QAAPGPQQSQsPSSR	2.9035	3.1796	2.66221	0.016755	0.636115	-3.0182
AEDEECENDGVGGNLLCSyGTPPDSPGNLLSFPR	2.90077	5.17185	2.32591	0.0331077	0.636115	-3.48156
EsNEELTESCETK	2.89749	2.53628	2.55877	0.0207125	0.636115	-3.16263
LsPPAPPLLASAASSSSLLSASSPASSLGSGTPGTSSDSR	2.89693	5.2319	2.29373	0.0352884	0.636115	-3.52481
ASsPPDRIDIFGR	2.89533	3.19917	2.2356	0.0395703	0.636115	-3.60234
sIGTGGIQDLK	2.89514	3.01055	2.95904	0.00903036	0.636115	-2.59774
EVDEDsEPER	2.89151	2.53329	2.55927	0.0206912	0.636115	-3.16193
IISVtPVK	2.8903	5.9432	2.68085	0.0161237	0.636115	-2.99204
TSTsVTSVNQASTSR	2.88966	4.59119	2.42018	0.0274234	0.636115	-3.35363
DSLEASPVLEDNSSHKtPDSLEPSPLK	2.88959	4.95365	2.48253	0.024183	0.636115	-3.2681
ESHtPVSIQEEIVGDFK	2.88669	3.8978	2.08659	0.0528359	0.636115	-3.79719
sQEEPKDTFEHDPSESIDEFNK	2.88656	2.53082	2.55224	0.02099	0.636115	-3.17169
KEDSDEEEDDDsEEDEEDDEDEDEDEDEIEPAAMK	2.88528	2.53018	2.54941	0.0211113	0.636115	-3.17562
sISTSGPLDKEDTGR	2.88491	4.43775	2.20635	0.0419023	0.636115	-3.64104
DLSSSPPGPyGQEMYAFR	2.88418	2.52962	2.51722	0.0225406	0.636115	-3.22022
NSNsPPSPSSMNQR	2.88374	2.52941	2.55747	0.0207673	0.636115	-3.16443
GEGDIHENVDTDLPGSLGQSEEKPVPAAPVPsPVAPAPVPSR	2.88247	4.97686	2.45759	0.0254329	0.636115	-3.30239
TLEVVSPSQsVTGSAGHTPYYQsPTDEK	2.87847	2.52677	2.56076	0.0206286	0.636115	-3.15987
QQQLEEEAAKPPEPEKPVsPPPVEQK	2.87668	2.52588	2.55904	0.0207008	0.636115	-3.16225
SHCIAEVENDEMPADLPsLAADFVESK	2.87636	4.31649	2.30428	0.0345591	0.636115	-3.51065
KPDGVKEStESSNTTIEDEDVK	2.87516	5.26209	2.2054	0.0419807	0.636115	-3.6423
TALETEsQDSAEPsGsEEESDPVSLER	2.87069	2.52288	2.54299	0.0213894	0.636115	-3.18453
RPGTQGHLGPEKEEEEsDGEPEDSSTS	2.87068	5.76128	2.74166	0.0142184	0.636115	-2.9064
EREDESEDEsDILEESPCGR	2.86992	3.28972	2.0988	0.0516118	0.636115	-3.78145
sLVGGLLQSK	2.86806	3.76512	2.55339	0.0209409	0.636115	-3.1701
SEPAVVsLEYGVAR	2.86774	2.52141	3.17905	0.00567268	0.636115	-2.28313
NLESEGKPEDEGSTEDEGKsDEEEKPDMEGK	2.86641	4.36887	2.18856	0.0433827	0.636115	-3.66448
LGLAVIHGEAQCTELDMDDGRHsPPMVK	2.86607	2.52057	2.55753	0.0207646	0.636115	-3.16434
EHASIDAQSGAGVPNPSTSAsPKKsPPPAK	2.86358	4.78465	1.91827	0.0726131	0.636115	-4.00948
EEAPASPLRPLYPQIsPLK	2.8623	3.12467	2.30672	0.0343927	0.636115	-3.50738
SSEPVKETVQTTQsPTPVEK	2.86044	5.07954	2.33663	0.0324094	0.636115	-3.4671
YYsDSDDELTVEQR	2.86013	5.22474	2.21767	0.0409854	0.636115	-3.62609
TKPTQAAGPSsPQKPPtPEETK	2.8598	3.20002	2.20392	0.0421019	0.636115	-3.64425
sPLHVGETR	2.85048	2.51278	2.55921	0.0206937	0.636115	-3.16201
EKtPsPKEEDEEPESPPEK	2.8442	6.77457	2.61397	0.0185013	0.636115	-3.08573
QLPALDGSLMGPEsPPAQEEEAPVSPHK	2.84077	2.50792	2.55493	0.0208752	0.636115	-3.16796
IHVsDQELQSANASVDDSRLEELK	2.83931	3.1985	2.18659	0.0435493	0.636115	-3.66707
VsEPLLSATSASPTQVVSQLPMGR	2.839	3.03913	2.84422	0.0114866	0.636115	-2.7612
VLDEEGsEREFDEDsDEKEEEEDTYEK	2.83821	3.82064	2.08842	0.0526504	0.636115	-3.79483
RDsWSYINSK	2.83704	2.50606	2.55611	0.0208252	0.636115	-3.16633
VRPAsTGGLSLLPPPPGGK	2.83675	4.50142	2.11243	0.0502759	0.636115	-3.76383
GNLLHFPsSQGEEEKEK	2.8342	2.50463	2.54541	0.0212842	0.636115	-3.18117
ERDHsPTPSVFNsDEER	2.83386	2.50447	2.55632	0.0208159	0.636115	-3.16602
SsPGLYTSPGQDSLQPTAVSPPYGGDISPVSPSR	2.83362	5.26132	2.2021	0.0422517	0.636115	-3.64664
QsPISTPTsPGSLR	2.83088	2.50297	2.56123	0.0206088	0.636115	-3.15921
ESKtPPPYSVYER	2.82577	4.97719	2.40037	0.0285357	0.636115	-3.38065
sPQAQEAPVNIDEGLTGCTIQLLPAQDK	2.82422	3.03842	2.37703	0.0299008	0.636115	-3.4124
EDVIEKAELEEMEEVHPsDEEEEDATK	2.82279	3.13863	2.22357	0.0405149	0.636115	-3.61829
SSYSSPTSLsPR	2.82255	5.78247	2.73853	0.014311	0.636115	-2.91081
RPPsVGDVFHGISK	2.82245	3.14851	2.23737	0.0394333	0.636115	-3.59999
REDEGEPGDEGQLEDEGsQEK	2.82095	4.72044	1.92949	0.071112	0.636115	-3.99562
EAGSGPARQsPVAMETASTGVAGVSSAMDHTFSTTSK	2.82076	5.56891	2.78484	0.0129994	0.636115	-2.84537
SNSSYLGSDEMGsGDELPCDMR	2.81734	5.01586	2.35551	0.0312134	0.636115	-3.44158
sPEGEQEDRPGLHAYEKEDSDEVHLEELSLSK	2.81655	2.49581	2.55897	0.0207037	0.636115	-3.16234
MGEsDDSILR	2.81421	3.1373	2.22623	0.0403038	0.636115	-3.61475
ASLEVSRsPR	2.81403	2.49455	2.5626	0.0205509	0.636115	-3.1573
IDENsDKEMEVEESPEK	2.81341	2.49424	2.56165	0.020591	0.636115	-3.15862
KSNLDEEVNVIPPHtPVR	2.81188	4.20362	2.27192	0.0368419	0.636115	-3.55399
QVEKEEtNEIQVVNEEPQR	2.81163	3.46123	2.47713	0.0244483	0.636115	-3.27552
TPLDLFAHFGPEPGDHSDPLPPSAPSPtR	2.81154	3.1356	2.23295	0.0397764	0.636115	-3.60585
ALPTSKPEGSLHSsPVGPSSSK	2.81147	2.49327	2.56196	0.0205782	0.636115	-3.1582
GLMAGGRPEGQYsEDEDTDTDEYK	2.81143	4.5347	2.06354	0.0552182	0.636115	-3.82678
TGSSsPPGGPPKPGSQLDSMLGSLQSDLNK	2.80938	6.51637	2.67021	0.016481	0.636115	-3.00697
AAGsPSPLPAPDPAPK	2.80741	5.83604	2.65365	0.0170528	0.636115	-3.0302
APGLITPGsPPPAQQNQYVHISSSPQNTGR	2.80672	3.7215	2.18389	0.0437795	0.636115	-3.67062
VAVNALAVGEPGTASKPAsPIGGPTQEEK	2.80662	4.37769	2.18495	0.0436891	0.636115	-3.66923
YTPPTQPPIsPPYQEACTLK	2.80651	3.07047	2.3326	0.0326703	0.636115	-3.47254
SPNSHDsEPWTLLR	2.80583	3.05632	2.3511	0.0314896	0.636115	-3.44756
VQNHLPASGPTQPPVVSSTNEGSPsPPEPTGK	2.80131	3.05292	2.34158	0.0320918	0.636115	-3.46041
SsILPFtPPVVK	2.80029	2.48768	3.19818	0.0054469	0.636115	-2.25575
GVDFESsEDDDDDPFMNTSSLR	2.80024	3.78291	2.11918	0.0496267	0.636115	-3.75508
LGSLTPEIVSTPSsPEEEDK	2.79783	2.9732	2.46962	0.0248224	0.636115	-3.28585
AQPFGFIDsDTDAEEERIPATPVVIPMK	2.79731	2.48619	2.55976	0.0206704	0.636115	-3.16124
RTsPQVLGSILK	2.79639	2.48573	2.55362	0.0209311	0.636115	-3.16978
FAsDDEHDEHDENGATGPVKR	2.79573	2.4854	2.5622	0.0205678	0.636115	-3.15785
IILDLISEsPIK	2.79456	3.51799	2.35851	0.0310276	0.636115	-3.43752
KPEPLsPASYHQPEGVAR	2.79278	5.60779	2.84945	0.0113618	0.636115	-2.75377
SGsPSDNsGAEEMEVSLAKPK	2.79192	2.48349	2.5564	0.0208128	0.636115	-3.16592
SsGTASSVAFTPLQGLEIVNPQAAEK	2.79132	4.27273	2.25824	0.0378481	0.636115	-3.57223
LLRPLsPVtPPPPNSGSK	2.79122	3.11176	2.25969	0.0377404	0.636115	-3.5703
RPAQPHRPsPASSLQR	2.79018	2.80166	2.72703	0.0146561	0.636115	-2.92704
DKDQPPSPsPPPQSEALSSTSR	2.78984	5.7793	2.6999	0.015502	0.636115	-2.96525
SETAPLAPTIPAPAEKtPVK	2.78817	2.48162	2.54522	0.0212926	0.636115	-3.18144
DFTNEAPPAPLPDASASPLsPHRR	2.78806	2.48157	2.56309	0.0205305	0.636115	-3.15662
FGsNINLEADES	2.78762	3.17256	2.16833	0.0451245	0.636115	-3.69103
ATGGLCLLGAYADsDDDDNDVSEK	2.78509	2.48008	2.55577	0.0208393	0.636115	-3.16679
LNSSGSSEDsFVEIR	2.78352	4.43241	2.08995	0.0524957	0.636115	-3.79286
TKQPQENTTHVEEVTEAGDsEGEQSYFVSTPDEHPGGHDR	2.78303	5.21219	2.17005	0.0449735	0.636115	-3.68877
CIFMSETQSsPTK	2.78258	4.65726	2.5697	0.0202556	0.636115	-3.14744
VSESPsPVTTNTPAQFASVSPTVPEFLK	2.78181	4.49104	2.07602	0.0539165	0.636115	-3.81078
DNSIsPESDVDTASTISLVTGETER	2.78106	5.2543	2.15852	0.0459916	0.636115	-3.70387
DRPVSQPSLVGsKEEPPPAR	2.78018	3.82224	2.06283	0.0552934	0.636115	-3.8277
LLQQQEEEEACLEEEEEEEDsDEEDQR	2.77836	2.47671	2.55349	0.0209366	0.636115	-3.16996
EEsEESEAEPVQR	2.77788	2.47648	2.55736	0.0207721	0.636115	-3.16459
MDTDLYDEFGNYIGPELDsDEDDDELGR	2.77726	2.47617	2.53669	0.0216654	0.636115	-3.19326
ADAASSLTVDVtPPTAK	2.77642	2.47574	2.56211	0.0205715	0.636115	-3.15798
SLGLsLsGGDQEDAGR	2.77633	3.86997	2.00306	0.0619415	0.636115	-3.90367
TNSGISSASGGSTEPTtPDSERPAQALLR	2.77454	5.23343	2.16695	0.0452449	0.636115	-3.69283
SPGSTPTtPTSSQAPQK	2.77405	4.28815	2.208	0.0417681	0.636115	-3.63887
LTPPsPVR	2.77367	4.38133	2.15944	0.0459094	0.636115	-3.70266
AKsVEDDAEGHLIYHVGDWLQER	2.77302	2.47405	2.55303	0.0209562	0.636115	-3.1706
DKTESVTSGPMSPEGsPSKSPsK	2.77056	5.6107	2.75581	0.0138072	0.636115	-2.88642
sIDTQTPSVQER	2.77053	5.09862	2.25312	0.0382318	0.636115	-3.57906
FRIsHELDSASSEVN	2.77011	2.47259	2.56058	0.0206361	0.636115	-3.16011
NLsFEIK	2.77002	3.8773	2.00416	0.0618126	0.636115	-3.90228
FPSsPLR	2.76783	2.47145	2.54612	0.0212535	0.636115	-3.18019
STPsPVLQPR	2.76731	5.07945	3.28092	0.00456811	0.636115	-2.13735
KsPIINESR	2.76567	5.59983	2.76596	0.0135195	0.636115	-2.87208
DNPsPEPQLDDIKR	2.76235	3.07552	2.279	0.0363308	0.636115	-3.54453
SCMLTGtPESVQSAK	2.76029	4.13171	2.34976	0.0315735	0.636115	-3.44936
AVRPEVNTVASSDEVCDGDREKEEPPsPIEATPPQSLLEK	2.75965	2.46736	2.55608	0.0208265	0.636115	-3.16637
HSEEAEFTPPLKCsPK	2.75643	2.46575	2.56206	0.0205739	0.636115	-3.15806
SASCGsPLSGGAEEASGGTGYGGEGSGPGASDCR	2.75585	3.73359	2.13169	0.0484433	0.636115	-3.73885
ELSSTEAGSTVAGAALRPSHHsQR	2.75568	3.09055	2.24836	0.0385911	0.636115	-3.58539
SGsAAQAEGLCK	2.75362	3.10088	2.21524	0.0411806	0.636115	-3.6293
KPSVsEEVQATPNK	2.75195	5.8808	2.51184	0.0227879	0.636115	-3.22765
DDDDIDLFGsDDEEESEEAKR	2.75176	3.11988	2.14689	0.0470399	0.636115	-3.71905
LPISDsPPDTQEIHVIEQEK	2.74978	2.46243	2.5474	0.0211982	0.636115	-3.17841
EELEQQtDGDCEEDEEEENDGETPK	2.74975	3.0977	2.23439	0.0396642	0.636115	-3.60394
LKFsDDEEEEEVVKDGRPK	2.74964	5.69408	2.68627	0.0159443	0.636115	-2.98442
ASsPAESSPEDSGYMR	2.74687	2.46097	2.55334	0.0209429	0.636115	-3.17016
QNSATEsADSIEIYVPEAQTR	2.74627	5.00724	2.26492	0.037354	0.636115	-3.56334
ASVVDPSTESSPAPQEGSEQPAsPASPLSSR	2.74581	3.79237	2.05104	0.0565502	0.636115	-3.84276
DLsMSEEDQMMR	2.74433	3.77868	2.06909	0.0546354	0.636115	-3.81967
YVDEENsDGETSNHR	2.74248	2.78792	2.56849	0.0203056	0.636115	-3.14912
GRKEsEFDDEPK	2.74227	2.45867	2.55478	0.0208814	0.636115	-3.16816
VSTGDTsPCGTEEDSSPASPMHER	2.7402	5.73881	2.51669	0.0225647	0.636115	-3.22095
SFtAADSKDEEVK	2.73969	4.62558	1.92114	0.0722269	0.636115	-4.00594
KtSEGIIPTDSDNEKGER	2.73868	3.09317	2.22501	0.0404004	0.636115	-3.61637
MSKPGsPGSVIPAQAHGK	2.73528	2.45518	2.56008	0.0206571	0.636115	-3.16081
ERsPALKsPLQSVVVR	2.72976	3.16963	2.10391	0.0511076	0.636115	-3.77486
RDLsFLLDK	2.72863	3.09793	2.58324	0.0197029	0.636115	-3.1286
RSssPAELDLKDDLQQTQGK	2.72838	2.45173	2.54064	0.021492	0.636115	-3.18779
IEDVGsDEEDDsGKDKK	2.72746	2.45127	2.53721	0.0216425	0.636115	-3.19254
SRsAPPNLWAAQR	2.7271	4.89776	2.2951	0.0351928	0.636115	-3.52297
IPDPDSDDVsEVDAR	2.72697	3.02355	2.30232	0.0346936	0.636115	-3.51328
IsFEDEPR	2.72363	2.98285	2.36785	0.0304542	0.636115	-3.42486
DMsPLSETEMALGKDVtPPPETEVVLIK	2.72261	2.44884	2.53845	0.0215878	0.636115	-3.19082
EVLYDsEGLsGEER	2.72257	5.89863	2.47138	0.0247344	0.636115	-3.28344
sPVDSGTILR	2.72215	3.10995	2.18908	0.0433384	0.636115	-3.66379
STsYQELSEELVQVVENSELADEQDKETVR	2.7196	2.44734	2.54998	0.021087	0.636115	-3.17483
GHVsPAEDQTIQAPPVSVSALAR	2.71778	2.44643	2.55962	0.0206765	0.636115	-3.16144
IDHLSSSAPGsPPDLLESVPK	2.71748	4.71741	2.42493	0.0271624	0.636115	-3.34713
TVDVPASLPtPPHNNQEELR	2.71743	4.55931	1.96392	0.0666789	0.636115	-3.95282
QQQLEEEAAKPPEPEKPVsPPPIESK	2.71634	2.4457	2.56016	0.0206539	0.636115	-3.1607
SADEADELPPDLPKPPsPAPSSEDPGLAQPR	2.71557	2.44532	2.5557	0.0208423	0.636115	-3.16689
KLsPIIEDSR	2.71477	3.59947	2.22674	0.0402641	0.636115	-3.61409
RDsITPDIATKPGQPLFLDSISPK	2.71374	2.44441	2.55963	0.020676	0.636115	-3.16143
NsGIWESPELDR	2.71182	3.57173	2.24967	0.0384914	0.636115	-3.58364
VEPISEGESEEVEVTDIsDEDEEDGEVFK	2.71102	2.99622	2.30362	0.0346045	0.636115	-3.51154
TGSSSPPGGPPKPGSQLDsMLGSLQSDLNK	2.7108	3.01135	2.27818	0.0363894	0.636115	-3.54562
DTSENADGQsDENKDDYTIPDEYR	2.71033	3.12175	2.1613	0.0457447	0.636115	-3.70024
DSGQESEsIPEYTAEEEREDNR	2.71004	4.30669	2.14952	0.0468012	0.636115	-3.71562
TESGEEtDLISPPQEEVK	2.70896	2.44201	2.55908	0.0206992	0.636115	-3.16219
LKsEDELRPEVDEHTQK	2.7058	2.44044	2.55823	0.0207353	0.636115	-3.16338
sPSSEWLVR	2.70549	3.6589	2.145	0.0472126	0.636115	-3.72152
GSGsALGGPLDPQFVGPSDTSLGAAPGHR	2.70533	4.31396	2.14166	0.0475185	0.636115	-3.72587
RMSPKPELtEEQK	2.70516	3.85292	1.92933	0.0711327	0.636115	-3.99581
TSLsFQDPK	2.70426	4.12624	2.27086	0.0369189	0.636115	-3.5554
LLsPQQPALQR	2.70344	5.01281	2.24984	0.0384789	0.636115	-3.58342
VSSPLSPLSPGIKsPTIPR	2.70292	3.08796	2.19168	0.0431196	0.636115	-3.66037
KTsSVSSISQVSPER	2.70247	4.16556	2.26576	0.0372921	0.636115	-3.56221
GPsPSPVGsPASVAQSR	2.7017	4.95721	2.27837	0.036376	0.636115	-3.54537
VLPQGPPtPAK	2.69994	2.43751	2.56219	0.0205685	0.636115	-3.15788
ETTCSKEsNEELTESCETKK	2.6971	5.57591	2.13855	0.047805	0.636115	-3.72992
NHLsPQQGGATPQVPSPCCR	2.69633	2.4357	2.55263	0.0209731	0.636115	-3.17115
RPsPPEPWDEEDGASCSTFFGSEER	2.69596	2.43552	2.54146	0.021456	0.636115	-3.18665
HSQPsPEPHSPTEPPAWGSSIVK	2.69579	2.43543	2.55251	0.0209785	0.636115	-3.17132
SAsTEsGFHNHTDTAEGDVIAAAR	2.69562	3.73521	2.04092	0.0576511	0.636115	-3.85567
VTTEIQLPSQsPVEEQSPASLSSLR	2.69503	3.69291	2.08834	0.052659	0.636115	-3.79494
NRSNtPILVDGK	2.69404	4.46213	2.00341	0.0619007	0.636115	-3.90323
GtEPSPGGTPQPSRPVSPAGPPEGVPEEAQPPR	2.69352	3.03452	2.24312	0.0389908	0.636115	-3.59236
GRLtPSPDIIVLSDNEASSPR	2.69031	4.13781	2.28173	0.0361352	0.636115	-3.54087
TASIGtLGR	2.6893	4.63391	2.49908	0.0233856	0.636115	-3.24527
SSQQPStPQQAPPGQPQQGTFVAHK	2.68911	3.78358	2.00814	0.0613497	0.636115	-3.89726
KTDDVEAMSsQPALALDER	2.68899	5.47133	2.78225	0.0130696	0.636115	-2.84904
THSTSSSLGSGEsPFSR	2.68743	6.01372	2.36714	0.0304977	0.636115	-3.42583
GGNVFAALIQDQsEEEEEEEKHPPKPAKPEK	2.68588	4.41468	1.76866	0.0954981	0.636115	-4.18997
MEDLDQsPLVSSSDsPPRPQPAFK	2.68586	3.16688	2.06885	0.054661	0.636115	-3.81998
RLSDsPVFDAPPSPPDSLSDR	2.68428	4.87	2.33487	0.0325232	0.636115	-3.46947
GSHSLLPNQVPVPQLPVQSATsPDLNPPQDPYR	2.68405	2.42956	2.55597	0.0208312	0.636115	-3.16652
KsSEGGVGVGPGGGDEPPTSPR	2.68291	3.5519	2.24097	0.0391555	0.636115	-3.59521
sPPLQLSEAELLNQLQR	2.68232	3.96035	2.83826	0.0116303	0.636115	-2.76965
EsPTQISIGAFPSTK	2.68188	4.95404	2.26094	0.0376477	0.636115	-3.56864
AEFTsPPSLFK	2.68127	2.42817	2.547	0.0212155	0.636115	-3.17897
GHRPVsPAPGASGLRPCLWQLETELR	2.68121	2.42814	2.56358	0.0205102	0.636115	-3.15594
KANDESNEHSDVIDsQELSK	2.6805	2.42779	2.56123	0.0206087	0.636115	-3.15921
DQTAALPLAAEETANLPPSPPPSPASEQTVtVEEAAGGESALAPSVFK	2.68047	5.94101	2.42819	0.0269854	0.636115	-3.34268
TVAISDAAQLPHDYCTtPGGTLFSTtPGGTR	2.68017	2.42762	2.50322	0.0231903	0.636115	-3.23957
DRPVsQPSLVGSK	2.68014	5.83553	2.49621	0.0235221	0.636115	-3.24924
DQsTPIIEVEGPLLSDTHVTFK	2.6791	4.87251	2.31009	0.0341637	0.636115	-3.50285
EGQPSPADEKGNDsDGEGESDDPEKK	2.67883	2.42695	2.54822	0.0211628	0.636115	-3.17728
LsPLPGGPGAGDPR	2.67846	3.01112	2.28132	0.036165	0.636115	-3.54143
AGGLGAEETPPTSVSESLPTLSDSDPVPLAPGAADsDEDTEGFGVPR	2.67632	2.4257	2.55995	0.0206626	0.636115	-3.16099
SGSPSDNsGAEEMEVSLAKPK	2.67571	3.66054	2.1262	0.0489594	0.636115	-3.74598
sPLLVTVVESDPRPQGQPR	2.67372	3.60168	2.18194	0.0439454	0.636115	-3.67318
SEDEsETEDEEEKSQEDQEQK	2.67329	2.42418	2.56114	0.0206126	0.636115	-3.15934
ASEPLLsPPPFGESR	2.67308	2.42407	2.56227	0.0205649	0.636115	-3.15776
SSHLPTEVIEKPPAVPVsFEFSDAKDENER	2.67284	2.42396	2.55801	0.0207444	0.636115	-3.16368
GsLASLDSLRK	2.67275	4.18675	2.21366	0.0413083	0.636115	-3.63139
TGSsSSILSASSESSEK	2.67271	4.89963	2.30427	0.0345597	0.636115	-3.51066
NINPNWsVNIK	2.67226	2.42367	2.559	0.0207025	0.636115	-3.1623
GEEGsDDDETENGPKPK	2.6714	2.42324	2.55702	0.0207865	0.636115	-3.16506
EIPFNEDPNPNTHsSGPSTPLK	2.6707	2.42288	2.54763	0.0211881	0.636115	-3.17809
SKSPASTsSVNGTPGSQLSTPR	2.66922	3.62404	2.14862	0.0468831	0.636115	-3.7168
KSDGVKESsESTNTTIEDEDTK	2.66856	3.51802	2.21897	0.0408813	0.636115	-3.62437
LPPYPYSSPSLVLPTQPHtPK	2.66644	2.42075	2.56307	0.0205314	0.636115	-3.15665
VEEASPPAVQQPtDPASPTVATTPEPVGSDAGDK	2.66643	2.96722	2.32394	0.0332375	0.636115	-3.48421
TADSSSsEDEEEYVVEK	2.66621	2.42064	2.56067	0.0206322	0.636115	-3.15999
TRDDGDEEGLLTHSEEELEHsQDTDADDGALQ	2.66522	5.14765	1.79855	0.0904741	0.636115	-4.15458
RPTPNDDTLDEGVGLVHSNIATEHIPsPAKK	2.66476	2.41992	2.55177	0.02101	0.636115	-3.17234
LEEGVAsDEEAEEAQPGSGPsPEPEGSPPAHPQ	2.66432	4.39158	2.03912	0.0578483	0.636115	-3.85796
sPFEIIsPPAsPPEMVGQR	2.66369	2.41938	2.55916	0.020696	0.636115	-3.16209
VKPPPsPTTEGPSLQPDLAPEEAAGTQRPK	2.66365	4.22258	1.8709	0.0792667	0.636115	-4.06753
TSsLTQFPPSQSEER	2.66258	2.41883	2.55939	0.0206863	0.636115	-3.16177
LQGRPsPGPPAPEQLLSQAR	2.66247	4.66838	2.44552	0.0260596	0.636115	-3.31894
EVSSRPStPGLSVVSGISATSEDIPNK	2.66044	3.08797	2.15591	0.0462248	0.636115	-3.70727
SVEDVRPHHtDANNQSACFEAPDQK	2.65997	3.07132	2.1776	0.0443183	0.636115	-3.67888
RPAPAVsPGSWKPGPPGsPRPWK	2.65913	3.55151	2.20389	0.0421043	0.636115	-3.64428
SDVEENNFEGREsR	2.65829	4.50772	1.95117	0.0682899	0.636115	-3.9687
SLSSsPQAQPPRPAELSDEEVAELFQR	2.65703	3.85484	1.89022	0.0764892	0.636115	-4.04394
QVLEGEEIAYKFtPK	2.65588	2.41548	2.55477	0.0208819	0.636115	-3.16818
KLPPPPPQAPPEEENEsEPEEPSGVEGAAFQSR	2.65527	4.83773	1.96641	0.066368	0.636115	-3.9497
sKEQLTPLIK	2.65496	4.42038	1.99367	0.0630494	0.636115	-3.9155
SSISSHEsFSILDSGIYR	2.65472	2.4149	2.55665	0.020802	0.636115	-3.16557
QDVPPsPSQVAR	2.65365	4.27675	2.10241	0.0512548	0.636115	-3.77679
SEAAAPHTDAGGGLssDEEEGTSSQAEAAR	2.65319	5.21904	2.0308	0.0587711	0.636115	-3.86855
EGGGDSSASsPtEEEQEQGEIGACSDEGTAQEGK	2.65291	4.51894	1.93616	0.0702329	0.636115	-3.98736
ALSsAVQASPTSPGGSPSSPSSGQR	2.65197	3.66199	2.08654	0.0528401	0.636115	-3.79725
MALEDRPSSLLVDQGDSSSPSFNPSDNSLLSSSsPIDEMEER	2.65188	3.02139	2.2312	0.039913	0.636115	-3.60817
MTIsQQEFGR	2.65107	4.7848	2.36903	0.030383	0.636115	-3.42327
REVLYDsEGLsGEER	2.65084	5.38232	2.78221	0.0130708	0.636115	-2.8491
NSSsPVsPASVPGQR	2.64881	5.01799	2.17623	0.0444366	0.636115	-3.68068
SPsPPLPTHIPPEPPR	2.64847	3.10432	2.11694	0.0498411	0.636115	-3.75798
GAMPPAPVPAGTPAPPGPATMMPDGTLGLtPPTTER	2.64818	3.03817	2.20525	0.0419932	0.636115	-3.6425
MSPMGtASGSNSPTSDSASVQR	2.64712	5.0806	2.13813	0.0478436	0.636115	-3.73046
DRtPPLLYR	2.64575	6.48188	1.74042	0.100466	0.636115	-4.22307
NSSTDQGsDEEGSLQK	2.64542	2.90641	2.37766	0.0298634	0.636115	-3.41155
VISDSESDIGGsDVEFKPDTK	2.64476	3.60027	2.14646	0.0470794	0.636115	-3.71962
QVQNGPsPDEMDIQR	2.64431	3.01431	2.2405	0.0391914	0.636115	-3.59583
YPSSISSsPQKDLTQAK	2.64417	2.40962	2.55263	0.0209732	0.636115	-3.17115
StSATDTHHVEMAR	2.64366	3.80002	1.9395	0.0697967	0.636115	-3.98322
DASQHPDPAWYQtWPGPGSKPSASTK	2.64334	4.91496	2.24425	0.0389041	0.636115	-3.59085
DPSMSPLGVATLTPSStCPSLVEGR	2.64161	4.35846	2.02592	0.0593177	0.636115	-3.87474
GLAHPPSYSNPPVYHGNsPK	2.64104	2.40806	2.55132	0.0210292	0.636115	-3.17296
DPPSsPSSLSSPIQESTAPELPSETQETPGPALCSPLR	2.63899	3.22558	1.95367	0.0679715	0.636115	-3.9656
ESAsPTIPNLDLLEAHTK	2.63605	5.25851	1.73923	0.10068	0.636115	-4.22446
sQEDLNEPIK	2.63534	5.53297	2.66129	0.0167868	0.636115	-3.01949
GGPEGVAAQAVASAASAGPADAEMEEIFDDAsPGK	2.63453	6.03731	2.82877	0.0118629	0.636115	-2.78312
LCLsTVDLEVK	2.63361	3.62841	2.11529	0.0500001	0.636115	-3.76013
QGSPDQVsPVSEMTSTSLYQDKQEGK	2.63346	2.97706	2.27191	0.0368426	0.636115	-3.554
FALVtPK	2.63224	2.9636	2.30319	0.0346335	0.636115	-3.51211
SVPVNNLPERsPTDSPR	2.63127	2.40317	2.56133	0.0206043	0.636115	-3.15906
MDVAEsPER	2.63101	4.88857	2.25751	0.0379029	0.636115	-3.57321
IQFKPDDGIsPER	2.63	2.40253	2.56077	0.0206281	0.636115	-3.15985
sMIFSPASK	2.62958	4.8151	2.28866	0.0356438	0.636115	-3.5316
AANQVEETLHTHLPQtPETNFR	2.6292	2.40214	2.55897	0.0207038	0.636115	-3.16235
FYDPsPPR	2.62911	5.56484	2.63792	0.0176135	0.636115	-3.05224
MsPMGTASGSNSPTSDSASVQR	2.62906	5.02389	2.15497	0.0463094	0.636115	-3.70851
LYsGEPHAQATLLQDSVQK	2.62677	2.40092	2.56159	0.0205936	0.636115	-3.15871
DVEDFITTSFDSQETLSsPPPGLEGK	2.62661	4.78754	2.3352	0.0325019	0.636115	-3.46903
ENsREALAEAALESPRPALVR	2.62521	2.40014	2.54919	0.0211211	0.636115	-3.17593
TPsPLVLEGTIEQSsPPLSPTTK	2.62469	6.07504	2.80611	0.0124366	0.636115	-2.81525
TYNTNAQVPDsAGTATAYLCGVK	2.62414	3.01681	2.20114	0.0423313	0.636115	-3.64792
TYSLGsALRPSTSR	2.62289	3.87302	1.63745	0.12053	0.636115	-4.34093
AAVSHWQQQsYLDSGIHSGATTTAPSLSGK	2.6208	2.39793	2.52609	0.0221378	0.636115	-3.20795
TNLTSQSSTTNLPGSPGSPGSPGSPGsPGSVPK	2.62078	3.0028	2.22278	0.0405775	0.636115	-3.61933
LAQFEPsQR	2.61904	2.39706	2.56257	0.0205524	0.636115	-3.15735
TQsEESRPQSLQQPATSTTETPASPAHTTPQTQSTSGR	2.61734	3.65545	2.0658	0.0549798	0.636115	-3.82388
sPLQDLR	2.61723	2.39615	2.55096	0.0210447	0.636115	-3.17347
VLsDsEDEEKDADVPGTSTR	2.61692	3.10327	2.03996	0.0577559	0.636115	-3.85689
IEEAMDGSEtPQLFTVLPEKR	2.61692	2.39599	2.54951	0.0211071	0.636115	-3.17548
SAPAsPNHAGVLSAHSSGAQTPESLSR	2.6167	2.39589	2.56373	0.0205036	0.636115	-3.15573
TEAQDLCRAsPEPPGPESSSR	2.6162	5.09255	2.07269	0.0542608	0.636115	-3.81505
TSVDTGQVSRPENPSQPAsPR	2.61596	4.24223	2.10203	0.0512925	0.636115	-3.77728
EALGLGPPAAQLtPPPAPVGLR	2.61548	5.94982	2.78309	0.0130467	0.636115	-2.84785
QITTsPITVR	2.61366	5.71852	2.50251	0.0232236	0.636115	-3.24054
GSsAGGGGSGAAAATAATAGGQHR	2.6135	4.95324	2.16726	0.0452178	0.636115	-3.69243
GAEASAASEEEAGPQAtEPSTPsGPESGPTPASAEQNE	2.61291	3.77268	1.95289	0.068071	0.636115	-3.96657
ICDFENASKPQSIQEsTGSIIEVLSK	2.61021	2.39264	2.55506	0.0208697	0.636115	-3.16778
EVsDSEAGGGPQGER	2.60998	2.39252	2.42545	0.0271342	0.636115	-3.34642
STsAPQMSPGSSDNQSSSPQPAQQK	2.60949	3.58867	2.1151	0.0500188	0.636115	-3.76038
GQMQKPFEDAsFALR	2.60777	4.64933	2.38151	0.0296342	0.636115	-3.40632
RSsSDEQGLSYSSLK	2.60574	4.24987	2.08899	0.0525933	0.636115	-3.79411
AEENTDQAsPQEDYAGFER	2.60541	3.00576	2.21248	0.0414036	0.636115	-3.63295
QLPALDGsLMGPESPPAQEEEAPVSPHK	2.60535	2.39021	2.52773	0.0220638	0.636115	-3.20567
AVSDsFGPGEWDDR	2.60483	2.81691	2.48548	0.0240388	0.636115	-3.26403
VSIGNITLsPAISR	2.60374	3.15714	2.60523	0.0188357	0.636115	-3.09794
MPDEPEEPVVAVSsPAVPPPTK	2.60276	4.7159	1.98517	0.0640677	0.636115	-3.92619
QATPGVPAQQsPSM	2.60021	2.38764	2.56134	0.0206042	0.636115	-3.15906
AASsPSNPAALPVASDSSPMGSK	2.59987	2.38747	2.55991	0.0206643	0.636115	-3.16104
MLPHAPGVQMQAIPEDAIPEEsGDEDEDDPDKR	2.59839	5.77063	1.98805	0.0637204	0.636115	-3.92257
GGAAPEGPNEAEVTSGKPEQEVPDAEEEKsVSGTDVQEECR	2.59787	2.38647	2.52409	0.0222278	0.636115	-3.21071
ETNLDSLPLVDtHSKR	2.59782	2.97292	2.24963	0.0384951	0.636115	-3.5837
LAQTtPVDSALGSSR	2.5975	3.66842	2.03961	0.0577942	0.636115	-3.85733
ISQDADLKtPTKPK	2.59716	3.04664	2.15064	0.0466998	0.636115	-3.71416
LsPCVPAKPPLAEFEEGLLDR	2.59575	2.38541	2.56353	0.0205123	0.636115	-3.15601
SPCETISsPSSTLESK	2.5954	3.7095	1.983	0.0643301	0.636115	-3.92892
MQAGQISVQSSEPSsPEPGK	2.59446	2.38476	2.5394	0.0215461	0.636115	-3.1895
SstPLPTISSSAENTR	2.59438	4.29895	2.02321	0.0596232	0.636115	-3.87818
FSVVYAKCDSSPDsAEDVR	2.59366	2.87377	2.39567	0.0288061	0.636115	-3.38706
LQAALDDEEAGGRPAMEPGNGsLDLGGDSAGR	2.59319	4.80663	1.93264	0.070695	0.636115	-3.99171
RRDEDMLYsPELAQR	2.59219	2.9711	2.25114	0.0383804	0.636115	-3.58168
MFPTPPSLEQHPAFsPVMNYK	2.59023	2.38265	2.53653	0.0216727	0.636115	-3.19349
KIsLEDIQAFEK	2.58988	3.48326	2.20073	0.0423653	0.636115	-3.64846
VMTIPYQPMPAsSPVICAGGQDR	2.58987	5.9773	2.69164	0.0157686	0.636115	-2.97687
YCRPESQEHPEADPGAAPyLK	2.589	2.38204	2.55483	0.0208794	0.636115	-3.1681
GGSYTQAASSDsAQGSDVSLTACK	2.58852	2.3818	2.53856	0.021583	0.636115	-3.19067
GKLsAEENPDDSEVPSSSGINSTK	2.5883	6.28051	2.09109	0.0523817	0.636115	-3.7914
SEEsLTSLHAVDGDSK	2.58718	3.71733	1.968	0.0661703	0.636115	-3.94772
SYVTTsTR	2.58696	3.09911	1.75498	0.0978759	0.636115	-4.20603
SsETFGPAGVR	2.5867	2.9884	2.22075	0.040739	0.636115	-3.62201
VLISVGsYK	2.58662	2.38085	2.56153	0.020596	0.636115	-3.15879
LSSKLsAVSLR	2.58654	2.3808	2.55797	0.020746	0.636115	-3.16373
TEAACLSAPHLAsPPATPK	2.58536	2.38022	2.55096	0.021045	0.636115	-3.17348
EPPRASPPGGLAEPPGSAGPQAGPtVVPGSATPMETGIAETPEGR	2.58436	2.37972	2.53612	0.0216907	0.636115	-3.19405
QNLWFANPGGSNsMPSQSR	2.58328	3.9855	2.29133	0.0354564	0.636115	-3.52802
sWDSSSPVDRPEPEAASPTTR	2.58312	5.26836	1.92159	0.0721661	0.636115	-4.00539
LsPLTGQACR	2.58286	4.7312	2.30903	0.0342356	0.636115	-3.50428
IFsVPPTEETLSEPNFYDTISK	2.58049	2.89505	2.35165	0.0314545	0.636115	-3.4468
EEEGEKEEEEGQEEEEEEDEGAKsDQAEEGGSEK	2.58031	3.69416	1.94309	0.0693306	0.636115	-3.97876
LtPEEEEILNK	2.57925	4.82802	2.25237	0.0382881	0.636115	-3.58005
GQESSsDQEQVDVESIDFSK	2.57793	3.58102	2.03145	0.0586984	0.636115	-3.86772
TLHWDTDPSVLQLHSDsDLGR	2.57767	3.48306	2.19625	0.0427375	0.636115	-3.65436
KAsPEAASTPR	2.57734	4.13645	2.03183	0.0586562	0.636115	-3.86724
SGsYSYLEER	2.57612	6.05271	2.22817	0.040151	0.636115	-3.61219
SQsESsDEVTELDLSHGK	2.57426	2.37467	2.54176	0.021443	0.636115	-3.18623
LLLERPsPIR	2.57373	3.96196	1.54722	0.140841	0.636115	-4.44035
VNFSEEGETEEDDQDsSHSSVTTVK	2.57207	3.00645	2.15998	0.0458613	0.636115	-3.70195
EKVEPEVLSTDTQTsPEPGTR	2.57129	2.37318	2.56118	0.0206109	0.636115	-3.15928
ACsPDAVVSPSSAFLR	2.57094	2.373	2.56278	0.0205435	0.636115	-3.15705
NQSPTEAEKPASSSLPSsPPPQLLTR	2.56975	2.95887	2.22411	0.0404722	0.636115	-3.61757
sPPPMNLGMNNR	2.56951	3.6905	1.98334	0.0642884	0.636115	-3.92849
FPPEITVtPPtPTLLSPK	2.56926	3.98052	2.2745	0.0366545	0.636115	-3.55054
SsVGWDATEDLR	2.56876	5.51405	2.57689	0.0199603	0.636115	-3.13744
LTPLPEDNsMNVDQDGDPSDR	2.56865	2.9823	2.20973	0.0416264	0.636115	-3.63657
NSFNNPAYYVLEGVPHQLLPPEPPsPAR	2.56798	3.01398	2.16454	0.0454573	0.636115	-3.69599
GAEASAASEEEAGPQATEPstPSGPESGPTPASAEQNE	2.56731	3.78556	1.90111	0.0749637	0.636115	-4.0306
AVSDsFGPGEWDDRK	2.56605	2.92902	2.28354	0.0360061	0.636115	-3.53845
TSADAQEPAsPVVSPQQsPPTSPHTWR	2.56597	2.37052	2.54489	0.021307	0.636115	-3.1819
GNsDGYIIPINK	2.56569	4.88246	2.15711	0.0461181	0.636115	-3.70572
EEPLsEEEPCTSTAIASPEKK	2.56543	2.92449	2.28728	0.035741	0.636115	-3.53344
NHREsNSNQCVYAAHNSVIVDECK	2.5648	4.45873	1.88936	0.0766113	0.636115	-4.045
LSSVSGPsPEPPPLDESPGPK	2.56475	2.36991	2.55792	0.0207484	0.636115	-3.16381
IGsTIFGER	2.56026	3.52841	2.1082	0.0506872	0.636115	-3.7693
NKsYHYTDSLLQR	2.56016	2.87926	2.31685	0.0337085	0.636115	-3.49375
GEsENAGTNQETR	2.5598	2.36744	2.80538	0.0124555	0.636115	-2.81629
YtVPLPSPVQDSENLSGESGTFYEGTDDK	2.55965	5.12565	1.74431	0.0997686	0.636115	-4.21853
ASTTSLSGSDsETEGK	2.55866	2.36687	2.5394	0.0215462	0.636115	-3.18951
ETVsPPCFDEYK	2.55824	3.00705	2.15839	0.0460029	0.636115	-3.70403
RSEACPCQPDSGsPLPAEEEKR	2.55717	2.36612	2.55799	0.0207455	0.636115	-3.16371
LMHSSSLNNtSISR	2.55564	3.07711	2.02366	0.059572	0.636115	-3.8776
LAPVPSPEPQKPAPVsPESVK	2.55451	6.51127	2.46787	0.0249103	0.636115	-3.28826
IKEEVLsESEAENQQAGAAALAPEIVIK	2.55431	2.92792	2.26242	0.0375377	0.636115	-3.56666
sPQLSDFGLER	2.55353	3.94688	1.97254	0.0656081	0.636115	-3.94203
SLKEsEQEsEEEILAQK	2.55171	5.46186	2.10789	0.0507179	0.636115	-3.76971
HERPAGPGtPPPDSGPLAK	2.55061	2.36284	2.55308	0.020954	0.636115	-3.17052
LGAGGGsPEKsPSAQELK	2.54921	5.11341	1.99681	0.0626762	0.636115	-3.91154
LNHRPsEPELNLNSWPCK	2.54784	2.94283	2.23943	0.0392742	0.636115	-3.59726
KPAtPAEDDEDDDIDLFGsDNEEEDKEAAQLR	2.54549	3.01544	1.80887	0.0887951	0.636115	-4.14229
LQHGSTETAsPSIK	2.54501	2.36004	2.55612	0.0208246	0.636115	-3.16631
YNLDAsEEEDSNKK	2.54495	6.32277	2.45508	0.0255623	0.636115	-3.30584
EEQELQDIQsR	2.54436	5.8579	2.304	0.0345784	0.636115	-3.51103
DIDHETVVEEQIIGENsPPDYSEYMTGK	2.54427	4.05134	1.88224	0.0776264	0.636115	-4.05371
VEETsPLGNAR	2.54353	2.3593	2.56196	0.0205782	0.636115	-3.1582
MQDLPEESSLEYQQEYFVTtPGTETSETQK	2.5421	4.49624	1.84884	0.0825456	0.636115	-4.09428
EDFDSTSSSSStPPLQPR	2.54022	3.66717	1.98513	0.0640726	0.636115	-3.92624
SISSsNPDLAVAPGSVDDEVSR	2.5387	5.50446	2.47683	0.0244635	0.636115	-3.27595
NHAGGQRPDPGsPEGPAPPAR	2.53655	2.35581	2.55938	0.0206864	0.636115	-3.16177
SSsDNNTNTLGR	2.53649	3.50675	2.12366	0.0492004	0.636115	-3.74928
HIVNHDDVFEESEELssDEEMK	2.53618	2.35562	2.53185	0.0218798	0.636115	-3.19997
LQDsSDPDTGSEEEGSSRLsPPHSPR	2.53567	2.35537	2.56015	0.0206543	0.636115	-3.16071
LYINHtPPPLSK	2.53559	2.35533	2.5609	0.0206226	0.636115	-3.15967
sLYASsPGGVYATR	2.53557	2.35532	2.55188	0.0210055	0.636115	-3.1722
sPTDSDVSLDSEDSGAK	2.53488	4.44601	1.87386	0.0788348	0.636115	-4.06392
TPGRPTSSQsYEQNIK	2.53294	2.95212	2.21397	0.0412832	0.636115	-3.63098
NSQEDsEDsEDKDVK	2.53168	2.35337	2.02691	0.0592063	0.636115	-3.87349
TSDsDQQAYLVQR	2.5313	5.89063	2.25749	0.0379045	0.636115	-3.57324
KKPGDASSLPDAGLsPGSQVDSK	2.53085	4.71681	2.27281	0.0367769	0.636115	-3.55279
NHETDGGsAHGDDDDDGPHFEPVVPLPDK	2.52885	2.35196	2.5581	0.0207406	0.636115	-3.16355
TLSVAAAFNEDEDsEPEEMPPEAK	2.52805	6.37312	2.44285	0.0262005	0.636115	-3.32261
sNEIPSTDVTDK	2.52744	2.35126	2.56064	0.0206334	0.636115	-3.16002
VITtHTSGWDSSPGAGFQVPEVR	2.52676	2.98358	2.0936	0.0521296	0.636115	-3.78816
KATEDEGsEQKIPEATNR	2.52575	2.35041	2.56144	0.0205999	0.636115	-3.15892
AQsYPDNHQEFSDYDNPIFEK	2.52403	4.20782	1.99877	0.0624453	0.636115	-3.90908
sPLHPMSEIPR	2.52218	2.34863	2.56061	0.0206348	0.636115	-3.16007
GNPsPPAAGEGQRPPPPLCVPGGGGGAPAR	2.52134	3.67679	1.9355	0.0703201	0.636115	-3.98818
SPQGPSPVLAEDsEGEG	2.52113	2.98373	2.14875	0.0468714	0.636115	-3.71663
RSsDPWSNSHFPHEN	2.52058	2.34782	2.56202	0.0205757	0.636115	-3.15812
TQsPEFEAQSSK	2.52007	3.4384	2.15831	0.0460107	0.636115	-3.70415
EPFPPSsPLQK	2.51991	4.27204	1.94837	0.0686494	0.636115	-3.9722
ARHDsPDLAPNVTYSLPR	2.51927	6.00259	2.69061	0.015802	0.636115	-2.97831
SPsKEPHFTDFEGK	2.51814	4.18378	2.04791	0.0568885	0.636115	-3.84676
SIDTQTPGGADRGsNNSSR	2.517	2.34604	2.56018	0.020653	0.636115	-3.16067
QFLSVAEDTsDHRR	2.5147	2.34488	2.55641	0.0208125	0.636115	-3.16591
SGsPTVPIK	2.51435	5.2315	2.74904	0.0140025	0.636115	-2.89598
GDSEAGDSDYDLGRDsPIDR	2.51291	2.34399	2.56027	0.0206489	0.636115	-3.16054
VEEEGsPGDPDHEASTQGR	2.51205	2.34356	2.56398	0.0204935	0.636115	-3.15539
TLtGAELELAEAQR	2.5118	4.08519	2.13428	0.0482018	0.636115	-3.73548
MFPTGFSSPsPSAAAAAQEVR	2.51142	3.85134	2.71956	0.0148842	0.636115	-2.93756
DELHIVEAEAMNYEGsPIKVTLATLK	2.51101	5.09637	2.26325	0.0374771	0.636115	-3.56556
GKLEAIItPPPAK	2.51086	3.38053	2.16841	0.0451169	0.636115	-3.69092
LTsSLEAGLQR	2.50959	4.07312	2.13879	0.0477828	0.636115	-3.7296
SMtALLPPNPK	2.50771	3.48525	2.05333	0.0563042	0.636115	-3.83984
DLGHPVEEEDELEsGDQEDEDDESEDPGKDLDHI	2.5077	5.69702	1.95104	0.0683063	0.636115	-3.96886
QNPQsPPQDSSVTSK	2.50675	5.73054	2.32346	0.0332691	0.636115	-3.48486
SSsESYTQSFQSR	2.50453	5.9405	1.84518	0.0831017	0.636115	-4.0987
LVTsPQSEPPAPFPPPR	2.50141	2.33824	2.54386	0.0213515	0.636115	-3.18332
IDLsPESSDR	2.50002	2.98406	2.13521	0.0481151	0.636115	-3.73427
TVsPPIR	2.4997	5.6233	1.95372	0.0679651	0.636115	-3.96553
AGLGsPERPPK	2.49802	4.21542	1.99697	0.0626574	0.636115	-3.91134
NTVDLVTTCHIHSSsDDEIDFK	2.4978	5.27741	2.16514	0.0454048	0.636115	-3.69521
YNIPHGPVVGsTR	2.49637	4.92435	2.0419	0.0575434	0.636115	-3.85442
YHHVNSyDEDDTTEEEPVEIR	2.49602	3.01856	2.07746	0.0537681	0.636115	-3.80893
TYsFTSAMSR	2.49291	2.95855	2.1579	0.0460471	0.636115	-3.70468
SPGLVPPsPEFAPR	2.49228	6.41	2.44631	0.0260183	0.636115	-3.31786
KECSEAMEVETSVISIDsPQK	2.49156	5.93733	2.73859	0.0143093	0.636115	-2.91073
GYsFSLTTFSPSGK	2.49154	2.33331	2.56417	0.0204853	0.636115	-3.15512
sEEAHAEDSVMDHHFR	2.4909	2.33299	2.55772	0.0207567	0.636115	-3.16408
YNSHsLENESIK	2.49037	2.33272	2.5531	0.0209531	0.636115	-3.17049
SLLSHEFQDEtDTEEETLYSSK	2.49013	2.85359	2.30791	0.0343117	0.636115	-3.50578
TPMYGSQtPLQDGSR	2.48966	5.64264	2.39069	0.0290944	0.636115	-3.39383
SMVSPVPSPTGTISVPNSCPAsPR	2.48895	2.33201	2.56332	0.0205208	0.636115	-3.1563
QHASDALsPVLAEETFR	2.48816	2.91424	2.21551	0.041159	0.636115	-3.62895
VTTEIQLPsQSPVEEQSPASLSSLR	2.48803	3.02827	2.03281	0.0585467	0.636115	-3.86599
SsVKTPETVVPTAPELQASASTDQPVTSEPTSR	2.48614	2.33061	2.54841	0.0211543	0.636115	-3.177
sPAAGSSQSSGWPNDVDAGPASLKK	2.48603	4.22842	1.99269	0.0631664	0.636115	-3.91674
APsPTLGSPR	2.48493	3.5712	2.02219	0.0597387	0.636115	-3.87947
GEAEQsEEEADEEDKAEDAREEEYEPEK	2.48454	5.19968	1.64818	0.118291	0.636115	-4.32887
HAPTYTIPLsPVLSPTLPAEAPTAQVPPSLPR	2.48358	2.96886	2.13382	0.0482443	0.636115	-3.73607
IEDVGsDEEDDSGKDKK	2.48336	5.72738	1.72546	0.103189	0.636115	-4.24048
LRLsPsPTSQR	2.48335	3.1485	1.62529	0.123114	0.636115	-4.35455
HFKDEDEDEDVAsPDGLGR	2.48305	2.96381	2.14106	0.0475742	0.636115	-3.72666
TKDDsEPSGEETVER	2.48153	2.3283	2.55034	0.0210716	0.636115	-3.17434
LtPPPADLPLALPAHGLWSR	2.48063	5.71364	2.81591	0.0121852	0.636115	-2.80136
AStASPCNNNINAATAVALQEPR	2.47995	4.12991	2.06177	0.055405	0.636115	-3.82905
TRDDGDEEGLLtHSEEELEHSQDTDADDGALQ	2.47721	5.12937	1.67912	0.11203	0.636115	-4.29379
LRTDsQSEAVAIQAIR	2.47563	4.12713	2.05317	0.0563217	0.636115	-3.84005
sPISPELHSAPLTPVAR	2.47307	2.32407	2.56138	0.0206024	0.636115	-3.159
SSSVLsLEGSEK	2.47265	4.20844	1.97602	0.0651807	0.636115	-3.93768
DPDQTDGLGLSYLsSHIANVER	2.47242	2.94507	2.14853	0.046891	0.636115	-3.71692
SEEETSPLVtHQNPAGPVASAPELESK	2.47235	3.09575	1.93146	0.0708515	0.636115	-3.99318
LTPPEsQSPLHWLADLAEQK	2.47234	3.56778	2.00455	0.061767	0.636115	-3.90179
QSTDPFATSsTDPFSAANNSSITSVETLK	2.47215	2.32361	2.55629	0.0208172	0.636115	-3.16606
EGALsRVSDESLSK	2.47157	4.85044	2.10934	0.0505763	0.636115	-3.76783
ATHGsNSLPSSAR	2.47109	2.73478	2.06562	0.0549993	0.636115	-3.82412
RPPsPEPsTKVSEEAESQQQWDTSK	2.47077	2.32292	2.49732	0.0234694	0.636115	-3.24771
SQRPsLEEEPEEEPGEGGTR	2.47004	2.91357	2.19952	0.0424652	0.636115	-3.65005
sPVIGSEVFLPNSNHVASGAGEAEER	2.46912	5.67753	1.93613	0.0702367	0.636115	-3.98739
MSsPEDDSDTKR	2.46831	2.32169	2.5566	0.0208041	0.636115	-3.16564
EFDEDsDEKEEEEDTYEK	2.46779	3.01358	2.0153	0.0605236	0.636115	-3.8882
GLsQEGTGPPTSAGEGHSR	2.4656	2.32033	2.55438	0.0208987	0.636115	-3.16873
LWQGHHATESEHSLSPADLGSPAsPK	2.46271	4.14859	1.76455	0.0962061	0.636115	-4.1948
MASPPPSGPPSATHTPFHQsPVEEK	2.46252	3.07957	1.67462	0.112923	0.636115	-4.29891
RPsPQPsPR	2.46142	2.31825	2.01591	0.0604536	0.636115	-3.88743
KSSTGsPTSPLNAEK	2.46128	4.32554	1.87814	0.0782154	0.636115	-4.0587
QEAStGQSPEDHASLAPPLsPDHSSLEAK	2.46034	4.98739	1.7116	0.105767	0.636115	-4.25651
QKsPEIHR	2.45981	2.31744	2.55345	0.0209381	0.636115	-3.17001
DSSKGEDsAEETEAKPAVVAPAPVVEAVSTPSAAFPSDATAEQGPILTK	2.45957	4.94687	1.68912	0.110069	0.636115	-4.28236
VLSDsEDEEKDADVPGTSTR	2.45934	2.3172	2.56261	0.0205505	0.636115	-3.15728
VASETsPLPLK	2.45847	5.22177	2.66366	0.0167051	0.636115	-3.01617
RRsPPADAIPK	2.4581	4.71517	1.44985	0.165909	0.636115	-4.54327
AHSsPASLQLGAVSPGTLTPTGVVsGPAATPTAQHLR	2.45788	3.49875	2.06235	0.0553439	0.636115	-3.82831
NSPtPATsTESLSPLHNVALR	2.45551	2.90194	2.2012	0.0423263	0.636115	-3.64784
SsKKDLLEIDR	2.45044	2.31276	2.55855	0.0207215	0.636115	-3.16293
TFsLTEVR	2.44944	4.72004	1.85198	0.0820709	0.636115	-4.09047
HGsPEFCGILGER	2.44753	2.8505	2.26407	0.0374163	0.636115	-3.56446
ALASQLQDsLKDLK	2.44684	3.3509	2.20607	0.0419256	0.636115	-3.64141
KsELVVEVK	2.44403	4.11851	2.03022	0.0588356	0.636115	-3.86928
AVIVSsPK	2.44343	4.13065	2.00918	0.0612282	0.636115	-3.89593
VSQTPVATASGPNFSLADLESPsYYNINQVTLGR	2.44328	2.97852	2.06997	0.0545434	0.636115	-3.81854
SEALSsVLDQEEAMEIK	2.44282	2.30895	2.554	0.0209147	0.636115	-3.16925
GRsFAGNLNTYK	2.44008	3.38231	1.87378	0.0788466	0.636115	-4.06402
MLAESDEsGDEESVSQTDKTELQNTLR	2.43962	4.92377	1.74512	0.099624	0.636115	-4.21758
SADCSVQTDDEDsAEWEQPVRR	2.43931	2.92908	2.12304	0.0492585	0.636115	-3.75008
LIRPEYAWIVQPVSGAVYDRPGAsPK	2.43908	5.80607	1.84003	0.0838878	0.636115	-4.1049
RGSMSyLAAVEEEVEESSVK	2.43512	4.63916	2.18421	0.0437522	0.636115	-3.6702
VSTGDTSPCGtEEDSSPASPMHER	2.43182	2.89966	2.16041	0.0458237	0.636115	-3.7014
VTIPPPSSSVAISNHVtPPPIPK	2.43134	2.30321	2.02543	0.0593732	0.636115	-3.87537
GTHLPEsPKLEDFYR	2.43083	2.30295	2.5546	0.0208894	0.636115	-3.16842
SGPtSLPLGK	2.4306	2.30283	2.55568	0.0208433	0.636115	-3.16692
KIsTEDINKR	2.43041	2.82229	2.28965	0.0355742	0.636115	-3.53027
SsPGSVAASPSGGGGR	2.43027	2.30267	2.55629	0.0208175	0.636115	-3.16607
SSsLSAANTSQTNPQGAVSSTVSGLQR	2.42971	4.22161	1.93141	0.070858	0.636115	-3.99324
LVVSSPTsPK	2.42791	4.81301	2.09731	0.0517602	0.636115	-3.78338
AFYGsEEDEAKGAGSEETAAAAAPSR	2.4271	4.73097	2.1025	0.0512463	0.636115	-3.77668
LsPSPSLR	2.42498	2.30003	2.01237	0.0608606	0.636115	-3.89191
GGFDsPFYR	2.42462	4.72661	1.83461	0.0847238	0.636115	-4.11143
TGGADQSLQQGEGsKK	2.42213	2.2986	2.47393	0.0246075	0.636115	-3.27994
RYEDDGIsDDEIEGK	2.41875	4.37999	1.80943	0.0887034	0.636115	-4.14161
TSDIFGsPVTATSR	2.41722	3.58862	1.93216	0.0707587	0.636115	-3.99231
sWHDVQVSSAYK	2.41607	4.28025	1.88108	0.0777922	0.636115	-4.05512
sVVSDLEADDVK	2.41496	2.85611	2.20655	0.0418861	0.636115	-3.64078
TVssPPTSPRPGSAATVSASTSNIIPPR	2.41389	4.50689	1.52503	0.146256	0.636115	-4.46421
VAELALSLSSTsDDEPPSSVSHGAK	2.41375	5.90644	2.57929	0.0198623	0.636115	-3.13408
RsSEEVDGQHPAQEEVPEsPQTSGPEAENR	2.41247	2.29377	2.54495	0.021304	0.636115	-3.18181
ESEDDLNKEsEEEVGPTK	2.41208	2.92072	2.09989	0.0515038	0.636115	-3.78004
SPtAQSPTPSVEADSPDQKK	2.4119	2.29348	2.02621	0.0592851	0.636115	-3.87438
FGESEEVEMEVEsDEEDDKQEK	2.41153	6.55126	2.23796	0.0393875	0.636115	-3.5992
MSDsVSLNTDSSQDTSLCSPVK	2.41126	4.90237	1.9685	0.0661074	0.636115	-3.94708
QEsVELTVQQK	2.40805	2.88296	2.17956	0.0441499	0.636115	-3.67631
HDsGGSLPLTPR	2.40689	4.60425	2.20663	0.0418799	0.636115	-3.64068
LLPSAPQTLPDGPLAsPAR	2.40582	5.41963	2.00471	0.0617484	0.636115	-3.90159
SLPGEsEEMMEEVDQVTLYSYK	2.40531	4.70249	1.82507	0.0862136	0.636115	-4.1229
SGPTsLPLGK	2.40518	4.31984	1.8106	0.0885159	0.636115	-4.14022
TDATDGKDYNASASTIsPPSSMEEDKFSR	2.40339	5.87603	1.74225	0.100137	0.636115	-4.22093
ADVLDLHEAGGEDFAMDEDGDEsIHK	2.40331	4.16381	1.70137	0.107706	0.636115	-4.2683
ELDDSSSESsDLQLEGPSTLR	2.40295	3.45189	2.05207	0.0564401	0.636115	-3.84145
LIsGPIR	2.40203	4.15078	1.96016	0.0671502	0.636115	-3.9575
TPKDsPGIPPSANAHQLFR	2.40006	4.06871	1.73574	0.101311	0.636115	-4.22852
KQDDsPPRPIIGPALPPGFIK	2.39995	3.02967	1.67821	0.112211	0.636115	-4.29483
DANIMSPGSSLPsLHVR	2.39899	3.38554	2.1346	0.0481716	0.636115	-3.73506
VSLLGPVTtPEHQLLK	2.39584	2.28546	2.55646	0.0208103	0.636115	-3.16584
YMNSDTTsPELR	2.39562	6.28716	2.39679	0.0287414	0.636115	-3.38554
QPLEQNQTIsPLSTYEESK	2.39403	4.68689	2.10788	0.0507185	0.636115	-3.76972
EAEEGEDDRDsANGEDDS	2.39358	2.28432	2.02659	0.0592424	0.636115	-3.87389
FLQTEDSWVPAsPDTGLDPLTVR	2.39074	2.28291	2.56076	0.0206284	0.636115	-3.15986
AAPPPPALtPDSQTVDSSCK	2.38903	4.79681	1.76292	0.09649	0.636115	-4.19672
ASTDNsPSSKAEDAPAK	2.38903	3.84747	1.87936	0.0780402	0.636115	-4.05722
TPsPLVLEGTIEQsSPPLsPTTK	2.38876	2.71573	2.38963	0.0291565	0.636115	-3.39528
IHVSDQELQsANAsVDDSR	2.3886	4.64249	1.85481	0.0816472	0.636115	-4.08706
HAsPILPITEFSDIPR	2.38819	3.30257	2.16981	0.0449946	0.636115	-3.68909
GEVPPKEtPKK	2.38811	2.28159	2.02551	0.0593634	0.636115	-3.87526
EKQssEEEEKETR	2.38654	2.6778	1.99268	0.0631676	0.636115	-3.91676
YLEEsDEDDLF	2.38566	2.28037	2.02308	0.0596383	0.636115	-3.87835
KPSAPsPPDQTPEEDLVIVK	2.38487	6.27125	2.36414	0.0306809	0.636115	-3.42989
KEISLPILCNAsNGSAVGVPDR	2.38458	2.74708	2.36616	0.0305576	0.636115	-3.42716
TVTPASsAKTsPAK	2.38314	5.5662	1.8117	0.0883394	0.636115	-4.13891
DEEQSEADAGSGPPtPGPTTLGPK	2.38073	3.61556	1.87647	0.0784573	0.636115	-4.06074
TIDLGAAAHYtGDK	2.37535	2.27521	2.55745	0.0207681	0.636115	-3.16446
KVTGTEGSSSTLVDYTSTSSTGGsPVR	2.37507	4.14259	1.9356	0.070307	0.636115	-3.98806
RPPEEDFRHsPEEDFR	2.37506	4.47423	1.51254	0.14938	0.636115	-4.47755
sTDSVPISK	2.37278	4.62986	2.14238	0.0474521	0.636115	-3.72493
LQDSSDPDTGSEEEGSsRLSPPHSPR	2.37121	2.27314	2.02376	0.0595615	0.636115	-3.87749
TYSLGSALRPStSR	2.37098	3.84444	1.47882	0.158091	0.636115	-4.51314
sTELVLSPDMPR	2.3707	2.27289	2.51412	0.022683	0.636115	-3.22451
FCDsPTSDLEMR	2.37024	4.81582	1.7486	0.0990033	0.636115	-4.21351
EDNsEGEEILEEVGGDLEEEDDHHMEFCR	2.37007	3.485	1.70404	0.107197	0.636115	-4.26522
GEYQESLRsLEEEGQELPQSADVQR	2.36943	5.90255	1.72246	0.103742	0.636115	-4.24395
ISVVNVNPtNIRPHSDTPEIR	2.36799	4.66898	2.11824	0.0497166	0.636115	-3.7563
GEDsAEETEAKPAVVAPAPVVEAVSTPSAAFPSDATAEQGPILTK	2.36723	6.41501	2.22606	0.0403175	0.636115	-3.61498
TQsGSSLSLASAATTEPESVHSGGTPSQR	2.36554	4.22369	1.87686	0.078401	0.636115	-4.06027
TRDDGDEEGLLtHSEEELEHsQDTDADDGALQ	2.36482	2.83821	1.82885	0.0856201	0.636115	-4.11836
LtRESGTDFPIPAVPPGTDPETEK	2.36398	5.98936	1.65425	0.117039	0.636115	-4.32201
IEIPVTPTGQSVPSsPSIPGTPTLK	2.36245	5.10358	1.60033	0.128563	0.636115	-4.38229
NVDLAsPEEHQK	2.36235	2.94254	2.02792	0.0590924	0.636115	-3.8722
FEDYLNAEsR	2.36228	4.04072	1.96624	0.0663891	0.636115	-3.94992
HGLtSGSASPPPPALPLYPDPVR	2.36146	4.62194	1.84546	0.083058	0.636115	-4.09835
MESEGGADDsAEEGDLLDDDDNEDR	2.36124	4.99949	1.6351	0.121027	0.636115	-4.34357
SKsQEEPKDTFEHDPSESIDEFNK	2.36047	3.57284	1.64926	0.118067	0.636115	-4.32765
NEEPsEEEIDAPKPK	2.3604	5.34006	1.96588	0.0664337	0.636115	-3.95036
EMDtARTPLSEAEFEEIMNR	2.35906	2.91956	2.05845	0.0557573	0.636115	-3.8333
QQsPQEPK	2.35589	2.26548	2.55815	0.0207384	0.636115	-3.16348
SVsPTFLNPSDENLK	2.35586	6.08546	2.41956	0.0274577	0.636115	-3.35448
LSPPYSsPQEFAQDVGR	2.35354	2.26431	2.54246	0.0214124	0.636115	-3.18526
TPLPTIIGsPTK	2.35327	2.94254	2.02416	0.0595155	0.636115	-3.87697
HTLGDsDNES	2.35285	3.82807	1.46819	0.160924	0.636115	-4.52425
YTVPLPsPVQDSENLSGESGTFYEGTDDKVR	2.35123	4.08535	1.68986	0.109924	0.636115	-4.28151
TsPATNQAAGQEEK	2.35033	3.85643	1.80467	0.0894749	0.636115	-4.1473
YYVNTTTNETTWERPSSsPGIPASPGSHR	2.34747	3.55185	1.65024	0.117865	0.636115	-4.32655
sDKPDMAEIEKFDK	2.3473	4.45551	1.90097	0.0749828	0.636115	-4.03077
ySPTSPTYsPTTPK	2.34687	3.38501	2.06456	0.0551101	0.636115	-3.82547
LELGLHECSLPVsPLGSIATR	2.34511	3.41068	2.03508	0.0582941	0.636115	-3.8631
ADPALLNNHSNLKPAPTVPsSPDATPEPK	2.34298	3.97428	1.74525	0.0996012	0.636115	-4.21743
SCEtLEGPQTVDTWPR	2.34295	3.88012	2.12202	0.0493558	0.636115	-3.7514
RKsHEAEVLK	2.34268	2.98489	2.12955	0.0486441	0.636115	-3.74163
DLELPSQEAPSFQGtESPKPCK	2.34133	4.12144	1.91041	0.0736807	0.636115	-4.01916
RYsPSPPPK	2.34009	2.25758	2.02653	0.059249	0.636115	-3.87397
KYSDVEVPASVTGYSFASDGDSGtCSPLRHSFQK	2.3399	2.81133	2.19575	0.0427789	0.636115	-3.65502
YMAENPTAGVVQEEEEDNLEYDsDGNPIAPTK	2.33944	4.30293	1.57376	0.134589	0.636115	-4.41151
EGQPSPADEKGNDsDGEGESDDPEK	2.33859	2.89983	1.76445	0.0962248	0.636115	-4.19492
KPsISITTESLK	2.33855	4.6676	1.76867	0.0954955	0.636115	-4.18995
NSPLDCGSAsPNK	2.3372	2.89119	2.0792	0.0535894	0.636115	-3.8067
TLEVVSPSQSVtGSAGHTPYYQSPTDEK	2.33674	2.25591	2.02111	0.0598607	0.636115	-3.88084
GsGTAEVELKK	2.33551	3.51199	1.90914	0.0738547	0.636115	-4.02073
LLKEGEEPTVYsDEEEPKDESAR	2.3351	6.56777	2.15995	0.0458647	0.636115	-3.702
sKSPPKVPIVIQDDSLPAGPPPQIR	2.33408	2.74962	1.92326	0.0719421	0.636115	-4.00332
NEGNLENEGKPEDEVEPDDEGKsDEEEKPDVEGK	2.33403	5.10572	1.55906	0.138021	0.636115	-4.42752
sMTALLPPNPK	2.33371	3.85877	1.84376	0.0833179	0.636115	-4.10041
QPPVsPGTALVGSQK	2.33329	5.25619	2.02133	0.0598366	0.636115	-3.88057
DGGNPFAEPSELDNPFQDPAVIQHRPsR	2.33261	5.30342	1.97431	0.0653902	0.636115	-3.93981
sPQVKPASTMGMGPLGK	2.33223	2.25365	2.55707	0.0207842	0.636115	-3.16499
AAALQALQAQAPTsPPPPPPPLK	2.33219	3.98301	1.7582	0.0973125	0.636115	-4.20227
LEPVsPPsPPHTDPELELVPPR	2.33101	5.46848	1.89227	0.0762005	0.636115	-4.04144
EKFPEFCSSPsPPVEVK	2.33092	3.62435	1.58381	0.132281	0.636115	-4.40049
SPFNSPSPQDsPR	2.32913	5.58067	1.85107	0.0822083	0.636115	-4.09158
sLQPLAPR	2.32913	5.94605	2.48557	0.0240346	0.636115	-3.26391
SRtPSLPtPPTR	2.32903	3.80618	1.4714	0.160064	0.636115	-4.5209
LSSEsHHGGSPIHWVLPAGMSAK	2.32785	2.9524	1.68122	0.111615	0.636115	-4.29139
VLsPGVSHR	2.32709	2.25108	2.01121	0.0609939	0.636115	-3.89337
VSPSKSPsLSPSPPSPLEK	2.32634	2.89781	1.75188	0.0984224	0.636115	-4.20967
SYsPDGKEsPSDKK	2.32625	2.25066	2.02587	0.0593235	0.636115	-3.87481
RGEGDAPFSEPGTTSTQRPSSPEtATK	2.32412	2.2496	2.02605	0.0593026	0.636115	-3.87457
SHsITNMEIGGLK	2.32389	6.34057	2.27755	0.036435	0.636115	-3.54647
GLsSDLEGEK	2.32191	2.24849	2.51688	0.0225561	0.636115	-3.22069
IIPTLEEGLQLPsPTATSQLPLESDAVECLNYQHYK	2.32124	4.26992	1.57544	0.134201	0.636115	-4.40967
RNsVERPAEPVAGAATPSLVEQQK	2.31903	5.63583	1.81808	0.0873187	0.636115	-4.13128
VSQTPVATASGPNFSLADLEsPSYYNINQVTLGR	2.31867	3.45236	1.96463	0.0665895	0.636115	-3.95192
EQDLPLAEAVRPKtPPVVIK	2.31761	2.24634	2.0246	0.0594665	0.636115	-3.87642
SStPPRQsPSR	2.31742	2.24624	2.02181	0.0597811	0.636115	-3.87995
TRsEPLPPSATAPPPPGPMQPR	2.31641	3.45915	1.70311	0.107374	0.636115	-4.26629
RLsFEASNPPFDVGRPFDLR	2.31494	2.24501	2.02183	0.0597793	0.636115	-3.87993
EsVASGDDRAEEDMDEAIEK	2.31486	5.54507	1.83363	0.084877	0.636115	-4.11262
VSHQGYStEAEFEEPR	2.31447	6.01521	2.41235	0.0278583	0.636115	-3.36433
VTENLAsLTPK	2.312	4.07333	1.92652	0.0715064	0.636115	-3.99929
sDQEAKPSTEDLGDK	2.31068	6.50266	2.16037	0.0458267	0.636115	-3.70145
TPSsQNLLALLAR	2.31041	2.24274	2.55085	0.0210497	0.636115	-3.17363
TRDDGDEEGLLTHsEEELEHSQDtDADDGALQ	2.3104	2.24274	2.01309	0.060777	0.636115	-3.89099
LSSWDQAEtPGHTPSLR	2.31034	6.11951	2.38837	0.0292304	0.636115	-3.397
EKPELSEPSHLNGPSsDPEAAFLSR	2.3094	4.25426	1.58158	0.13279	0.636115	-4.40294
KPsPSEsPEPWKPFPAVSPEPR	2.30918	6.46186	2.82399	0.0119818	0.636115	-2.78991
ASAGRLtPESQSK	2.30657	3.53067	1.84703	0.0828204	0.636115	-4.09647
YEDEVFGDsEPELDEEsEDEVEEEQEER	2.30491	2.92276	1.70963	0.106138	0.636115	-4.25878
DKTESVTSGPMsPEGSPSKsPSK	2.30435	5.80535	2.02108	0.059864	0.636115	-3.88087
LLLERPsPIRDR	2.30328	2.23917	2.02696	0.0592007	0.636115	-3.87342
AAPEAsSPPAsPLQHLLPGK	2.30237	2.9395	1.69183	0.109542	0.636115	-4.27925
ANsPEKPPEAGAAHKPR	2.30222	3.65826	1.93564	0.0703014	0.636115	-3.988
sMsIDDTPR	2.30167	2.23837	2.56352	0.0205126	0.636115	-3.15603
SRTHSTSssLGSGESPFSR	2.30149	3.57285	1.83299	0.0849751	0.636115	-4.11338
SsPQLDPLRKsPTMEQAVQTASAHLPAPAAVGR	2.29952	3.7737	1.4697	0.160519	0.636115	-4.52267
KDsEGYSESPDLEFEYADTDK	2.29943	6.10078	2.37148	0.0302345	0.636115	-3.41994
REFITGDVEPTDAESEWHsENEEEEK	2.29927	4.21599	1.59081	0.130696	0.636115	-4.3928
ASPSKPASAPAsR	2.29603	2.23555	2.02383	0.0595527	0.636115	-3.87739
DSISAVSSEKVsPsKSPSLSPSPPsPLEK	2.29492	6.33147	2.20501	0.0420127	0.636115	-3.64281
QItQEEDDSDEEVAPENFFSLPEK	2.29485	2.23496	2.02319	0.059626	0.636115	-3.87821
SPQQTVPYVVPLsPK	2.29449	2.23478	2.54527	0.0212902	0.636115	-3.18136
TAPtSTIAPGVVMASSPALPTQPAEEAAR	2.29432	2.92627	1.69949	0.108066	0.636115	-4.27046
RPPSQSLTSSSLSSPDIFDSPsPEEDKEEHISLAHR	2.29421	4.77392	1.66231	0.115396	0.636115	-4.3129
ITCMNPsAYQR	2.29351	2.23429	2.5547	0.0208849	0.636115	-3.16828
GLNPDGTPALSTLGGFsPASKPSsPR	2.29282	3.65456	1.543	0.141857	0.636115	-4.44491
sGDEEFKGEDELCDSGR	2.29169	5.17933	2.00485	0.0617322	0.636115	-3.90141
TNsMGSATGPLPGTK	2.29121	6.25661	2.27412	0.0366821	0.636115	-3.55105
ASGQsFEVILK	2.29113	4.37097	2.23552	0.0395767	0.636115	-3.60244
sKQSPISTPTsPGSLR	2.29112	2.23309	2.02425	0.0595061	0.636115	-3.87686
ERPtSLNVFPLADGTVR	2.29093	2.233	2.55724	0.020777	0.636115	-3.16475
VsPSKSPSLsPSPPsPLEK	2.2908	2.23294	2.02708	0.059187	0.636115	-3.87327
RRtAsPPPPPK	2.29041	2.23274	2.02709	0.0591862	0.636115	-3.87326
RSEtPPHWR	2.28973	2.2324	2.02643	0.05926	0.636115	-3.87409
SsTPLPTISSSAENTR	2.28968	6.21707	2.29409	0.035263	0.636115	-3.52432
SLMssPEDLTKDFEELKAEEVDVTK	2.28869	2.9932	1.62408	0.123373	0.636115	-4.3559
FPSLTsPVLR	2.28799	3.63675	1.72656	0.102986	0.636115	-4.23919
SSLLLDTVTSIPSsR	2.28672	4.16793	1.82754	0.0858257	0.636115	-4.11994
RVsHsPPPK	2.28627	2.23067	2.02554	0.0593599	0.636115	-3.87522
GGGGSSSsSSELSTPEKPPHQR	2.28492	3.47055	1.91523	0.073025	0.636115	-4.01323
LAQGHtTVDELAR	2.28408	4.78461	1.69367	0.109185	0.636115	-4.27714
ARGDsEALDEES	2.28389	2.22948	2.02435	0.0594947	0.636115	-3.87674
KLsGPLPPR	2.2826	2.22884	2.54243	0.021414	0.636115	-3.18531
LPNTYPNsSSPGPGGLGGSVHYATMAR	2.28209	4.17663	1.59641	0.129437	0.636115	-4.38662
RAsALIDRPAPYFER	2.27975	6.86948	1.91919	0.0724882	0.636115	-4.00834
SEAGHASsPDSEVTSLCQK	2.27903	3.86152	1.80022	0.0901998	0.636115	-4.15259
GNLLHFPSsQGEEEK	2.27848	2.86321	1.74906	0.0989217	0.636115	-4.21297
MGAQQDDGSDAPPGsPDWAGDVTR	2.27833	4.65008	1.74508	0.0996314	0.636115	-4.21763
RAsPNLFSEAQYQEAPVEK	2.27808	4.379	2.18249	0.0438988	0.636115	-3.67246
SQsLQDQPTR	2.27664	4.40109	1.65101	0.117707	0.636115	-4.32568
GARPPAAGPGGDEDEDEEDtAPESALDTSLDK	2.27552	4.23317	1.56936	0.135609	0.636115	-4.41631
QEPIEsDEEEAEPPREVEPGQR	2.27499	6.36402	2.19654	0.042713	0.636115	-3.65398
KLsLSEGK	2.27388	2.22448	2.02656	0.0592454	0.636115	-3.87393
AKsIVFHR	2.27185	2.22346	1.98275	0.0643605	0.636115	-3.92924
KVEEEQEADEEDVsEEEAESK	2.27126	5.44282	1.38321	0.185097	0.636115	-4.61093
NAGNCLsPAVIVGLLK	2.27108	4.44708	2.12596	0.0489825	0.636115	-3.7463
SILPYPVsPK	2.27012	2.8588	1.7503	0.0987031	0.636115	-4.21153
KSsEGGVGVGPGGGDEPPtSPR	2.27006	2.82557	2.07254	0.0542764	0.636115	-3.81525
YPSSISSsPQK	2.2698	4.31039	1.51493	0.148779	0.636115	-4.475
ETEsAPGSPR	2.26972	4.23886	1.73639	0.101193	0.636115	-4.22776
GNAEGsSDEEGKLVIDEPAKEK	2.26911	3.36195	1.73351	0.101716	0.636115	-4.23112
LQQQAALsPTTAPAVSSVSK	2.26863	4.7264	1.71148	0.10579	0.636115	-4.25665
SLMsSPEDLTKDFEELKAEEVDVTK	2.2668	4.27152	1.71946	0.104297	0.636115	-4.24742
tAsPPPPPKR	2.26599	2.22053	2.02513	0.0594069	0.636115	-3.87575
EAELEsPEVMPEEEDEDDEDGGEEAPAPGGAGK	2.26436	4.13081	1.60802	0.126862	0.636115	-4.37377
SSPPAPPLPPGSGsPGTPQALPR	2.2641	2.21959	2.02104	0.0598695	0.636115	-3.88093
VASEAPLEHKPQVEASsPR	2.26401	2.87489	1.72916	0.102509	0.636115	-4.23618
ATSSHFSAsEESMDFLDK	2.25922	4.9573	2.09517	0.0519726	0.636115	-3.78613
SPsELFAQHIVTIVHHVK	2.25892	3.42304	1.6836	0.111148	0.636115	-4.28867
sPtPGKGPADR	2.25679	2.21593	2.02563	0.0593502	0.636115	-3.87511
THTTALAGRsPsPASGR	2.25484	3.60229	1.54551	0.141253	0.636115	-4.4422
EGTQASEGYFsQSQEEEFAQSEELCAK	2.2544	3.51816	1.60641	0.127218	0.636115	-4.37556
sYEDLTESEDGAASGDSHK	2.2541	2.89774	1.96664	0.0663387	0.636115	-3.94941
GDsEEASGAEEEVGTVAAAATAGK	2.25404	4.56923	1.77533	0.0943552	0.636115	-4.1821
YREYsPPYAPSHQQYPPSHATPLPK	2.25394	3.39626	1.69615	0.108706	0.636115	-4.27429
SsPGAVAGLSNAPGTPR	2.25338	5.36831	1.88425	0.0773379	0.636115	-4.05124
EKNQWQLsADDLKK	2.25239	2.21373	2.02525	0.0593932	0.636115	-3.87559
SPSEsFIGR	2.25195	5.96638	2.36248	0.0307828	0.636115	-3.43214
TPsPLVLEGTIEQSSPPLSPTTK	2.24981	3.87952	1.74702	0.0992852	0.636115	-4.21536
ENQEPLRsLEDENK	2.24974	3.40056	1.69294	0.109327	0.636115	-4.27798
MAPTPIPTRsPSDSSTASTPVAEQIER	2.24714	6.03295	1.57349	0.134651	0.636115	-4.4118
SKPNLPSEsR	2.2458	2.21044	2.02324	0.0596199	0.636115	-3.87814
KISENsYSLDDLEIGPGQLSSSTFDSEK	2.24559	4.08492	1.60974	0.126485	0.636115	-4.37186
EMDTARTPLsEAEFEEIMNR	2.24483	5.30699	1.86342	0.0803657	0.636115	-4.07662
ETPQGELRPEVVEDEVPRsPVAEEPGGGGSSSSEAK	2.24434	5.40052	1.83739	0.0842945	0.636115	-4.10809
LALDGETLGEEEQEDEQPPWASPsPTSR	2.24291	3.5019	1.61156	0.126087	0.636115	-4.36985
GNLLHFPSsQGEEEKEKLEGDHTIR	2.24278	2.20893	2.02311	0.0596346	0.636115	-3.87831
StPSHGSVSSLNSTGSLsPK	2.24228	3.44712	1.65536	0.116811	0.636115	-4.32076
RYsPPIQR	2.24226	3.07335	1.49142	0.15479	0.636115	-4.49991
IPASQHTQNWSAtWTK	2.24197	2.20852	2.02586	0.0593242	0.636115	-3.87482
APsPTAEQPPGGGDSAR	2.24143	4.11277	1.60919	0.126606	0.636115	-4.37248
TLLYQEHVPTSSASAGtPVEVGDR	2.24071	4.79303	1.8953	0.0757738	0.636115	-4.03772
IDTIEIITDRQsGK	2.23756	3.86424	1.76255	0.0965544	0.636115	-4.19716
TAPTLsPEHWK	2.23689	4.36999	1.83533	0.0846134	0.636115	-4.11058
sLGLSLsGGDQEDAGR	2.23519	4.11417	1.58203	0.132688	0.636115	-4.40245
ISYIPDEEVSsPSPPQR	2.23517	2.20512	2.02074	0.0599027	0.636115	-3.88131
tPSPKEEDEEPESPPEK	2.23217	2.20362	2.00773	0.0613964	0.636115	-3.89777
GVHIHQAGGsPPASSTSSSSLTNDVAK	2.23212	5.85589	1.64856	0.118212	0.636115	-4.32844
DLGHPVEEEDELESGDQEDEDDEsEDPGKDLDHI	2.23204	2.20355	2.02358	0.0595814	0.636115	-3.87771
HTDDEMtGYVATR	2.23047	3.48782	1.60584	0.127342	0.636115	-4.37619
QEASTGQsPEDHASLAPPLsPDHSSLEAK	2.2303	4.90304	1.58363	0.132323	0.636115	-4.40069
GVEPSPsPIKPGDIK	2.22858	3.38346	1.68885	0.11012	0.636115	-4.28266
NMGGPYGGGNYGPGGSGGsGGYGGR	2.22837	6.17325	2.26072	0.0376638	0.636115	-3.56893
VQMTSPSsTGSPMFK	2.2281	3.47008	1.62246	0.123721	0.636115	-4.35771
TAHYGsLPQKSHGR	2.22803	2.20155	2.00697	0.0614856	0.636115	-3.89874
EKEVDGLLTSEPMGsPVSSK	2.22746	6.59442	2.54998	0.0210871	0.636115	-3.17484
DSQsASGEERPPEADGK	2.22699	2.20103	2.02432	0.0594975	0.636115	-3.87677
HSPEEDFRQsPQEHFR	2.22687	4.21168	1.54355	0.141726	0.636115	-4.44432
DMSPLSETEMALGKDVtPPPETEVVLIK	2.22578	4.35046	1.46295	0.162336	0.636115	-4.5297
HQDGLPYIDDSPsSSPHLSSK	2.2253	2.20018	2.02432	0.0594974	0.636115	-3.87677
KRPsLPSSPsPGLPK	2.22434	4.06632	1.6248	0.123219	0.636115	-4.3551
GsGGLNLGNFFASR	2.22424	2.83516	2.02677	0.059222	0.636115	-3.87366
CTELNQAWSsLGK	2.22419	5.51883	1.771	0.0950951	0.636115	-4.18721
LVHDsLEDLQMTR	2.22402	5.4967	1.77142	0.095024	0.636115	-4.18672
DKTESVTSGPMSPEGSPsKSPSK	2.22354	5.78277	1.66045	0.115774	0.636115	-4.31501
TNNTNDGPVISSVFSLssGsENVPEGIK	2.22342	2.19924	2.02676	0.0592226	0.636115	-3.87367
AAKPGPAEAPSPTAsPSGDASPPATAPYDPR	2.22317	2.19912	2.02359	0.05958	0.636115	-3.87769
EEGPPPPSPDGASsDAEPEPPSGR	2.22312	2.72891	1.85784	0.0811936	0.636115	-4.08338
GDLAFGAPGPRPPsPFDDPADDPEHK	2.22311	4.19257	1.54832	0.140578	0.636115	-4.43916
VTGTEGSSSTLVDYTSTSSTGGsPVRK	2.22282	4.90432	1.57693	0.133856	0.636115	-4.40803
StVHEILCK	2.22245	4.56482	1.73717	0.101051	0.636115	-4.22685
QEPEsEEEEEEKQEK	2.22217	2.91723	1.64558	0.118831	0.636115	-4.3318
SGSssPDSEITELK	2.2218	4.20546	1.51777	0.148066	0.636115	-4.47198
YSDVEVPASVTGYSFASDGDSGTCSPLRHsFQK	2.2207	2.84113	1.71515	0.105102	0.636115	-4.25241
RDsSEGPPGSEGDGGGQSKPSNASGGVDK	2.21952	2.19729	2.02715	0.0591796	0.636115	-3.87318
sAPSLILDK	2.2193	3.48697	1.83108	0.0852733	0.636115	-4.11569
EGEEPTVYsDEEEPK	2.21728	5.22865	1.44107	0.16834	0.636115	-4.55232
SSGEIVYCGQVFEKsPLR	2.21572	6.32277	2.123	0.0492625	0.636115	-3.75013
SYsFDEIRK	2.21502	5.22495	1.91499	0.0730572	0.636115	-4.01353
KPATPAEDDEDDDIDLFGsDNEEEDK	2.2142	2.19464	2.02541	0.0593751	0.636115	-3.87539
STsHGDTFLPHVR	2.21257	2.87377	1.68409	0.111051	0.636115	-4.28811
AGIPQHHPPMAQNLQYPDDsDDEKK	2.21171	4.19328	1.5329	0.144317	0.636115	-4.45579
SPPAEEAAsPEK	2.21123	3.78099	1.74842	0.0990367	0.636115	-4.21373
GsPSPEKPDVEK	2.21086	4.85637	2.0252	0.0593982	0.636115	-3.87565
AEGEWEDQEALDYFSDKEsGK	2.21069	3.22435	1.80454	0.0894959	0.636115	-4.14745
ESEDKPEIEDVGsDEEEEKKDGDK	2.20975	7.54743	2.07033	0.0545063	0.636115	-3.81808
VIIPsPPKDDSPQLSEELR	2.20918	3.47921	1.59751	0.129192	0.636115	-4.38541
EELSHsPEPCTK	2.20904	3.27554	1.73454	0.101527	0.636115	-4.22991
DRPVGGsPGGPR	2.2086	5.89357	2.27834	0.0363779	0.636115	-3.54541
ESQQYYHsLAVR	2.20844	5.39373	1.82008	0.0870008	0.636115	-4.12888
DKTESVTSGPMSPEGSPSKsPSK	2.20721	5.83399	1.6154	0.125249	0.636115	-4.36558
LDSSEMDHsENEDYTMSSPLPGK	2.20674	4.67274	1.6811	0.11164	0.636115	-4.29153
SASSGAEGDVSsEREP	2.20649	3.70891	1.44276	0.16787	0.636115	-4.55058
YEPSDKDRQsPPPAK	2.20641	2.19074	2.02295	0.0596525	0.636115	-3.87851
ELsNSPLRENSFGsPLEFR	2.20631	2.19069	2.02685	0.0592128	0.636115	-3.87356
DSDQVAQsDGEEsPAAEEQLLGEHIK	2.20588	2.19048	2.02619	0.0592871	0.636115	-3.8744
VDsPMLSR	2.20569	5.49655	2.11035	0.0504785	0.636115	-3.76653
TESVSDKEDKPPLAPSGGTEGPEQPPPPCPSQTGsPPVGLIK	2.20567	2.19037	2.01591	0.060454	0.636115	-3.88743
TGsPGDAPERPPLCDFSEGLSAPMDFYR	2.20557	5.17771	1.93602	0.0702519	0.636115	-3.98754
GIPLATGDTsPEPELLPGAPLPPPK	2.20433	7.0554	2.24906	0.0385382	0.636115	-3.58446
QVGETSAPGDTLDGtPR	2.2043	2.74579	1.81636	0.0875927	0.636115	-4.13334
HLDVPDIIITPPtPTGMMLPR	2.20336	3.29856	1.99306	0.063122	0.636115	-3.91627
KGAAEEAELEDsDDEEKPVKQDDFPK	2.20331	3.44075	1.61756	0.124779	0.636115	-4.36317
DSHSsEEDEASSQTDLSQTISK	2.20177	5.52005	1.73779	0.10094	0.636115	-4.22613
EKTPsPKEEDEEPESPPEK	2.20127	5.56549	1.71112	0.105856	0.636115	-4.25706
ALVLDCHYPEDEVGQEDEAEsDIFSIR	2.20111	2.76531	1.79456	0.0911314	0.636115	-4.15933
SGSSQELDVKPSAsPQER	2.20092	5.32776	1.84778	0.0827062	0.636115	-4.09556
STGVSFWTQDSDENEQEQQSDtEEGSNKK	2.20073	4.20844	1.50271	0.151878	0.636115	-4.48798
GEGTQDEEEGGAsSDATEGHDEDDEIYEGEYQGIPR	2.20064	4.29641	1.46642	0.161399	0.636115	-4.52609
SPsDSGYSYETIGK	2.20063	7.29123	1.71395	0.105325	0.636115	-4.25379
NHSVNEEEQEEQGEGsEDEWEQVGPR	2.20052	4.20533	1.52463	0.146357	0.636115	-4.46465
AAIPPPVYEEQDRPRSPTGPSNsFLANMGGTVAHK	2.20035	2.18771	2.02148	0.0598188	0.636115	-3.88037
TSVLGGGEDGIEPVsPPEGMTEPGHSR	2.20011	3.48107	1.58739	0.131468	0.636115	-4.39656
sPSGLRPR	2.19819	2.88839	1.65635	0.11661	0.636115	-4.31965
RQsLPASPR	2.19798	2.18653	2.02701	0.0591949	0.636115	-3.87336
ILIVTQtPHYMR	2.19789	4.67273	1.67468	0.112911	0.636115	-4.29885
VISDsESDIGGSDVEFKPDTK	2.19633	3.97674	1.65507	0.116871	0.636115	-4.32109
GLGLPDDAsPGHLR	2.19623	3.45178	1.60219	0.128151	0.636115	-4.38024
ASVALtPTAPSR	2.19591	4.3319	1.87645	0.0784602	0.636115	-4.06077
QSPDHPTVGAGVLHITENGPtEVDYSPSDMQDSSLSHK	2.19544	2.86678	1.67671	0.112508	0.636115	-4.29654
RLsPAPQLGPSSDAHTSYYSESLVHESWFPPR	2.19479	6.27657	2.11299	0.0502226	0.636115	-3.76311
SSGTASsVAFTPLQGLEIVNPQAAEK	2.19424	3.9202	1.68498	0.110876	0.636115	-4.28709
RSsEEVDGQHPAQEEVPESPQTSGPEAENR	2.19391	4.80171	1.58536	0.131928	0.636115	-4.39879
SSPATsLFVELDEEEVK	2.19388	4.03002	2.00629	0.0615642	0.636115	-3.89959
STPLASPSPSPGRsPQR	2.19384	2.18445	2.02574	0.0593383	0.636115	-3.87498
TEAVsPTVSQLSAVFENTDSPSAIISEK	2.19371	3.52813	1.55462	0.139074	0.636115	-4.43234
tPKDSPGIPPSAGAHQLFR	2.19232	2.1837	2.02348	0.0595923	0.636115	-3.87783
sPsPTPTPGPSR	2.19231	4.16579	1.53883	0.142868	0.636115	-4.4494
RADDFPVRDDPsDVTDEDEGPAEPPPPPK	2.19224	6.45614	2.05138	0.0565139	0.636115	-3.84233
LTLSGSDSVILGDtTTSGASDEEDGQPR	2.19215	2.80798	1.72841	0.102646	0.636115	-4.23705
GLSAtVTGGQK	2.19122	5.67611	1.65073	0.117764	0.636115	-4.32599
RDsLGTAGSAHLIIK	2.1911	5.98619	2.32524	0.0331516	0.636115	-3.48246
DSSEATGWEEPsPPSIR	2.19097	2.86195	1.66545	0.114761	0.636115	-4.30934
GKFNtSDVSAIEK	2.19095	5.3121	2.22931	0.0400615	0.636115	-3.61068
SCPsFSASSEGTR	2.19066	6.15618	2.19173	0.0431157	0.636115	-3.66031
LSSWDQAETPGHTPsLR	2.19032	5.8449	2.39056	0.0291023	0.636115	-3.39401
SsPKEELHPAAPSQLAPSFSSSSSSSSGPR	2.19016	6.42111	2.03173	0.0586668	0.636115	-3.86736
EVAENQQNQSsDPEEEK	2.18955	2.18231	2.27546	0.0365852	0.636115	-3.54925
GFGDGYNGYGGGPGGGNFGGsPGYGGGR	2.18935	5.95172	2.3014	0.0347569	0.636115	-3.51452
TEMDKsPFNSPsPQDSPR	2.18919	5.71362	2.47082	0.0247626	0.636115	-3.28421
TPLSFTNPLHSDDsDSDER	2.18892	2.70455	1.85961	0.0809304	0.636115	-4.08124
LFEEsDDKEDEDADGKEVEDADEK	2.18631	5.45921	1.7558	0.0977319	0.636115	-4.20507
DSDQVAQsDGEESPAAEEQLLGEHIK	2.186	3.45275	1.60142	0.128322	0.636115	-4.38109
GSsPGPRPVEGTPASR	2.18561	2.18034	2.02676	0.0592233	0.636115	-3.87368
SGsPAPETTNESVPFAQHSSLDSR	2.18532	5.37821	1.79695	0.0907378	0.636115	-4.15649
TGSDHTNPtSPLLVKPSDLLEENK	2.18491	2.72726	1.82676	0.0859485	0.636115	-4.12088
EVEEELATSGGQsPTGEQIPQFQQR	2.18474	5.5072	1.7454	0.0995734	0.636115	-4.21725
HPGPGsFGR	2.18459	2.17983	2.02114	0.0598574	0.636115	-3.8808
tRSEPLPPSATAPPPPGPMQPR	2.18448	2.17977	2.02366	0.0595726	0.636115	-3.87761
INsLTFK	2.18366	5.35845	1.81982	0.0870424	0.636115	-4.12919
NPPPsPAPEPTVIR	2.18345	2.17926	2.0271	0.059185	0.636115	-3.87324
EADDDEEVDDNIPEMPsPK	2.1809	2.17799	2.01847	0.0601616	0.636115	-3.88419
EECPRPMSIsPPDFsPK	2.18035	2.85754	1.66957	0.113932	0.636115	-4.30466
GNsPPSSGEACR	2.18002	2.83321	1.69984	0.107998	0.636115	-4.27005
EREDsGDAEAHAFK	2.17944	2.66519	1.89647	0.075611	0.636115	-4.0363
SGsLPSLHDIIK	2.17897	4.63957	1.68255	0.111355	0.636115	-4.28987
HVTLGPGQsPLSR	2.17816	5.88844	2.31633	0.0337432	0.636115	-3.49445
GCTSSSSLsPPR	2.17738	3.35223	1.67182	0.11348	0.636115	-4.3021
VSPSKSPSLSPSPPsPLEK	2.17734	2.17621	2.01478	0.0605833	0.636115	-3.88886
sLNVQLGR	2.17663	3.40291	1.85433	0.081718	0.636115	-4.08763
EEAGKEEPPPLtPPAR	2.17656	2.17582	2.02716	0.0591779	0.636115	-3.87317
GAEsPFEEK	2.1763	4.68567	1.60412	0.127722	0.636115	-4.37809
QSQQPMKPIsPVKDPVsPASQK	2.17627	2.84903	1.67527	0.112793	0.636115	-4.29817
APsLTNDEVEEFR	2.17563	3.4116	1.62078	0.124084	0.636115	-4.35959
NRTsSIIPVER	2.1749	4.82446	1.58061	0.133011	0.636115	-4.404
VLSsTSEEDEPGVVK	2.17474	5.53171	2.01032	0.0610964	0.636115	-3.89449
SsVKTPESIVPIAPELQPSTSR	2.17436	2.79159	1.73843	0.100824	0.636115	-4.22539
sWPLSISDSDSGLDPGPGAGDFK	2.17414	4.49055	1.74223	0.100141	0.636115	-4.22096
HETsDHEAEEPDCIISEAPTSPLGHLTSEYDTDR	2.17369	5.54171	1.70919	0.10622	0.636115	-4.25929
MKEsITR	2.17361	2.17434	2.02462	0.0594643	0.636115	-3.87639
ERDFTsLENTVEER	2.17325	4.80402	1.58315	0.132432	0.636115	-4.40122
ATVtPsPVK	2.17293	2.174	2.01976	0.0600146	0.636115	-3.88255
LNDELQsPEKK	2.1702	4.89733	1.51354	0.149128	0.636115	-4.47648
TFAPLPEFEQEEDDGEVTEDsDEDFIQPR	2.17019	2.17263	2.02526	0.0593915	0.636115	-3.87558
ELSNsPLRENsFGSPLEFR	2.16996	2.17252	2.02488	0.0594343	0.636115	-3.87606
VPsFAAGR	2.16986	2.17246	2.02685	0.0592134	0.636115	-3.87357
QVVSVVQDEEVGLPFEASPESPPPAsPDGVTEIR	2.16979	4.07334	1.57769	0.133683	0.636115	-4.40721
GFSQYGVSGsPTK	2.16942	5.80675	1.61424	0.125502	0.636115	-4.36687
SDEEAsPLHPACSQK	2.16905	3.40745	1.60906	0.126635	0.636115	-4.37262
YSHSYLsDSDTEAK	2.16902	2.80822	1.71309	0.105486	0.636115	-4.25479
EsESDQEQEEEIDMTSEKNPQDEQER	2.16877	5.22196	1.38611	0.184225	0.636115	-4.60803
EGGGDSSASsPTEEEQEQGEIGACSDEGTAQEGK	2.16856	3.57826	1.48527	0.156393	0.636115	-4.50637
DIPLsPPAQK	2.16836	5.74386	1.64011	0.119972	0.636115	-4.33795
GsTSFLDTR	2.16809	3.64565	1.86234	0.0805244	0.636115	-4.07792
GSLAsLDsLRK	2.16773	5.6136	1.63913	0.120177	0.636115	-4.33905
EAsSPPPHPQLHSEEEIEPMEGPAPPVLIQLsPPNTDADTR	2.16772	2.17139	2.02684	0.0592138	0.636115	-3.87357
NYAGEEEEEGSGssEGFDPPATDR	2.16751	2.17129	2.01344	0.0607367	0.636115	-3.89055
GLDsGAEtEEEKDTWEEK	2.16742	5.75469	1.58844	0.13123	0.636115	-4.3954
GYDsEDDTWEPEQHLVNCEEYIHDFNR	2.16636	2.17071	2.02386	0.05955	0.636115	-3.87736
IEDSEPHIPLIDDtDAEDDAPTKR	2.16597	4.82094	1.54593	0.141153	0.636115	-4.44175
sGEQITSSPVSPK	2.16396	5.72713	2.39076	0.0290903	0.636115	-3.39373
DGDSYDPYDFSDTEEEMPQVHtPK	2.16371	2.16939	2.02316	0.0596284	0.636115	-3.87824
LKEDILENEDEQNsPPKK	2.16316	6.30729	1.42222	0.173658	0.636115	-4.57161
RFtVAHTCFDVENGPSPGR	2.16305	3.01905	1.49593	0.153621	0.636115	-4.49515
AKSELTLtPDPAPPMAHSPLHR	2.16281	2.16894	2.02419	0.0595129	0.636115	-3.87694
LGsPDYGNSALLSLPGYRPTTR	2.16276	5.85253	2.32814	0.0329616	0.636115	-3.47856
SIsPPSGLPQPHGGALR	2.16249	2.16878	2.0248	0.0594431	0.636115	-3.87616
APsVALPVAQVPTDPGHFSVLLDVK	2.16211	5.76386	2.35188	0.0314401	0.636115	-3.44649
KPLSLAGDEETECQSsPK	2.16024	6.10688	2.18817	0.0434155	0.636115	-3.66499
EGHSLEMENENLVENGADsDEDDNSFLK	2.1602	2.82027	1.65732	0.11641	0.636115	-4.31854
EHASIDAQSGAGVPNPstSASPKKSPPPAK	2.16002	2.16755	2.01587	0.0604586	0.636115	-3.88748
TTQSMQDFPVVDsEEEAEEEFQK	2.15973	2.75866	1.76396	0.0963099	0.636115	-4.1955
SIsPWLAR	2.15933	4.42739	1.77438	0.0945176	0.636115	-4.18322
SDATNYAsHSPPVNR	2.15917	2.81686	1.69306	0.109304	0.636115	-4.27784
GPsPWGFR	2.15904	3.037	1.91077	0.0736315	0.636115	-4.01872
GVTIPYRPKPsSSPVIFAGGQDR	2.15686	2.81821	1.69308	0.109299	0.636115	-4.27781
SEAEDLAEPLSSTEGVAPLSQAPsPLAIPAIK	2.15685	3.31618	1.68602	0.110674	0.636115	-4.28591
EEPVssGPEEAVGK	2.15581	2.16544	2.02354	0.059586	0.636115	-3.87776
NSGATFTEGSWsPELPFDNIVGK	2.15567	2.79212	2.00707	0.0614734	0.636115	-3.8986
SsESDHFSYVQLR	2.15529	4.42372	1.76874	0.0954842	0.636115	-4.18988
IPGGNIYIsPLK	2.15528	5.2402	2.09548	0.0519415	0.636115	-3.78573
EGHsPEGSTVTYHLLGPQEEGEGVVDVK	2.15501	2.8878	1.61886	0.124499	0.636115	-4.36173
KSsTGSPTSPLNAEK	2.15477	4.87997	1.5384	0.142973	0.636115	-4.44986
KAEAAPGPMSQAAPLASDsLQK	2.15349	5.20707	1.85714	0.0812978	0.636115	-4.08423
IHVYGYsMAYGPAQHAISTEK	2.15319	3.18291	1.78371	0.0929384	0.636115	-4.17219
sPISDNSGCDAPGNSNPSLSVPSSAESEK	2.15304	2.70597	1.81568	0.0877017	0.636115	-4.13415
FGGPsPQYK	2.15188	4.41473	1.76761	0.0956781	0.636115	-4.1912
EEAPAsPLRPLYPQIsPLK	2.15186	2.16346	2.01831	0.0601794	0.636115	-3.88439
ELEEEEENsDEDELDSHTMVK	2.15119	4.73087	1.58692	0.131574	0.636115	-4.39707
LNDPFQPFPGNDsPKEKDPEIFCDPFTSATTTTNK	2.15113	2.78662	1.71871	0.104436	0.636115	-4.24829
NTPsPDVTLGTNPGTEDIQFPIQK	2.15098	3.22212	1.76163	0.0967131	0.636115	-4.19823
HsLPFSLPSQMEPRPDVPR	2.15039	4.17477	1.50368	0.15163	0.636115	-4.48695
FTSSQTQSPtPPKPPSPSFELGLSSFPPLPGAAGNLK	2.15029	2.83339	1.66543	0.114764	0.636115	-4.30936
IPSFFPSPEEPPsPSAPSIAK	2.15007	3.49213	1.54271	0.141929	0.636115	-4.44523
KHsDPHLLER	2.14964	2.78256	1.73049	0.102266	0.636115	-4.23463
LMKPPSPEHQSLDtQQEGGEEEVGPVAQQAIAVAEPSTSECLR	2.14947	2.16227	2.01855	0.0601517	0.636115	-3.88408
LEGDsDVDSELEDR	2.14742	4.86876	1.53941	0.142729	0.636115	-4.44879
KVEsLQEEIAFLK	2.14738	5.22366	1.80337	0.0896869	0.636115	-4.14885
KLsSSDAPAQDTGSSAAAVETDASR	2.14736	4.79056	1.56635	0.13631	0.636115	-4.41959
LVsNHSLHETSSVFVDSLTK	2.14699	3.29716	1.68737	0.110409	0.636115	-4.28435
RPAsPYGEADGEVAMVTSR	2.14678	4.67774	1.63285	0.121502	0.636115	-4.34609
SPVPKsPVEEK	2.14654	4.68261	1.24693	0.229896	0.636115	-4.7418
NREEEWDPEYtPK	2.14579	2.74196	1.77407	0.0945704	0.636115	-4.18359
SDEELLPPDGAPEHAAPGEGAEDADsGPESR	2.1456	2.16034	2.02098	0.0598754	0.636115	-3.881
YsGAYGASVSDEELKR	2.14553	6.17135	1.42698	0.172302	0.636115	-4.56675
TPPVAVTsPITHTAQSALK	2.1455	2.16029	2.02612	0.0592949	0.636115	-3.87449
RPSADSEsPGTPSPDGAAWEPPAR	2.14509	5.5978	1.67037	0.11377	0.636115	-4.30374
IFSEVtPK	2.14416	2.15961	2.02363	0.059576	0.636115	-3.87765
SIsGTPAETPACK	2.14408	4.89942	1.5229	0.146786	0.636115	-4.4665
EQYVPPRsPK	2.14364	2.15936	2.01027	0.0611027	0.636115	-3.89456
ASGsENEGDYNPGRK	2.14327	2.15917	2.02515	0.0594047	0.636115	-3.87572
DLQsAEKEEQEK	2.14278	4.70883	1.59637	0.129446	0.636115	-4.38666
SLtPAVPVESKPDKPSGK	2.14265	2.15886	2.01872	0.0601331	0.636115	-3.88387
IDEDGENTQIEDTEPMsPVLNSK	2.14231	5.70244	1.62696	0.122757	0.636115	-4.35269
MVTAVAsALSSR	2.14231	5.86304	2.31806	0.0336279	0.636115	-3.49213
SsMCSAPSSSSSAK	2.14226	2.48587	2.10798	0.0507092	0.636115	-3.76959
sPPDGQSFR	2.14213	2.1586	2.02347	0.0595938	0.636115	-3.87785
VRLsPEPWTPETGLVTDAFK	2.14161	2.15834	2.53227	0.0218613	0.636115	-3.19939
GEAEQsEEEADEEDKAEDAR	2.14071	4.9287	1.48684	0.155983	0.636115	-4.50473
sPALKsPLQSVVVR	2.1404	2.76761	1.73834	0.100841	0.636115	-4.2255
THSVSsPTVGKPYK	2.13987	2.15747	2.02582	0.0593286	0.636115	-3.87487
AGEtPSEEK	2.13949	2.72954	1.77725	0.0940296	0.636115	-4.17984
SDFVEsEAEEsEEEYNDEGEVVPR	2.13918	2.15713	2.02388	0.0595473	0.636115	-3.87733
DLTGQVPtPVVK	2.13894	4.15107	1.50836	0.150437	0.636115	-4.48199
HVSGITLLsPK	2.1389	2.81803	1.68032	0.111792	0.636115	-4.29241
MKELsLK	2.1388	2.79277	1.70403	0.1072	0.636115	-4.26524
sPNREWEVLQPAPHQVITNLPEGVR	2.13868	2.15688	2.02686	0.059212	0.636115	-3.87355
SQsMDIDGVSCEK	2.13709	4.44198	1.74508	0.0996309	0.636115	-4.21763
SPsPGLFR	2.13584	3.89667	1.65142	0.117622	0.636115	-4.32522
SVYATMGDHENRsPVKEPVEQPR	2.13569	2.15538	2.01665	0.0603691	0.636115	-3.88649
SVSSSsYRR	2.13556	2.15531	2.02641	0.0592626	0.636115	-3.87412
SEEEQsSSsVKKDETNVK	2.13489	2.15498	2.02258	0.0596944	0.636115	-3.87898
CLHPLANEtFVAK	2.13412	5.83941	2.30175	0.034733	0.636115	-3.51405
HGEsAWNLENR	2.13409	5.29453	1.78859	0.092122	0.636115	-4.16642
sPQEGPTWSR	2.13376	2.85149	1.63829	0.120354	0.636115	-4.33999
ESEsDQEQEEEIDMTSEKNPQDEQERIEER	2.13359	3.45172	1.5596	0.137894	0.636115	-4.42694
YLQTQGsVYK	2.13344	2.83266	1.6575	0.116375	0.636115	-4.31835
FTGYQAIQQQSSSETEGEGGNTADAsSEEEGDRVEEDGK	2.13328	2.15418	2.02628	0.059277	0.636115	-3.87428
SPTsPTSPHMPALR	2.13323	2.15415	2.01472	0.06059	0.636115	-3.88893
KTsPASLDFPESQK	2.13314	2.81463	1.67563	0.112722	0.636115	-4.29776
KPSLVSDLPWEGAAPQsPSFSGSEDSGSPK	2.13305	3.32851	1.6533	0.117234	0.636115	-4.32309
LITSEEERsPAKR	2.13303	2.15405	2.02728	0.0591645	0.636115	-3.87301
AIsPSIK	2.1324	3.47099	1.54507	0.14136	0.636115	-4.44268
RHDsLHDPAAPSR	2.1324	2.79773	1.69602	0.108732	0.636115	-4.27444
ALLTTGsLR	2.13194	4.62656	1.88185	0.0776813	0.636115	-4.05417
NYAGEEEEEGSGSsEGFDPPATDR	2.1319	2.15349	2.0113	0.0609833	0.636115	-3.89326
TDTAADGETtATESDQEEDAELKAQELEK	2.13189	2.15348	2.02064	0.0599143	0.636115	-3.88144
DGLHFLPHASSSAQsPCGSPGMK	2.13143	4.53594	1.68379	0.11111	0.636115	-4.28845
LHSsSLELGPRPLEQENER	2.1309	3.54254	1.49311	0.15435	0.636115	-4.49813
ESsPLYSPTFSDSTSAVKEK	2.13068	5.92652	2.2376	0.0394156	0.636115	-3.59969
SPAAGsSQSSGWPNDVDAGPASLK	2.1306	2.15284	2.0155	0.0605012	0.636115	-3.88795
EGDIIPPLTGAtPPLIGHLK	2.12975	5.59779	2.47204	0.0247013	0.636115	-3.28253
SYSVEKsPQDEGLHLLKPLSIPK	2.12888	2.15198	2.02314	0.0596313	0.636115	-3.87827
STsTLEIQPSRASPTSDIESVER	2.12814	2.89443	1.58822	0.13128	0.636115	-4.39564
sLPGSPEFLHQEACPFVGR	2.1281	4.53676	1.88777	0.0768367	0.636115	-4.04694
TCEERPAEDGsDEEDPDSMEAPTR	2.12705	2.83184	1.65088	0.117733	0.636115	-4.32583
EQsHAEISPPAESGQAVEECKEEGEEKQEK	2.12688	2.15098	2.02422	0.0595092	0.636115	-3.8769
VDEEDSDEEsHHDEMsEQEEELEDDPTVVK	2.12683	2.15095	2.02712	0.0591823	0.636115	-3.87322
QAPPHIELSNSsPDPMAEAER	2.12679	2.15093	2.01659	0.0603764	0.636115	-3.88657
SKsPASTSSVNGtPGSQLSTPR	2.12668	5.97893	2.21142	0.0414898	0.636115	-3.63435
GSLAsLDSLRK	2.12612	5.06276	1.8679	0.0797053	0.636115	-4.07117
VESVFETLVEDsAEEESTLTK	2.12571	2.82067	1.90219	0.0748139	0.636115	-4.02928
EYLSQsCPSVSNVEYPDMPR	2.12522	4.12647	1.50655	0.150898	0.636115	-4.48391
VPSGETPPsPSQEGEEGSGLSRPGEAGLGGQER	2.12521	4.8774	1.5169	0.148285	0.636115	-4.47291
VGDEGVsGEEVFAEHGGQAR	2.12337	4.62175	1.62337	0.123525	0.636115	-4.35669
HSSDINHLVTQGREsPEGSYTDDANQEVR	2.12298	4.13848	1.47706	0.158559	0.636115	-4.51499
LLELKsPTELMK	2.12268	3.82602	1.68312	0.111241	0.636115	-4.28921
YGVYEDENYEVGsDDEEIPFK	2.12246	4.70202	1.58919	0.13106	0.636115	-4.39458
SILVsPTGPSR	2.12238	4.83121	2.0165	0.060386	0.636115	-3.88668
AVEYLLTGIPGSPEPEHGSVQESQVSEQPAtEAAGENPLEFLR	2.12183	3.5634	1.46715	0.161205	0.636115	-4.52534
AAQQLQQEGGLGPPPPPPPsPR	2.12181	2.14844	2.02521	0.0593977	0.636115	-3.87564
SSEPVQHEEsIR	2.12157	6.42821	1.93191	0.0707914	0.636115	-3.99262
GsYLTHEASGLDEQGEAR	2.12094	2.93526	1.51865	0.147845	0.636115	-4.47103
KSsPSVKPAVDPAAAK	2.12094	3.35108	1.62249	0.123715	0.636115	-4.35767
SKSPPKVPIVIQDDsLPAGPPPQIR	2.12089	2.14798	2.01155	0.0609551	0.636115	-3.89295
GKDSYETSQLDDQsAETHSHK	2.1206	2.50491	2.04764	0.0569184	0.636115	-3.84711
CLLADLPLPPELPGGDDLSKsPEEK	2.12055	3.38037	1.59235	0.130349	0.636115	-4.3911
SKsPGLGAPEEPQEIPLKTERPDsPAAAPGSGGAPGR	2.12052	4.25845	1.43133	0.17107	0.636115	-4.56231
IPGTPGAGGRLsPENNQVLTK	2.12015	2.14761	2.01969	0.0600224	0.636115	-3.88264
SASPDDDLGSsNWEAADLGNEER	2.11994	5.15818	1.39014	0.183022	0.636115	-4.60401
LSPsPTTEDPR	2.11884	2.14696	2.0271	0.0591847	0.636115	-3.87324
AAEEQGDDQDsEKsKPAGSDGER	2.11883	2.14695	2.02546	0.0593695	0.636115	-3.87533
DDEKEAEEGEDDRDsANGEDDS	2.11841	2.65185	1.84373	0.083322	0.636115	-4.10045
QSGESLSSTALGtPER	2.11826	4.14239	1.49105	0.154884	0.636115	-4.50029
AAPWGSNPsPSAESTQAMDR	2.11753	4.36921	1.77077	0.0951345	0.636115	-4.18748
sLPSHMEEAPNVFQLYQRPTSASR	2.11676	2.73359	1.75492	0.0978874	0.636115	-4.20611
VPPAPVPCPPPSPGPsAVPSSPK	2.11657	5.41724	1.6661	0.11463	0.636115	-4.3086
TEPSLVVPGIDLPKEPPtPK	2.11612	4.35544	1.70285	0.107425	0.636115	-4.2666
NYsVGSRPLKPLsPLR	2.11585	2.87146	1.60087	0.128443	0.636115	-4.38169
VtEGTIR	2.11567	2.85408	1.62075	0.124091	0.636115	-4.35962
EIsDDEAEEEKGEK	2.11552	2.1453	2.02646	0.0592566	0.636115	-3.87405
VsPDHLDPER	2.11522	5.53008	1.6641	0.115034	0.636115	-4.31087
EKVSSIDLEIDsLSSLLDDMTK	2.11522	4.79846	1.53312	0.144264	0.636115	-4.45555
TSQPPVPQGEAEEDsQGKEGPSGSGDSQLSASSR	2.11496	2.14502	2.02642	0.0592608	0.636115	-3.8741
LGsPVDNLEDMDRDDLTDDSVFTR	2.11485	5.23913	1.79605	0.0908848	0.636115	-4.15755
KGsLSSVTPSPTPENEDLHAATVNPDPSLK	2.11471	5.25671	1.7879	0.092236	0.636115	-4.16723
ETAPEEPGsPAKsAPAsPVQSPAK	2.11449	2.14478	2.02179	0.059784	0.636115	-3.87998
AFAGPLsPAK	2.11367	3.32315	1.62421	0.123345	0.636115	-4.35576
QVAGDAPVEQATAETAsPVHR	2.11366	4.51067	1.68752	0.110381	0.636115	-4.28419
EssPLYSPTFSDSTSAVK	2.11349	2.14428	2.01907	0.060093	0.636115	-3.88343
SDsDLLTCSPTEDATMGSR	2.11326	2.6029	2.22988	0.040017	0.636115	-3.60993
RPsAPMTR	2.11287	2.79594	1.68188	0.111487	0.636115	-4.29064
ANDESNEHSDVIDsQELSK	2.11224	3.94412	1.60505	0.127518	0.636115	-4.37707
VAPLWHSsSEVISMADR	2.11221	4.2083	1.8774	0.0783224	0.636115	-4.05961
AESSSGGGTVPSSAGILEQGPSPGDGsPPKPK	2.11214	4.44566	1.48003	0.157773	0.636115	-4.51188
AEPsAATQSHSISSSSFGAEPSAPGGGGSPGACPALGTK	2.1121	2.14359	2.02647	0.0592561	0.636115	-3.87405
KHPsSPECLVSAQK	2.11199	2.14353	2.00784	0.0613842	0.636115	-3.89763
ELDREDKAsDDEMMTPESER	2.11194	2.14351	2.02704	0.0591916	0.636115	-3.87332
KQSPPLsLEIYQTLSPR	2.11159	4.51438	1.66047	0.115768	0.636115	-4.31498
KLELDGEKETAPEEPGsPAK	2.11152	7.07017	1.71189	0.105711	0.636115	-4.25617
QPPGtQQSHSSPGEITSSPQGLDNPALLR	2.11133	4.56848	1.63798	0.120419	0.636115	-4.34034
AsLSPDASDFEHITAETPSRPLSSTSNPFK	2.11125	2.14316	2.02653	0.0592485	0.636115	-3.87396
AStLLRDEELEEIKK	2.11109	2.83921	1.63022	0.122061	0.636115	-4.34904
QQEEEAVELQPPPPAPLsPPPPAPTAPQPPGDPLMSR	2.11089	2.14298	2.02543	0.0593725	0.636115	-3.87536
RPGGSsPLNAVPCEGPPGSEPPR	2.11071	4.20104	1.45256	0.165163	0.636115	-4.54047
QLLDsDEEQEEDEGR	2.10965	4.56895	1.65124	0.117659	0.636115	-4.32542
TsPSSLPGR	2.10888	2.14198	2.0273	0.0591618	0.636115	-3.87298
QGsPDQVsPVSEMTSTSLYQDKQEGK	2.10846	2.79023	1.68286	0.111293	0.636115	-4.28951
RDsPSFMEPR	2.10836	2.14172	2.02442	0.0594862	0.636115	-3.87664
DELADEIANSsGK	2.10705	2.64779	1.83263	0.0850321	0.636115	-4.11382
QAsVTYQKPDK	2.10705	3.1886	1.74928	0.0988825	0.636115	-4.21271
GGGGGQDNGLEGLGNDsR	2.10615	5.31064	1.75388	0.0980706	0.636115	-4.20733
SSPGLYTSPGQDSLQPTAVSPPYGGDIsPVSPSR	2.10568	4.07524	1.51991	0.14753	0.636115	-4.46969
DLsLEVDR	2.10568	4.61651	1.62582	0.123001	0.636115	-4.35396
TsFPLMR	2.1054	4.12505	1.49524	0.153799	0.636115	-4.49588
sQSIEQESQEK	2.10463	2.83104	1.63455	0.121143	0.636115	-4.34419
SYsPDGKEsPSDK	2.10437	2.13972	2.02367	0.0595709	0.636115	-3.87759
LsPSTSGPHSHDYLPQER	2.1039	2.13948	2.02429	0.0595015	0.636115	-3.87681
QLTACPELPHNVQEILGLAPPAEPHsPsPTASPLPLSPTR	2.10375	3.45114	1.53703	0.143308	0.636115	-4.45134
KADTTTPTPTAILAPGsPASPPGSLEPK	2.10355	2.13931	2.00599	0.0615994	0.636115	-3.89997
KLsAEELER	2.10196	4.6121	1.87334	0.0789108	0.636115	-4.06455
MKESsPLSSR	2.10146	2.13827	2.01331	0.0607521	0.636115	-3.89072
TPsNTPSAEADWSPGLELHPDYK	2.10099	6.11574	2.10329	0.0511681	0.636115	-3.77565
LYAtLGPNWR	2.10065	5.32909	1.75418	0.0980168	0.636115	-4.20697
VLSKPPEGVVSEVEMLSsQER	2.10035	2.77419	1.69525	0.108881	0.636115	-4.27533
SHMSGsPGPGGSNTAPSTPVIGGSDKPGMEEK	2.09985	3.43629	1.54233	0.142021	0.636115	-4.44564
ATGQsFSQGTTSR	2.09945	4.5805	1.62142	0.123946	0.636115	-4.35887
SLsMVDLQDAR	2.09941	5.74171	2.32422	0.0332193	0.636115	-3.48384
GtPSQsPVVGR	2.09919	2.13713	2.02558	0.0593553	0.636115	-3.87517
QEPIEsDEEEAEPPR	2.09793	5.5444	1.65626	0.116628	0.636115	-4.31975
LADVAAPPGGPPPPHSPYsGPPSRGSPVR	2.09727	2.7378	1.71604	0.104936	0.636115	-4.25139
GVGSGPHPPDTQQPsPSK	2.09723	2.13615	2.02709	0.0591854	0.636115	-3.87325
IDFTPVSPAPsPTR	2.09685	3.41136	1.55469	0.139057	0.636115	-4.43227
AGAPGALsPSYDGGLHGLQSK	2.09673	2.76286	1.70118	0.107742	0.636115	-4.26852
TDPASLETGQDSEDDsGEPEDWVPDPVDADPGK	2.09673	2.1359	2.02674	0.059225	0.636115	-3.8737
sEHSLFQAK	2.09658	2.79129	1.67241	0.113363	0.636115	-4.30143
AHHPTSQHGDLETPSSGDEGEILsAEGPPVR	2.09623	4.20703	1.44128	0.168282	0.636115	-4.55211
GsIGENQIKDEK	2.09622	2.71435	1.76215	0.0966239	0.636115	-4.19763
TDATDGKDYNASASTIsPPSSMEEDK	2.09621	2.82029	1.63852	0.120306	0.636115	-4.33973
RQDEDYDEQVEEsLQDEDDNDVYILTK	2.09611	2.791	1.67207	0.11343	0.636115	-4.30181
RIsTSDILSEK	2.09524	5.32128	1.74673	0.0993363	0.636115	-4.2157
AAAAAAAGDSDsWDADAFSVEDPVR	2.09514	4.12193	1.48768	0.155764	0.636115	-4.50385
QGRPTLQEGPGLQQKPRPEAEPPsPPSGDLR	2.09512	4.82283	1.51605	0.148497	0.636115	-4.47381
SMDAMSsPTKTETVK	2.09508	5.59555	1.63477	0.121096	0.636115	-4.34394
RDsLGTYSSR	2.09477	2.13492	2.02563	0.0593496	0.636115	-3.8751
RPPsPDVIVLSDNEQPSsPR	2.09444	2.13476	2.02668	0.0592319	0.636115	-3.87378
RGEAASGsGAELQEQAGCEAPEAAAPR	2.09429	2.70686	1.7628	0.096511	0.636115	-4.19687
SsLPAVSDAR	2.09408	5.06596	1.88166	0.0777097	0.636115	-4.05441
SEDSLLRNsDEEESASESELWK	2.09376	3.38607	1.57462	0.134388	0.636115	-4.41056
sPGLPMSDLK	2.09367	5.49244	1.66786	0.114276	0.636115	-4.3066
SDVAVPLTLHGYSDLDSEEPGTGGAAsR	2.09364	2.13435	2.02335	0.0596071	0.636115	-3.878
QsPSPSTRPIR	2.09296	2.13401	2.02554	0.05936	0.636115	-3.87522
ADDFPVRDDPSDVtDEDEGPAEPPPPPK	2.09252	5.49981	1.66275	0.115305	0.636115	-4.31239
GPGSPPRtPPAPGPPSFEEQLR	2.09246	2.81591	1.63983	0.120032	0.636115	-4.33827
LEGDSDDLLEDsDSEEHSR	2.09239	3.34789	1.59621	0.129482	0.636115	-4.38684
YSLADQTSGDQsPLPPCTPTPPCAEMR	2.09209	2.13358	2.02119	0.0598514	0.636115	-3.88073
TGLEQDEQPLNLSDsPLSAQLTSEYR	2.09195	2.13351	2.01915	0.0600842	0.636115	-3.88333
ILsLLEGQK	2.09153	2.68329	1.78627	0.0925093	0.636115	-4.16916
MREtAFEEDVQLPR	2.09108	4.99528	1.91689	0.072799	0.636115	-4.01118
RTPtPLALR	2.09104	5.73462	1.56893	0.135707	0.636115	-4.41677
SAtPVNCEQPDILVSSTPINEGQTVLDK	2.09099	2.13303	2.02702	0.0591934	0.636115	-3.87334
HQAsINELKR	2.09064	4.66433	1.57051	0.135341	0.636115	-4.41505
QSSSsDTDLSLTPK	2.09037	2.13272	2.02008	0.0599786	0.636115	-3.88215
ETETMNQAsPAR	2.09023	2.13265	2.02646	0.0592572	0.636115	-3.87406
AAAASAAEAGIATTGTEDsDDALLK	2.08992	2.1325	2.02552	0.059362	0.636115	-3.87524
STDVGFtPPSsPPTRPR	2.08981	4.32759	1.37958	0.186191	0.636115	-4.61455
ATLSSTSGLDLMSESGEGEIsPQR	2.08862	6.18608	2.05488	0.0561379	0.636115	-3.83786
ADLNQGIGEPQsPSRR	2.08856	2.79579	1.6604	0.115783	0.636115	-4.31506
SLKsWIK	2.08852	2.1318	2.02555	0.0593597	0.636115	-3.87522
ADVQLFMDDDSYSHHsGLEYADPEK	2.0883	2.13168	2.01531	0.0605229	0.636115	-3.88819
TEPTsPTPSAFK	2.08797	2.13152	2.02592	0.0593174	0.636115	-3.87474
NIEKPSGTDPAGRDsPIQSCQDLTPVSHSQSETQLGSK	2.08787	4.60661	1.59813	0.129053	0.636115	-4.38472
VQSLEGEKLsPKSDISPLTPR	2.08652	2.1308	2.02683	0.0592152	0.636115	-3.87359
AADPPAENSsAPEAEQGGAE	2.08604	2.13055	2.02671	0.0592284	0.636115	-3.87374
FKAsGVEGADVVK	2.086	4.49375	1.67183	0.11348	0.636115	-4.30209
YSPTSPTYSPTsPK	2.0852	5.38855	1.70881	0.106292	0.636115	-4.25973
SNsTTQVSQPR	2.08512	3.03647	1.84671	0.0828688	0.636115	-4.09685
SsPASTPSR	2.0848	2.12994	2.02013	0.0599728	0.636115	-3.88209
SsSPSASLTENELLWEPTPVK	2.08475	2.12991	2.0194	0.0600554	0.636115	-3.88301
QDDDLNCEPLsPHNITPEPVSK	2.08443	2.79391	1.65618	0.116644	0.636115	-4.31984
sLTPAVPVESKPDKPSGK	2.08433	2.1297	2.01792	0.0602237	0.636115	-3.88488
NLsYGDNSDPALEASSLPPPDPWLETSSSSPAEPAQPGACR	2.08433	2.1297	2.02571	0.0593407	0.636115	-3.875
TLLSESSSQSSKSPsLSSK	2.08349	2.12928	2.02725	0.0591679	0.636115	-3.87305
RLsLPMDIR	2.0831	5.4102	1.64351	0.119262	0.636115	-4.33413
YDPSLKPLsVSYDQATSLR	2.08274	4.38721	1.71655	0.10484	0.636115	-4.25079
HSsSSSQSSEISTK	2.08231	2.35787	2.20117	0.0423287	0.636115	-3.64788
VGSHPEGGAsWLSTAANFLSR	2.08205	6.21472	1.98241	0.0644017	0.636115	-3.92966
LQEDPNYsPQR	2.08179	4.1035	1.48585	0.156242	0.636115	-4.50577
HIQETEWQsQEGK	2.08165	4.92616	1.42627	0.172502	0.636115	-4.56747
ELIPQEsPR	2.08146	2.12827	2.02403	0.0595309	0.636115	-3.87714
LITSEEERsPAK	2.08135	2.12821	2.02554	0.0593605	0.636115	-3.87523
KLsMGSDDAAYTQALLVHQK	2.08117	3.82411	1.64994	0.117927	0.636115	-4.32688
EAPPPVLLtPK	2.0809	5.4827	2.3904	0.0291117	0.636115	-3.39423
ETTCSKEsNEELTESCETK	2.07972	7.12617	2.07004	0.054537	0.636115	-3.81846
SFLVASVLPGPDGNINsPTR	2.07972	3.32831	1.59653	0.12941	0.636115	-4.38649
EEsSEDENEVSNILR	2.07955	4.66697	1.56573	0.136454	0.636115	-4.42026
LsPGTDSSSNLGGVK	2.07943	5.37065	1.71299	0.105506	0.636115	-4.25491
SASSCDVSSsPSLPSR	2.07935	4.74508	1.53859	0.142927	0.636115	-4.44966
TDESsPVLSPR	2.07935	2.12721	2.01302	0.0607857	0.636115	-3.89109
EESEEsEAEPVQR	2.07873	2.1269	2.02074	0.0599028	0.636115	-3.88131
tGSEPALSPAVVR	2.07855	2.12681	2.02435	0.0594939	0.636115	-3.87673
ISKPGAVsTPVK	2.07846	2.82776	1.60593	0.127323	0.636115	-4.37609
QENCGAQQVPAGPGTStPPSSPVR	2.07832	4.06198	1.50517	0.151248	0.636115	-4.48537
KLsFDFQ	2.07827	2.12667	2.02422	0.0595091	0.636115	-3.8769
VPsPLTDEEGDFILIHHEDLR	2.07717	2.12612	2.0256	0.0593537	0.636115	-3.87515
AAEEAFVNDIDESsPGTEWER	2.07704	5.43133	1.64636	0.118668	0.636115	-4.33092
GYLtDLNSMIPTHGGDINDIKK	2.077	2.12604	2.02008	0.0599781	0.636115	-3.88215
NMsPDEIKIPPEPPGR	2.07692	2.126	2.01903	0.060098	0.636115	-3.88348
RPGGsSPLNAVPCEGPPGSEPPR	2.07668	2.12588	2.02696	0.0592009	0.636115	-3.87342
INHTVILDDPFDDPPDLLIPDRsPEPTR	2.07665	4.68422	1.54781	0.140701	0.636115	-4.43972
NFsFMNPGMER	2.07662	4.68123	1.56088	0.137594	0.636115	-4.42555
EVsSRPSTPGLSVVSGISATSEDIPNKIEDLR	2.07651	2.84641	1.59227	0.130366	0.636115	-4.39119
TPHtPGtPK	2.07634	2.12571	2.02582	0.0593282	0.636115	-3.87486
EHsPSESEKEVVGADPR	2.07561	3.48945	1.4851	0.156439	0.636115	-4.50656
IEHAPsPSSGGTLK	2.07542	2.12525	2.0248	0.0594437	0.636115	-3.87616
TAVTsPDGSSEK	2.07514	2.77688	1.86255	0.0804939	0.636115	-4.07767
ETtCSKESNEELTESCETK	2.0745	6.9069	2.11081	0.050433	0.636115	-3.76592
LPsGSGAASPTGSAVDIR	2.07418	3.39625	1.54498	0.14138	0.636115	-4.44277
ESSEsTNTtIEDEDTK	2.07408	2.12458	2.01765	0.0602544	0.636115	-3.88522
DVNSSsPVMLAFK	2.07373	3.87209	1.61071	0.126272	0.636115	-4.37079
AsVCAEAYNPDEEEDDAESR	2.07356	6.07673	2.01687	0.0603438	0.636115	-3.88621
DMQPLsPISVHER	2.07222	2.75377	1.68938	0.110019	0.636115	-4.28206
sFTSLYK	2.07214	2.71137	1.74204	0.100174	0.636115	-4.22117
SHVEDGDIAGAPASsPEAPPAEQDPVQLK	2.07188	2.12348	2.0194	0.0600556	0.636115	-3.88301
SLGYHGSSYSPEGVEPVsPVSSPSLTHDK	2.07181	2.72144	1.72639	0.103017	0.636115	-4.23939
LVEDERsDREEtEsSEGEEAAAGGGAK	2.07079	2.12293	2.02582	0.0593291	0.636115	-3.87487
TEEAAADGGGGMQNEPLtPGYHGFPAR	2.06939	2.69675	1.74782	0.0991422	0.636115	-4.21442
GPGMGVHVPATPQGsPMK	2.06927	2.72116	1.72917	0.102507	0.636115	-4.23616
AQsPGAVEEILDR	2.06884	4.35412	1.73863	0.100788	0.636115	-4.22515
GAAsPVLQEDHCDSLPSVLQVEEK	2.06835	6.30119	1.97627	0.0651498	0.636115	-3.93736
SEDSGIGLSAsSPELSEHLR	2.0683	3.84169	1.63117	0.12186	0.636115	-4.34798
SLYASSPGGVYAtR	2.06811	5.91056	2.17404	0.0446263	0.636115	-3.68355
RssSPAELDLKDDLQQTQGK	2.0672	2.7722	1.6547	0.116947	0.636115	-4.32151
DIEIStEEEKDTGDLK	2.06541	2.71448	1.72495	0.103281	0.636115	-4.24106
ATVVVEAtEPEPSGSIANPAASTsPSLSHR	2.06466	2.11987	2.02545	0.0593699	0.636115	-3.87533
NELRDsTEQFQEYYR	2.06401	2.11954	2.02392	0.0595427	0.636115	-3.87728
GGSMEDYCDSPHGETTSVEDSTQDVTAEHHTsDDECEPIEAIAK	2.06328	2.11918	2.02311	0.0596348	0.636115	-3.87831
StGSLLTPTR	2.06273	5.23702	1.7509	0.0985961	0.636115	-4.21082
KDsGSSSVFAESPGGK	2.0625	5.53698	1.62132	0.123968	0.636115	-4.35899
SKEsVPEFPLSPPK	2.06225	2.11866	2.01746	0.060276	0.636115	-3.88546
GSALSQLSFEVGAPMsPK	2.06209	2.83176	1.59089	0.130677	0.636115	-4.39271
KKGSMsDSANILDEVPFPAR	2.06131	4.9999	1.86618	0.0799585	0.636115	-4.07327
SsAENMDLK	2.06129	2.11818	2.00634	0.061558	0.636115	-3.89952
GDEEGLGGEEEEEEEEEEEDDsAEEGGAAR	2.06116	2.75029	1.68297	0.111271	0.636115	-4.28939
ALLHEGPESPHRPsLIPPVTFEVK	2.06075	2.11791	2.02592	0.0593177	0.636115	-3.87474
SGDHLHNDsQIEADFR	2.06006	2.11757	2.02708	0.0591865	0.636115	-3.87326
KANDEsNEHSDVIDsQELSK	2.05974	2.11741	2.02657	0.0592445	0.636115	-3.87392
LNsPPSSIYK	2.05964	2.11735	2.02703	0.059193	0.636115	-3.87334
DGELPVEDDIDLsDVELDDLGKDEL	2.0593	3.06806	1.76665	0.0958446	0.636115	-4.19234
ISENYSDKsDIENADESSSSILKPLISPAAER	2.05925	3.48093	1.47866	0.158134	0.636115	-4.51331
SSQPSPTAVPASDsPPTKQEVK	2.05875	2.11691	2.02455	0.0594719	0.636115	-3.87648
TGQAGsLSGsPKPFSPQLSAPITTK	2.05873	2.75766	1.67023	0.113798	0.636115	-4.3039
TPESQPDtPPGTPLVSQDEKR	2.05869	4.2328	1.39658	0.181111	0.636115	-4.59755
DEEQSEADAGsGPPTPGPTTLGPK	2.05859	2.71845	1.71839	0.104497	0.636115	-4.24867
sDSELEVKPAESLLR	2.05855	3.33519	1.57885	0.133416	0.636115	-4.40594
ELSSSSGLGLHGsSSNMK	2.05831	2.11669	2.01327	0.0607567	0.636115	-3.89077
KRPsLPSsPSPGLPK	2.05797	2.86805	1.55141	0.139838	0.636115	-4.43582
KPEKPLFSSAsPQDSsPR	2.05795	2.11651	2.0245	0.0594771	0.636115	-3.87654
RYsDFEWLK	2.05782	2.11645	2.02219	0.0597382	0.636115	-3.87947
SPsQDFSFIEDTEILDSAMYR	2.05778	3.40236	1.53323	0.144235	0.636115	-4.45542
QLQYCPsVESPYSK	2.05756	3.85781	1.59216	0.130392	0.636115	-4.39131
SSPsTENMHFPSSISSQTR	2.05706	2.82665	1.59784	0.129119	0.636115	-4.38505
sFDLGSPKPGDETTPQGDSADEK	2.05701	2.11604	2.02379	0.0595576	0.636115	-3.87744
LEAQEMPSQLFTLGASEHsPLK	2.05639	4.33376	1.72851	0.102629	0.636115	-4.23693
ASFSRPTFLQLsPGGLR	2.05566	3.13895	1.7149	0.105149	0.636115	-4.2527
EEETsIDVAGKPNEVTK	2.05559	3.47972	1.47649	0.15871	0.636115	-4.51558
VQEHEDsGDsEVENEAK	2.05535	2.77447	1.64973	0.11797	0.636115	-4.32712
VTEGtIREEQEYEEEVEEEPRPAAK	2.05524	2.11515	2.01836	0.0601735	0.636115	-3.88432
TPsYSISSTLNPQAPEFILGCTASK	2.05506	2.64253	2.12084	0.0494686	0.636115	-3.75294
NEEPVRsPER	2.05492	2.115	2.02024	0.0599596	0.636115	-3.88194
LLAGTPEPsVHALPDALNNLR	2.05382	3.80209	1.62841	0.122447	0.636115	-4.35107
NLSDIGWPVFEIPsPRPSK	2.05361	2.11434	2.02453	0.0594742	0.636115	-3.87651
EDTKMsISEGTVSDK	2.05357	2.11432	2.01434	0.0606337	0.636115	-3.88941
ETEsAPGsPR	2.05269	2.11388	2.02714	0.0591803	0.636115	-3.87319
APQQQPPPQQPPPPQPPPQQPPPPPSYsPAR	2.05226	6.4492	1.53816	0.143032	0.636115	-4.45013
FTGYQAIQQQSSSETEGEGGNTADASsEEEGDRVEEDGKGK	2.0522	2.11363	2.02334	0.0596081	0.636115	-3.87801
FNDsEGDDtEETEDYR	2.05204	2.11355	2.02599	0.0593098	0.636115	-3.87465
RGsGSALGGPLDPQFVGPSDTSLGAAPGHR	2.05203	2.11355	2.02441	0.0594874	0.636115	-3.87665
DGETLEGsDAEESLDK	2.05195	2.11351	2.02527	0.0593904	0.636115	-3.87556
EEILQPPEPHPVPPILTPSPPsAFPTVTTVWQDNDR	2.05188	3.19866	1.69677	0.108587	0.636115	-4.27358
EHYPVSsPSSPsPPAQPGGVSR	2.05152	2.81849	1.59859	0.12895	0.636115	-4.38421
GPPDFssDEEREPTPVLGSGAAAAGR	2.05063	4.22077	1.37512	0.187544	0.636115	-4.61898
FPQGPPsQMGSPMGSR	2.0506	4.92308	1.43071	0.171246	0.636115	-4.56294
VEEASPPAVQQPTDPAsPTVATTPEPVGSDAGDK	2.0506	3.28442	1.61372	0.125615	0.636115	-4.36745
QIASQFPPPPTPPAMESQPLKPVPANVAPQsPPAVK	2.05025	3.45837	1.48465	0.156558	0.636115	-4.50703
MAPtPIPTR	2.0494	4.05184	1.48821	0.155624	0.636115	-4.50328
TLEVVSPsQSVTGSAGHTPYYQSPTDEK	2.04938	6.04756	1.38379	0.184922	0.636115	-4.61035
SAsCGSPLSGGAEEASGGTGYGGEGSGPGASDCR	2.0493	3.40396	1.52819	0.145474	0.636115	-4.46083
SSsPSASLTENEVK	2.04893	5.90019	2.14275	0.0474184	0.636115	-3.72445
QRPSYDIFEDsDDSEPGGPPAPR	2.04876	4.65621	1.54784	0.140692	0.636115	-4.43968
TPAsPHFR	2.04691	3.29201	1.60602	0.127303	0.636115	-4.37599
IACDEEFsDsEDEGEGGRR	2.04637	5.56486	1.54931	0.14034	0.636115	-4.43809
LLDTsTYK	2.04609	2.11058	2.02109	0.0598638	0.636115	-3.88087
VsPAAAQLADTLFSK	2.04541	4.66744	1.5505	0.140055	0.636115	-4.4368
AKTDHGAEIVYKsPVVsGDTSPR	2.04493	2.11	2.01895	0.0601069	0.636115	-3.88358
LSSSSASSTGFSSSYEDSEEDISsDPER	2.04392	3.30869	1.58599	0.131785	0.636115	-4.3981
KVVDYSQFQEsDDADEDYGRDSGPPTK	2.04347	5.5724	1.57699	0.133842	0.636115	-4.40797
RRPsGSEQSDNESVQSGR	2.04344	2.576	1.88445	0.0773104	0.636115	-4.05101
DSYETSQLDDQsAETHSHK	2.04229	3.94507	1.5328	0.14434	0.636115	-4.45589
MAPTPIPTRSPSDssTASTPVAEQIER	2.04213	2.85755	1.54135	0.142259	0.636115	-4.44669
QQLSPsPGQEAGILPETEK	2.04148	3.81807	1.61872	0.12453	0.636115	-4.36189
LLSPLSsAR	2.0406	4.79419	1.96894	0.0660525	0.636115	-3.94653
TATCHSssSPPIDAASAEPYGFR	2.04057	2.10782	2.02091	0.0598833	0.636115	-3.88109
ATDIPASAsPPPVAGVPFFK	2.04016	5.30633	2.92031	0.00979551	0.636115	-2.65296
NGPLNESQEDEEDsEHGTSLNR	2.04009	3.48467	1.44946	0.166016	0.636115	-4.54368
KGsLAALYDLAVLK	2.04007	2.71251	1.70976	0.106113	0.636115	-4.25863
TIsPMVMDAK	2.03983	3.94784	1.53816	0.143032	0.636115	-4.45013
NMTsPIADFPAPPPYSAVtPPPDAFSR	2.03965	4.79409	1.48023	0.15772	0.636115	-4.51167
VQsLPSVPLSCAAYR	2.03946	2.69802	1.7251	0.103254	0.636115	-4.24089
SLDsPTSSPGAGTR	2.03933	5.38991	1.663	0.115256	0.636115	-4.31212
SsPSTENMHFPSSISSQTR	2.03927	4.67528	1.53928	0.142759	0.636115	-4.44892
HFsQSEETGNEVFGALNEEQPLPR	2.03917	3.47046	1.4653	0.161703	0.636115	-4.52726
sPGSGSQSSGWHEVEPGMPsPTTLK	2.03896	4.80849	1.47937	0.157947	0.636115	-4.51257
NSsPAPPQPAPGK	2.03848	5.19987	1.73306	0.101796	0.636115	-4.23164
ELNsEVGSETESNVDSEFAR	2.03839	3.19917	1.67391	0.113064	0.636115	-4.29972
KPsLIGLDPEQGHLNPMSYTQHCITTMAAPSWK	2.03802	2.10654	2.02163	0.0598023	0.636115	-3.88018
DNsPEPNDPEEPQEVSSTPSDK	2.03782	3.95085	1.53522	0.143748	0.636115	-4.45328
SLsPSLSSVDMR	2.03773	4.38774	1.65054	0.117803	0.636115	-4.3262
sHSTEPNLSSFLNDPNPMK	2.03758	2.10633	2.00849	0.0613087	0.636115	-3.89681
ECINAAPDSPsK	2.03756	2.10631	2.0262	0.0592856	0.636115	-3.87438
NTSLPPLWsPEAER	2.03726	2.10617	2.02486	0.0594372	0.636115	-3.87609
LsPEQEGQLMPR	2.03681	2.10594	2.02675	0.0592245	0.636115	-3.87369
SVTsNQSDGTQESCESPDVLDR	2.03672	6.15747	1.99073	0.0633994	0.636115	-3.9192
SEDDsAKFDSNEEDSASVFSPSFGLK	2.0357	3.48135	1.45504	0.164487	0.636115	-4.53791
EPsGNHTPPQLSPSLSQSTYTTGGSLDVPHIIMQGDAR	2.03512	2.1051	2.01927	0.0600707	0.636115	-3.88318
RHtVGVADPR	2.03508	2.10508	2.02706	0.0591891	0.636115	-3.87329
HLLTDLPLPPELPGGDLsPPDSPEPK	2.03477	2.10492	2.02668	0.0592315	0.636115	-3.87377
NISSSPSVEsLPGGR	2.03453	4.74564	1.49988	0.152604	0.636115	-4.49098
TEEEGKtDGEGNPDDGAK	2.0345	2.10479	2.0236	0.0595787	0.636115	-3.87768
sPLLNQPVPELSHASLIANQSPFR	2.03383	3.1073	1.75677	0.0975622	0.636115	-4.20394
LSDALAVEDDQVAPVPLNVVETSSsVR	2.0336	2.10434	2.01526	0.0605286	0.636115	-3.88825
GVPAGNsDTEGGQPGR	2.03279	4.06593	1.46425	0.161984	0.636115	-4.52835
EKDsPHMQDPNQADEEAMTQIIR	2.03252	2.76903	1.6369	0.120648	0.636115	-4.34156
QLKLsITK	2.03198	2.10353	2.02532	0.0593854	0.636115	-3.87551
ELtNRHSLPFSLPSQMEPRPDVPR	2.0319	3.30968	1.58431	0.132167	0.636115	-4.39994
SsPPVLQGPAPAGFSQHPGLLVPHTHAR	2.03133	3.35881	1.54027	0.142518	0.636115	-4.44785
YLPGAITSPDEHILtPDSSFSK	2.03122	4.27426	1.48961	0.15526	0.636115	-4.50181
ARLsASTASELSPK	2.03034	2.10271	2.02329	0.0596145	0.636115	-3.87808
GPEELGAGPEsPPR	2.03026	3.39176	1.51798	0.148013	0.636115	-4.47175
SSQALLSQLYQsPNRR	2.03004	2.10255	2.02541	0.0593753	0.636115	-3.87539
VHTSGFGYQsELELR	2.02991	4.92701	1.88912	0.0766458	0.636115	-4.0453
SGGIVIsPFRLEELTNR	2.02913	2.1021	2.02054	0.0599262	0.636115	-3.88157
ERsPALK	2.02892	2.102	2.02537	0.0593799	0.636115	-3.87544
DLSTSPKPsPIPSPVLGR	2.02847	2.74593	1.65755	0.116364	0.636115	-4.31829
RNsLILKPKPDPAQQTDSQNSDTEQYFR	2.02812	2.1016	2.02383	0.0595529	0.636115	-3.87739
HTTSVsPSPAGR	2.02807	3.15684	1.67736	0.112379	0.636115	-4.29579
TIASDsEEEAGK	2.0275	2.10129	2.02635	0.0592687	0.636115	-3.87419
LAEtLGR	2.02701	2.10104	2.02676	0.0592233	0.636115	-3.87368
LPLVtPHTQCR	2.02684	4.87867	1.43198	0.170888	0.636115	-4.56165
LKPPRtPPPPSR	2.02673	2.1009	2.02349	0.0595914	0.636115	-3.87782
EATAQKPTGSVGSTVTtPPPLVR	2.0262	2.10064	2.02695	0.0592016	0.636115	-3.87343
TEtQEKNPLPSK	2.02577	2.70924	1.69313	0.109291	0.636115	-4.27777
ASSGDQGsPPCFLR	2.02546	3.83889	1.59042	0.130783	0.636115	-4.39323
AAALsLSTLASPK	2.02545	3.70405	1.67555	0.112737	0.636115	-4.29785
IEEAPEATPQPSQPGPSsPISLSAEEENAEGEVSR	2.02515	2.10011	2.01013	0.0611184	0.636115	-3.89473
TAHNSEADLEESFNEHELEPSsPK	2.02504	6.20092	1.5935	0.13009	0.636115	-4.38983
EEASLLSHSPGTSNQSQPCsPKPIR	2.02412	3.35455	1.54303	0.141851	0.636115	-4.44488
GSsPSIRPIQGSQGSSSPVEK	2.02409	5.78598	2.197	0.0426744	0.636115	-3.65337
SGELGLPGAPESSTASAPGEPSPPsPPCR	2.02377	2.82069	1.5715	0.135111	0.636115	-4.41397
RRGSSGsVDETLFALPAASEPVIR	2.02339	4.81128	1.44093	0.168379	0.636115	-4.55246
EGEEtEGSEEDDKENDKTEEMPNDSVLENK	2.0232	2.09914	2.02717	0.0591772	0.636115	-3.87316
DGESDGFADEEEsGEEGEEDQEEGR	2.023	2.09904	2.02278	0.0596721	0.636115	-3.87873
GSSGDSDsPGSSSLSLTR	2.02257	4.54269	1.59192	0.130445	0.636115	-4.39157
SFsMHDLTTIQGDEPVGQRPYQPLPEAK	2.02219	5.11267	1.51102	0.149764	0.636115	-4.47916
SLAEPATsPGGNAEALATEGGDKR	2.02192	3.92326	1.5372	0.143266	0.636115	-4.45116
KIEEAMDGSEtPQLFTVLPEK	2.02154	5.73955	2.19636	0.0427282	0.636115	-3.65422
sLSYsPVER	2.02123	3.47664	1.45099	0.165594	0.636115	-4.54209
TsPGEEEGTWPQNLQQPPPPGQHK	2.02107	2.63891	1.77272	0.094801	0.636115	-4.18518
QKsLTLTPTR	2.02084	4.77028	1.48041	0.157673	0.636115	-4.51148
sLDIKEPEILK	2.02083	2.70094	1.70399	0.107206	0.636115	-4.26528
CDDSPRtPSNTPSAEADWSPGLELHPDYK	2.02079	2.09793	2.02232	0.0597244	0.636115	-3.87931
KVsDVTSSGVQSFDEEEGEANN	2.02079	2.09793	2.02542	0.0593737	0.636115	-3.87537
SPsKPLPEVTDEYKNDVK	2.02057	2.09782	2.02526	0.0593916	0.636115	-3.87558
YEPIQATPPPPPLPSQYAQPSQPVTSAsLHIHSK	2.02057	2.09782	2.00962	0.0611782	0.636115	-3.89539
QEsPPAAAVRPFTPQPSK	2.02046	2.77107	1.62184	0.123855	0.636115	-4.3584
LSAVsLR	2.02018	4.63937	1.53361	0.144143	0.636115	-4.45502
GPVGTVsEAQLAR	2.02013	5.53142	1.57827	0.13355	0.636115	-4.40657
SEDsLLRNSDEEESASESELWK	2.01991	2.66719	1.74629	0.0994147	0.636115	-4.21621
GLLASDLNTDGDMRVtPEPGAGPTQGLLR	2.0199	3.99439	1.49601	0.1536	0.636115	-4.49507
SGEDEsQEDVLMDEAPSNLSQASTLQANR	2.01986	2.09746	2.02254	0.0596993	0.636115	-3.87903
ELAGNTSsPPLsPGRPSPMQR	2.01977	2.09742	2.02338	0.0596034	0.636115	-3.87796
SLKLsPVQK	2.01957	2.09732	2.02592	0.0593171	0.636115	-3.87474
SsESSPNHSLHNEVADDSQLEK	2.01921	2.7436	1.64888	0.118145	0.636115	-4.32807
MPSTPQPPNTAGTVSPtGIK	2.01912	2.0971	2.02674	0.0592255	0.636115	-3.8737
KVPSFTFtPTVTYQR	2.01905	4.24515	1.36329	0.191172	0.636115	-4.63071
TSSDSALHtSVMNPSPQDTYPGPTPPSILPSR	2.01875	2.09691	2.02697	0.0592	0.636115	-3.87341
LMDDNDsENNQESMPSLSFR	2.01827	4.86988	1.89858	0.075315	0.636115	-4.0337
SPSDLsPESPMLSSPPK	2.01821	5.61105	1.52815	0.145484	0.636115	-4.46087
IGTLHTsPDLK	2.01812	2.727	1.66617	0.114616	0.636115	-4.30852
SSYLEsPR	2.0181	2.09658	2.02404	0.0595289	0.636115	-3.87712
ARGEIGGLSLSPsPER	2.01808	2.09658	2.02652	0.0592494	0.636115	-3.87397
ESKGsPVFLPR	2.01753	5.71185	2.11574	0.0499572	0.636115	-3.75955
TSPMSHsFANFHYPGVQNLSR	2.01731	2.09619	2.02249	0.0597051	0.636115	-3.8791
TAANKsPCETISSPSSTLESK	2.01618	4.49202	1.59375	0.130033	0.636115	-4.38955
NLVYDQsPNR	2.0161	2.09559	2.02554	0.05936	0.636115	-3.87522
NPFRGsPK	2.01602	2.09555	2.02726	0.0591668	0.636115	-3.87304
VAEEAGEKGPtPPLPSAPLAPEK	2.01562	2.09534	2.02592	0.0593179	0.636115	-3.87475
TPQASTYSYETSDLCYTAEKKsPSEAR	2.01528	2.09518	2.01581	0.0604649	0.636115	-3.88755
DRLsQVLR	2.01446	2.09476	2.02625	0.05928	0.636115	-3.87432
YAQDDFVLDHsECR	2.01436	2.09471	2.02536	0.0593808	0.636115	-3.87545
KPPAPPSPVQSQsPSTNWSPAVPVK	2.0143	5.26805	1.69413	0.109098	0.636115	-4.27662
ALTtPTHYK	2.0143	2.09469	2.02373	0.0595638	0.636115	-3.87751
IACEEEFsDSEEEGEGGRK	2.01319	3.4311	1.45683	0.163997	0.636115	-4.53605
SEEDNEIEsEEEVQPK	2.01301	2.79748	1.58548	0.131902	0.636115	-4.39866
GAEASAASEEEAGPQATEPStPsGPESGPTPASAEQNE	2.01292	4.10529	1.4306	0.171277	0.636115	-4.56306
DQTAALPLAAEETANLPPsPPPSPASEQTVTVEEAAGGESALAPSVFK	2.01286	4.84077	1.44089	0.16839	0.636115	-4.55251
TLSSPSNRPSGETsVPPPPAVGR	2.01284	2.09396	2.02285	0.0596635	0.636115	-3.87863
GIsSSNEGVEEPSK	2.01222	5.65614	1.51643	0.148401	0.636115	-4.4734
SSGDVLETFNFLENADDsDEDEENDMIEGIPEGK	2.01208	2.722	1.66889	0.114067	0.636115	-4.30543
TAsGSsVTSLDGTR	2.01183	5.33535	1.64845	0.118236	0.636115	-4.32857
EEPPsPIEATPPQSLLEK	2.01158	2.09333	2.02694	0.0592026	0.636115	-3.87344
VCVGSPPGPGFGSsPPGAEAAPSLR	2.01112	2.68165	1.71305	0.105494	0.636115	-4.25483
QADSEMTGyVVTR	2.01095	4.70815	1.50063	0.152409	0.636115	-4.49018
sVEDVRPHHTDANNQSACFEAPDQK	2.01043	3.384	1.50659	0.150888	0.636115	-4.48387
APAPPPKPEtPEK	2.00982	2.09244	2.02414	0.0595185	0.636115	-3.877
LYSSEESRPYtNK	2.00952	2.0923	2.02716	0.0591783	0.636115	-3.87317
THSTSSsLGSGESPFSR	2.00908	4.01946	1.46911	0.160678	0.636115	-4.52329
AVSPAAAQPPSPsSAEKPGDEPGRPR	2.00878	4.2081	1.36907	0.189391	0.636115	-4.62498
VAsSPVMVSNPATR	2.00838	6.0149	2.01421	0.0606488	0.636115	-3.88958
SGSPRPTEPtDFLMLFEGSPSGK	2.00833	2.0917	2.54564	0.0212742	0.636115	-3.18085
VSQGsAESLSPSFR	2.00791	5.76143	2.17321	0.0446986	0.636115	-3.68464
sVVGTPAYLAPEVLLNQGYNR	2.00755	4.31764	1.68908	0.110076	0.636115	-4.2824
sGsPAPETTNESVPFAQHSSLDSR	2.00742	2.09125	2.01821	0.0601911	0.636115	-3.88452
HLsVGAPGVVTITHHK	2.0065	4.29736	1.71375	0.105364	0.636115	-4.25403
AADTEEMDIEMDsGDEA	2.00591	2.09049	2.00183	0.0620857	0.636115	-3.90522
DSGSDQDLDGAGVRAsDLEDEESAAR	2.00475	2.6773	1.71925	0.104337	0.636115	-4.24767
GPQPPPLAVTVPSSLPQsPPENPGQPSMGIDIASAPALQQYR	2.00469	2.08988	2.01795	0.0602201	0.636115	-3.88484
SVAsNQSEMEFSSLQDMPK	2.00461	5.82289	2.0682	0.0547291	0.636115	-3.82082
FCEsPTSDLEMR	2.00426	2.71295	1.67177	0.113491	0.636115	-4.30216
FDPFGPIGTsPPGPNPDHLPPPGYDDMYL	2.00392	2.75368	1.62701	0.122746	0.636115	-4.35263
EDEGEPGDEGQLEDEGsQEK	2.00392	3.46185	1.43225	0.170811	0.636115	-4.56137
EKEDAHADPEIQPMKEDDGTFGEYsDAEDHKPLK	2.00317	2.08912	2.02613	0.0592942	0.636115	-3.87448
HQTLEVSLSRDsPLK	2.00293	2.089	2.01707	0.0603212	0.636115	-3.88596
sPARPQPGEGPGGPGGPPEVSR	2.00215	2.67527	1.71819	0.104535	0.636115	-4.2489
sPYQEFTDHLVK	2.00209	2.08858	2.02718	0.0591756	0.636115	-3.87314
sAPETLTLPDPEKK	2.00199	5.82824	2.11099	0.0504162	0.636115	-3.7657
TDADSESDNSDNNtIFVQGLGEGVSTDQVGEFFK	2.00143	2.75483	1.59477	0.129804	0.636115	-4.38843
SGsIVELIAGGGSSCSPVLSR	2.00135	5.84649	2.05457	0.0561719	0.636115	-3.83826
YMsFTDK	2.00134	5.53675	1.56689	0.136184	0.636115	-4.41901
sPVGSWR	2.00062	2.08784	2.02207	0.0597525	0.636115	-3.87963
ALQsPALGLR	2.00049	4.24934	1.72196	0.103834	0.636115	-4.24453
GKEELAEAEIIKDSPDsPEPPNK	2.00026	2.08767	2.02351	0.0595889	0.636115	-3.87779
YVEQYVGTEGASSsPTEGFLLKPVFLQR	1.99999	2.79054	1.57905	0.13337	0.636115	-4.40572
GPGMGVHVPATPQGsPMKDR	1.99916	2.08712	2.02677	0.0592216	0.636115	-3.87366
IDFIPVSPAPsPTR	1.99906	3.39349	1.49153	0.15476	0.636115	-4.49979
ENHGQADHsPSMTATHFPR	1.999	4.70096	1.481	0.157516	0.636115	-4.51086
SLsPGKENVSALDMEKESEEK	1.9989	2.08699	2.02495	0.0594265	0.636115	-3.87597
KEsKEEETsIDVAGKPNEVTK	1.99816	5.47666	1.57177	0.135049	0.636115	-4.41368
LPTAVsLYSPTDEQSIMQK	1.99811	2.08659	2.02218	0.0597396	0.636115	-3.87948
EIIDASDKEGMsPAKR	1.99795	2.08651	2.01429	0.0606398	0.636115	-3.88948
KHGLAHDEMKsPR	1.99792	2.08649	2.02583	0.0593274	0.636115	-3.87485
RPTGDFGFsLR	1.99772	2.0864	2.02163	0.0598019	0.636115	-3.88018
SPHNsGLVNLTER	1.99747	2.08627	2.02246	0.0597079	0.636115	-3.87913
SAsPYHGFTIVNR	1.99744	3.34417	1.52456	0.146374	0.636115	-4.46472
sDSFENPVLQQHFR	1.99742	5.63229	2.13029	0.0485743	0.636115	-3.74066
KPGNNEGSGAPsPLSK	1.99742	4.82638	1.41676	0.175224	0.636115	-4.57716
NHPMtPEAVK	1.99737	2.69435	1.69139	0.109627	0.636115	-4.27975
KPSGLNGEASKsQEMVHLVNK	1.99647	3.35055	1.52126	0.147193	0.636115	-4.46825
SRTsPITR	1.99635	2.80885	1.55762	0.138362	0.636115	-4.42909
TSQGGAGVsPLLVK	1.99623	5.06593	1.75243	0.0983254	0.636115	-4.20903
EVsPAPAVAGQSK	1.9961	2.73105	1.64732	0.11847	0.636115	-4.32984
ASASGSGAQVGGPISSGSsASSVTVTR	1.9961	4.63762	1.5174	0.148157	0.636115	-4.47236
HGLAHDEMKsPR	1.99595	3.39936	1.47724	0.158512	0.636115	-4.5148
RLELAVCDEPsEPEEEEEMEVGTTYVTDK	1.99578	2.08542	2.0258	0.0593307	0.636115	-3.87489
YVIsDEEEEDDD	1.99561	2.08534	2.02381	0.0595551	0.636115	-3.87741
AEAAAsALADADADLEER	1.99514	3.17779	1.65545	0.116794	0.636115	-4.32067
SPLLSASHsGNVTPTAPPYLQESSPR	1.99496	3.94522	1.49654	0.153463	0.636115	-4.49451
VHADLVISKPVSKsPER	1.99456	2.08482	2.0238	0.0595562	0.636115	-3.87743
QDDTLAELPGsPPEKCDSLGSGVATVK	1.99443	2.08475	2.01383	0.0606921	0.636115	-3.89006
LISHCYIPQsPEPDLHK	1.99414	2.08461	2.01716	0.0603112	0.636115	-3.88585
SRSFsSSAEEHS	1.99388	2.08447	2.02007	0.0599796	0.636115	-3.88216
FEDEGAGFEEsSETGDYEEK	1.99381	2.08444	2.02586	0.0593247	0.636115	-3.87482
KLsVLGK	1.99341	2.73662	1.63912	0.120179	0.636115	-4.33906
KTsLDVSNSAEPGFLAPGAR	1.9928	3.55945	1.37364	0.187995	0.636115	-4.62045
KGDVEGSQsQDEGEGSGESER	1.99253	2.0838	2.01954	0.0600398	0.636115	-3.88283
STVTGERQsGDGQESTEPVENK	1.99216	3.39331	1.47401	0.159369	0.636115	-4.51818
KGDVEGSQSQDEGEGSGEsER	1.99182	2.08345	2.01964	0.0600283	0.636115	-3.88271
sPDSCRPQALPCLPSTQDVPSR	1.99124	2.08316	2.0194	0.0600551	0.636115	-3.88301
EELLKDDSsEHGAPDSK	1.99056	2.08282	2.01524	0.0605311	0.636115	-3.88828
SIAIGSQPVLtVGTTHISK	1.99049	2.08278	2.02488	0.0594349	0.636115	-3.87606
MDSDASLVSSRPSsPEPDDLFLPAR	1.99046	5.79976	2.1022	0.0512752	0.636115	-3.77706
VtPNLNR	1.99	2.08254	2.0264	0.0592631	0.636115	-3.87413
SDLSSsSGSLSLSHGSSSLEHR	1.98903	2.08205	2.0271	0.0591843	0.636115	-3.87324
DGDKsPMSSLQISNEK	1.98898	2.65167	1.73308	0.101793	0.636115	-4.23162
FQMtQEVVCDECPNVK	1.98897	5.15228	1.63583	0.120873	0.636115	-4.34276
TNsDSALHQSTMTPTQPESFSSGSQDVHQK	1.98829	3.38581	1.48602	0.156196	0.636115	-4.50558
TVtLPHEAERPDGSEDAEDDDDDDALSDWNLR	1.98827	2.76399	1.59927	0.1288	0.636115	-4.38346
sFPHLSKPVAPGSAPLGSGEPGGPGLWVGSSQHLK	1.98807	2.63677	1.75015	0.0987287	0.636115	-4.2117
VsMILQSPAFCEELESMIQEQFKK	1.9879	2.75673	1.59953	0.128742	0.636115	-4.38318
AIsETEENSDELSGER	1.98749	2.08128	2.02472	0.0594529	0.636115	-3.87627
AVLSDsPQLSEGK	1.98735	3.23761	1.59895	0.128871	0.636115	-4.38382
QGSPDQVsPVSEMTSTSLYQDK	1.98692	6.62199	2.19126	0.0431548	0.636115	-3.66092
ESVSTASDQPSHsLER	1.98679	3.81413	1.56667	0.136236	0.636115	-4.41925
AEEVEDETVELDVsDEEMAR	1.98666	2.08087	2.01136	0.0609763	0.636115	-3.89318
GPSPSsPtPPAAAAPAEQAPR	1.9862	2.78814	1.57179	0.135044	0.636115	-4.41366
FGGsGSQVDSAR	1.98482	3.82455	1.55982	0.137843	0.636115	-4.4267
ISMPDLDLHLKsPK	1.98472	3.8791	1.52174	0.147074	0.636115	-4.46773
DEPPPLsPAPLTPATPSSLDPFFSR	1.98436	5.17829	1.71702	0.104752	0.636115	-4.25025
NQGGYGGSSSSSSYGsGR	1.98413	2.0796	2.02648	0.0592545	0.636115	-3.87403
IMGFHRPGsGAEEESQTK	1.9834	2.72742	1.63451	0.121151	0.636115	-4.34423
AALLKAsPK	1.98325	2.07916	2.0185	0.0601575	0.636115	-3.88414
LQQGAGLESPQGQPEPGAAsPQR	1.9832	7.30136	2.00665	0.0615219	0.636115	-3.89913
SEEPAGQILSHLSsELK	1.98249	2.07878	2.02204	0.0597561	0.636115	-3.87967
VHGEPTsDLSDID	1.98221	2.07864	2.02364	0.0595747	0.636115	-3.87763
TGSSPNSVSsSPtNSAITQLR	1.98202	3.18622	1.63863	0.120284	0.636115	-4.33962
KWsLNTYK	1.98198	2.07853	2.02691	0.0592065	0.636115	-3.87349
TSPVVAPtSEPSsPLHTQLLK	1.98195	2.07851	2.02703	0.0591927	0.636115	-3.87333
KEEITGtLR	1.9812	2.07814	2.02627	0.0592786	0.636115	-3.8743
ETNTETPAPsPTVVRPK	1.98114	2.07811	2.0251	0.0594095	0.636115	-3.87578
NPsGPVVDLPTTAQVEPSVTYTSLGQETEEEPHVR	1.9811	2.07809	2.01701	0.0603281	0.636115	-3.88604
APEsDTGDEDQDQERDTVFLK	1.98102	2.82539	1.52873	0.145342	0.636115	-4.46026
TTEPEQSHsNTSTLTER	1.98087	3.32318	1.52635	0.145931	0.636115	-4.46281
GGDVsPSPYSSSSWR	1.9801	6.23825	1.91113	0.073583	0.636115	-4.01828
NsNSPPsPSSMNQR	1.97998	2.07753	2.02671	0.0592286	0.636115	-3.87374
IDEPSTPYHSMMGDDEDACSDtEATEAMAPDILAR	1.97997	2.07752	2.02252	0.0597008	0.636115	-3.87905
KWDGsEEDEDNSK	1.97977	2.07742	2.02525	0.0593928	0.636115	-3.87559
LPAKLsISK	1.9797	5.48061	1.57007	0.135442	0.636115	-4.41553
GSIYHsVEGPLTGHGESIQDSR	1.97955	2.73045	1.63089	0.121919	0.636115	-4.34829
sPPVQPHTPVTISLGTAPSLQNNQPVEFNHAINYVNK	1.97905	2.68635	1.68311	0.111243	0.636115	-4.28923
TEsGEETDLISPPQEEVK	1.97863	2.07685	2.02572	0.0593405	0.636115	-3.875
EGStQQLQTTSPKPLVQQPILPVVK	1.97827	2.07667	2.02711	0.0591841	0.636115	-3.87323
KQEAESWsPDACLGVK	1.97759	2.07633	2.02496	0.0594257	0.636115	-3.87596
GPSsVEDIK	1.97746	2.67693	1.68191	0.111479	0.636115	-4.29059
IEVKEEsPQSK	1.97743	2.07625	2.02668	0.0592319	0.636115	-3.87377
GAEASAAsEEEAGPQAtEPSTPSGPESGPTPASAEQNE	1.97712	4.09458	1.40712	0.178014	0.636115	-4.58692
GLMAGGRPEGQYSEDEDtDTDEYKEAK	1.97701	2.6921	1.66944	0.113958	0.636115	-4.30481
AEDEPDAKsPK	1.97662	2.07584	2.02707	0.059188	0.636115	-3.87328
SAsSLNHTILAGVHSNDHSVV	1.97648	2.07578	2.0263	0.0592742	0.636115	-3.87425
QQADKESEVsPSR	1.97636	3.81383	1.91998	0.0723819	0.636115	-4.00737
SPPKsPEEEGAVSs	1.97606	3.33668	1.51123	0.149711	0.636115	-4.47894
sPLSLIAR	1.97531	3.39661	1.46235	0.162497	0.636115	-4.53032
SSDQPLTVPVsPK	1.97526	2.62631	1.73309	0.101792	0.636115	-4.23161
VPGGsPLGVSLVYSDK	1.97507	2.07507	2.02543	0.0593721	0.636115	-3.87536
NYGYNPsPVKPEGLR	1.97481	2.07494	2.02412	0.0595203	0.636115	-3.87702
SKSEEAHAEDsVMDHHFR	1.97479	2.07493	2.02116	0.0598554	0.636115	-3.88078
GSVVNVNPTNTRPQSDtPEIR	1.97467	3.32743	1.52081	0.147305	0.636115	-4.46873
StTELLPR	1.97426	4.42468	1.60729	0.127023	0.636115	-4.37458
KNtHENIQLSQSK	1.97415	2.07461	2.0244	0.0594887	0.636115	-3.87667
RRsDSTLFSTVDTDEIPAK	1.97393	2.0745	2.0226	0.0596922	0.636115	-3.87895
MAPTPIPTRSPSDsSTASTPVAEQIER	1.97364	3.58666	1.33137	0.201235	0.636115	-4.66193
tPQQTSASQQMLNFPDK	1.97359	2.07433	2.02713	0.0591817	0.636115	-3.87321
LLEDSDsEDEAAPSPLQPALRPNPTAILDEAPKPK	1.97348	2.07428	2.02177	0.0597862	0.636115	-3.88
SKsISSSNPDLAVAPGSVDDEVSR	1.97313	2.0741	2.01454	0.0606103	0.636115	-3.88916
DEEQSEADAGsGPPtPGPTTLGPK	1.97299	2.07403	2.02623	0.0592822	0.636115	-3.87434
AVtPPVKDDNEDVFSAR	1.97289	2.07398	2.02665	0.0592348	0.636115	-3.87381
QSQIQVFEDGADTTsPETPDSSASK	1.97261	5.51246	1.55162	0.139788	0.636115	-4.43559
STAQQELDGKPAsPTPVIVASHTANKEEK	1.97229	4.6125	1.31623	0.206153	0.636115	-4.67654
LsLGASR	1.97214	2.07361	2.02328	0.0596156	0.636115	-3.87809
STsSTLCPAVCPAAGHTLTPDR	1.97209	2.07358	2.0191	0.0600896	0.636115	-3.88339
TITVPVSGsPK	1.97084	2.07296	2.02592	0.0593178	0.636115	-3.87474
YDPSLKPLSVSYDQATsLR	1.97075	4.39254	1.57398	0.134537	0.636115	-4.41126
sPTKAPHLQLIEGK	1.97068	2.67942	1.6726	0.113325	0.636115	-4.30121
IGGDAATTVNNStPDFGFGGQK	1.97055	2.07281	2.0242	0.0595112	0.636115	-3.87692
VDEEDSDEESHHDEMsEQEEELEDDPTVVK	1.9705	2.75106	1.58761	0.131419	0.636115	-4.39632
RTsDPSAAVNHVSSTTSLGENYEDDDLVNSDEVMK	1.97038	3.81512	1.5599	0.137825	0.636115	-4.42662
SMSLIPTSPQVPGEWPsPEELGAR	1.97	5.80845	2.01753	0.0602681	0.636115	-3.88537
EDLGACLLQSDCVVQEGKsPR	1.96931	5.18527	1.68656	0.110567	0.636115	-4.28528
EKNQWQLsADDLK	1.96916	2.07211	2.01742	0.0602813	0.636115	-3.88552
sHSDNDRPNCSWNTQYSSAYYTSR	1.9689	2.07198	2.0214	0.0598279	0.636115	-3.88047
VDDSPSTSGGsSDGDQR	1.96867	2.6604	1.68448	0.110974	0.636115	-4.28766
SSFTPSsPENVIGDFLLQDR	1.96846	4.28016	1.68796	0.110295	0.636115	-4.28369
SLDSEPSVPSAAKPPsPEK	1.96804	2.07156	2.02619	0.0592867	0.636115	-3.87439
TEAPAPASSTPQEPWPGPTAPsPTSRPPWAVDPAFAER	1.96801	4.31244	1.29289	0.213922	0.636115	-4.69882
VSAEAEVAPVsPEVTQEVVEEHCAsPEDK	1.96767	7.61857	1.86909	0.0795302	0.636115	-4.06972
ENEPDDAATHsPPGTVSALQETK	1.96733	5.96378	1.9276	0.0713622	0.636115	-3.99795
QVIGTGsFFPK	1.96721	3.17922	1.61427	0.125496	0.636115	-4.36684
MKsLEQDALR	1.96686	2.83986	1.49512	0.153829	0.636115	-4.496
DSDQVAQSDGEEsPAAEEQLLGEHIK	1.96684	2.07096	2.01824	0.0601875	0.636115	-3.88448
LLDLsWTESCKPTATEPLFK	1.96684	4.10756	1.7789	0.0937502	0.636115	-4.17789
GGsWIQEINVAEK	1.9667	2.65939	1.69977	0.108012	0.636115	-4.27014
TNLTSQSSTTNLPGSPGSPGsPGSPGSPGSVPK	1.96664	2.07086	2.00976	0.0611611	0.636115	-3.8952
VDGETASDSESRAEsAPLPVSADDTPEVLNR	1.96645	3.45306	1.41793	0.174885	0.636115	-4.57597
MSCFSRPsMSPTPLDR	1.96556	2.07032	2.0248	0.0594434	0.636115	-3.87616
EVGsPPLDPTER	1.96535	3.98642	1.4575	0.163814	0.636115	-4.53536
CQPGGGPPsPPPGIPGQPLPsPTR	1.96448	2.06978	2.0244	0.0594889	0.636115	-3.87667
LSPGsGGPEAQTAGPVTPASISGR	1.96349	4.00261	1.4483	0.166336	0.636115	-4.54487
EALLQAsR	1.96301	2.06904	2.02583	0.0593278	0.636115	-3.87486
KEsSSMLATVK	1.96223	2.06865	2.02486	0.0594368	0.636115	-3.87609
KPPGtPPPSALPLGAPPPDALPPGPTPEDSPSLETGSR	1.96205	6.33124	1.45686	0.163988	0.636115	-4.53602
RLsNLPTVDPIAVCHELYNTIR	1.96189	2.68574	1.65431	0.117027	0.636115	-4.32195
SGECSPVPMGsFPR	1.96173	2.61287	1.74221	0.100144	0.636115	-4.22097
VETVSQPsESPKDTIDK	1.96169	2.06838	2.02402	0.0595315	0.636115	-3.87715
GWsQEGPVK	1.96152	2.69326	1.65869	0.116132	0.636115	-4.317
YNsYDISR	1.96148	5.13777	1.70799	0.106447	0.636115	-4.26067
NTQIELQsSPDVQNSLLEDK	1.96107	4.235	1.68941	0.110011	0.636115	-4.28202
IsDSESEDPPR	1.96106	4.67455	1.45011	0.165836	0.636115	-4.543
NPEAALsPTFR	1.96101	3.21998	1.59287	0.130232	0.636115	-4.39053
HGGsPQPLATtPLSQEPVNPPSEAsPTR	1.96091	5.26085	1.2441	0.230908	0.636115	-4.7444
MERPEEGKQsPPPQPWGR	1.96042	2.06775	2.00364	0.0618738	0.636115	-3.90294
sMPEGFGVSR	1.96036	2.68539	1.66612	0.114625	0.636115	-4.30857
SRDAtPPVsPINMEDQER	1.96026	2.06767	2.0188	0.0601236	0.636115	-3.88377
EDLTDLEQPGSPGYSTATEPGSsELGVPEQPDLQEGTHVEK	1.96021	2.06764	2.02627	0.0592785	0.636115	-3.8743
ESQLAHIKDEPPPLSPAPLtPATPSSLDPFFSR	1.96017	2.06762	2.02031	0.0599521	0.636115	-3.88186
GHVSPAEDQtIQAPPVSVSALAR	1.96013	2.0676	2.0169	0.060341	0.636115	-3.88618
TPPsPGSPLPFLLLSYPSGGGGSSGSGK	1.95998	4.69329	1.46473	0.161856	0.636115	-4.52785
SsVEMDCFFPLVK	1.95979	2.06743	2.01824	0.0601877	0.636115	-3.88448
AIsSLDLLGDFK	1.95965	3.74963	1.60143	0.128319	0.636115	-4.38107
QGGYsQSNYNSPGSGQNYSGPPSSYQSSQGGYGR	1.95953	2.0673	2.0081	0.0613545	0.636115	-3.89731
DRAsPAAAEEVVPEWASCLK	1.95932	7.07626	1.88776	0.0768384	0.636115	-4.04696
QSPISTPTsPGSLRK	1.95932	2.06719	2.02599	0.0593093	0.636115	-3.87465
SsSVGCLAEASAR	1.95932	4.27394	1.6452	0.11891	0.636115	-4.33223
AsHTLLPSHR	1.95902	2.06705	2.02589	0.0593211	0.636115	-3.87478
HGsYEDAVHSGALND	1.95901	4.17743	1.35157	0.194816	0.636115	-4.64223
IDLPEVQIEHDPELEKEsPGLK	1.959	2.06704	2.01986	0.0600029	0.636115	-3.88242
MsQPGSPSPK	1.95815	2.06661	2.0255	0.0593649	0.636115	-3.87528
MSMTGAGKsPPSVQSLAMR	1.95749	2.06628	2.02345	0.0595965	0.636115	-3.87788
TGSSsSILSASSESSEK	1.95742	4.55334	1.53013	0.144996	0.636115	-4.45875
QQtQSALEQR	1.95737	2.06622	2.0269	0.0592067	0.636115	-3.87349
VSPLNLSSVtP	1.95706	2.06607	2.02481	0.0594425	0.636115	-3.87615
AAPSTAPAEAtPPKPGEAEAPPK	1.95627	2.06567	2.02586	0.0593243	0.636115	-3.87482
ASGVtVNDEVIK	1.95615	2.06561	2.01983	0.0600059	0.636115	-3.88246
LAsLSSHVTELEEDLDTAR	1.95606	4.228	1.67563	0.112723	0.636115	-4.29777
FPSPHPsPAK	1.95602	6.30828	1.78764	0.0922793	0.636115	-4.16753
GGGESLQEAsPR	1.95593	2.0655	2.02697	0.0591999	0.636115	-3.87341
NLSPTPASPNQGPPPQVPVsPGPPK	1.95581	3.32903	1.49616	0.15356	0.636115	-4.49491
SPsPLSGHVAQAFPTK	1.95537	2.68706	1.65425	0.117039	0.636115	-4.32202
ENsPAVSPTTNSTAPFGLKPR	1.95494	2.06501	2.0217	0.0597942	0.636115	-3.88009
DTSATSQSVNGsPQAEQPSLESTSK	1.95485	2.06496	2.02545	0.0593701	0.636115	-3.87533
RGtVEGSVQEVQEEK	1.95461	4.50941	1.52253	0.146878	0.636115	-4.46689
EGSGSTKPGtPGNSPSSQR	1.95437	2.06472	2.02253	0.0596996	0.636115	-3.87904
NSLPVPVLETYNTCDtPPPLNNLTPYR	1.95425	2.06466	2.0191	0.0600893	0.636115	-3.88339
EENLPDENEEQKQsNQK	1.95375	2.06441	2.02685	0.0592127	0.636115	-3.87356
APsRQDVYGPQPQVR	1.95366	4.03142	1.42264	0.173536	0.636115	-4.57118
EsPEGSYTDDANQEVR	1.95356	3.41106	1.43308	0.170577	0.636115	-4.56052
KREEGsDIEDEDMEELLNDTR	1.95299	2.74212	1.59394	0.129992	0.636115	-4.38935
EIAIVHsDAEK	1.9528	2.06394	2.02566	0.0593471	0.636115	-3.87507
STSsPYHAGNLLQR	1.95169	2.61167	1.74852	0.0990179	0.636115	-4.2136
TVsLEHLQR	1.95151	4.64376	1.46692	0.161264	0.636115	-4.52557
EtPPPLVPPAAR	1.95129	2.67746	1.66798	0.11425	0.636115	-4.30646
RISTsDILSEK	1.95113	2.0631	2.02395	0.0595393	0.636115	-3.87724
LSPWEDLGQAPTMDsPLEK	1.95092	5.19313	1.64053	0.119885	0.636115	-4.33748
NSTLSDSGMIDNLPDsPDEVAK	1.95077	2.06292	2.02573	0.0593389	0.636115	-3.87498
LDLEDsYTLR	1.95072	2.0629	2.02295	0.0596524	0.636115	-3.87851
TKEYVSNDAAQsDDEEKLQSQPTDTDGGR	1.95033	2.6065	1.75075	0.0986236	0.636115	-4.211
SATLSSTEStASEMQEEMK	1.94925	3.11138	1.67411	0.113025	0.636115	-4.2995
GKVPVTYLELLs	1.94925	2.58626	1.7746	0.0944799	0.636115	-4.18296
SPSEESAPtTSPESVSGSVPSSGSSGR	1.94922	2.06215	2.0271	0.0591851	0.636115	-3.87325
MNCsPTSQIDNIGEEEMDASTTHHK	1.94907	2.69046	1.6461	0.118722	0.636115	-4.33121
RRGsSGSVDETLFALPAASEPVIR	1.94847	2.78881	1.5235	0.146636	0.636115	-4.46585
TQDPSsPGTTPPQAR	1.94838	3.47346	1.39509	0.181551	0.636115	-4.59904
SYIsPHSSPSHTPTR	1.94824	2.06166	2.02633	0.0592714	0.636115	-3.87422
FAsAENIPDLPYDYSSSLESVADETSPER	1.94642	4.02206	1.41997	0.174301	0.636115	-4.5739
tPPRRPVPVADCEPPPVDR	1.94606	4.10288	1.35427	0.193971	0.636115	-4.63958
NLSLsGHVGFDSLPDQLVNK	1.94572	2.0604	2.02641	0.0592627	0.636115	-3.87412
VRASLsDLSSLDDVEGMSVR	1.94563	2.06035	2.02438	0.0594908	0.636115	-3.87669
SPQESALLFIPVHSPStEGPQLPPVPAATQEK	1.94545	2.71631	1.61658	0.124994	0.636115	-4.36427
KQPsPAPTPTAPAGAACLER	1.94521	2.06014	2.02668	0.0592314	0.636115	-3.87377
NMTVEQLLTGSPtSPTVEPEKPTR	1.94506	2.06007	2.02432	0.0594981	0.636115	-3.87677
NVNQsLLELHK	1.94502	3.34972	1.46815	0.160936	0.636115	-4.52429
VPVRPPQQYSDDEDDyEDDEEDDVQNTNSALR	1.94438	2.05973	2.0249	0.0594329	0.636115	-3.87604
IEDVTPIPSDStRR	1.94396	2.05952	2.02671	0.0592287	0.636115	-3.87374
RPGHPAQPLPLPQTAsSPQPQQK	1.94338	2.05923	2.02002	0.0599844	0.636115	-3.88222
SPAsPSQAPYAQR	1.94328	5.49286	1.53456	0.143911	0.636115	-4.454
TSSAFVGKtPEAsPEPK	1.94315	2.78745	1.53077	0.144839	0.636115	-4.45806
SSAGDTEFVHQNsQEIQR	1.94269	4.02631	1.41579	0.175503	0.636115	-4.57815
YAsSPKPNNSYMFK	1.94268	2.05888	2.02321	0.0596233	0.636115	-3.87818
KTSFDQDsDVDIFPSDFPTEPPSLPR	1.94267	5.98766	1.59922	0.128811	0.636115	-4.38352
ILAtPPQEDAPSVDIANIR	1.94267	3.32018	1.49989	0.1526	0.636115	-4.49097
VNFSEEGETEEDDQDSsHSSVTTVK	1.9426	3.36786	1.45641	0.164111	0.636115	-4.53648
SKIEEPSVVETTHQDsPLPHPESTTSDEK	1.94227	2.6966	1.63383	0.121295	0.636115	-4.345
LTAtPTPLGGMTGFHMQTEDR	1.94212	4.27822	1.65882	0.116106	0.636115	-4.31685
IQNTGDYyDLYGGEK	1.9415	2.05828	2.02606	0.059302	0.636115	-3.87457
RLsESQLSFR	1.94102	4.63197	1.46774	0.161046	0.636115	-4.52472
SPsLLQSGAK	1.94093	2.058	2.02564	0.0593493	0.636115	-3.8751
GMAYGHIDSYGADDsEEEGAGPVERPPVR	1.9409	2.70703	1.61956	0.124347	0.636115	-4.36094
StMPGSVGPQVYK	1.94077	2.05792	2.02494	0.0594281	0.636115	-3.87599
EVPWsPSAEK	1.94066	2.05786	2.02606	0.0593022	0.636115	-3.87457
EVDGLLTSEPMGsPVSSK	1.94017	2.05762	2.02575	0.0593368	0.636115	-3.87496
StDSSSVSGSLQQETK	1.9399	3.31081	1.50306	0.151789	0.636115	-4.48761
NVtESPsFSAGDNPPVLFSSDFR	1.93958	2.75442	1.79674	0.0907712	0.636115	-4.15673
TSsFHLLR	1.93904	3.87725	1.48708	0.15592	0.636115	-4.50448
TQSEESRPQSLQQPATSTTETPAsPAHTTPQTQSTSGR	1.93855	2.05681	2.02472	0.0594522	0.636115	-3.87626
AAESLTAIPEPAsPQLLETPIHASQIQK	1.93854	3.28945	1.51877	0.147815	0.636115	-4.47091
LDNTPAsPPRSPAEPNDIPIAK	1.93828	3.51001	1.35351	0.194211	0.636115	-4.64033
LHsAPNLSDLHVVRPK	1.93793	2.0565	2.02361	0.0595776	0.636115	-3.87767
KEsKEETPEVTK	1.93786	4.7413	1.21171	0.242753	0.636115	-4.7739
RADDFPVRDDPsDVtDEDEGPAEPPPPPK	1.93691	6.26524	1.49011	0.155128	0.636115	-4.50128
SEHSYSESGASGSsFEELDLEGEGPLGESR	1.93642	2.71078	1.60899	0.126649	0.636115	-4.3727
MHLPsPTDSNFYR	1.93589	5.89421	1.92837	0.0712604	0.636115	-3.997
STPLTLEIsPDNSLR	1.93588	3.79025	1.54536	0.141289	0.636115	-4.44236
ALEVEESNsEDEASFK	1.93539	2.05523	2.02215	0.0597427	0.636115	-3.87952
DKDQPPsPsPPPQSEALSSTSR	1.93518	3.38496	1.44133	0.168267	0.636115	-4.55205
LHQLAMQQSHFPMTHGNTGFSGIESSsPEVK	1.93517	2.05512	2.01687	0.0603434	0.636115	-3.88621
ADVLEAHEAEAEEPEAGKsEAEDDEDEVDDLPSSR	1.93513	2.0551	2.02153	0.0598139	0.636115	-3.88031
DGEsDGFADEEESGEEGEEDQEEGREPGAGR	1.9351	5.62668	1.25625	0.226584	0.636115	-4.73318
SLDGAAAVDSADRSPRPTSAPAItQGQVAEGGVLDASAK	1.93498	2.05503	2.02162	0.0598029	0.636115	-3.88019
GADsGEEKEEGINREDK	1.9345	4.40347	1.56605	0.13638	0.636115	-4.41992
KVEEDLKADEPSsEESDLEIDK	1.93447	5.49284	1.5175	0.148134	0.636115	-4.47227
DGEsDGFADEEEsGEEGEEDQEEGREPGAGR	1.93437	4.09891	1.20641	0.244733	0.636115	-4.77866
QGRPsPTSPVKPSSPASKPDGPAELPLTDR	1.93376	2.05441	2.02133	0.059836	0.636115	-3.88056
DLLPsPAGPVPSK	1.93369	2.05438	2.02288	0.0596604	0.636115	-3.8786
RHsMENMELMK	1.93356	2.68635	1.63531	0.120982	0.636115	-4.34333
IACDEEFsDSEDEGEGGRR	1.9334	3.42535	1.39713	0.180948	0.636115	-4.597
sQEDLNEPIKR	1.93339	4.09807	1.36265	0.191368	0.636115	-4.63133
TAQSPAMVGsPIR	1.93325	5.23102	1.63591	0.120855	0.636115	-4.34266
GLYATAtVISSPSTEELSQDQGDR	1.93294	3.3497	1.46159	0.162702	0.636115	-4.53111
GEsLSLPGPSPPPDGTEQVIISR	1.93264	2.05385	2.02641	0.059262	0.636115	-3.87411
AQsLEPYGTGLR	1.93246	2.05377	2.0266	0.0592411	0.636115	-3.87388
AGPVsPGCVK	1.9324	5.98748	1.95123	0.0682828	0.636115	-3.96864
LLSSsLTADCSLR	1.9322	3.82874	1.52017	0.147465	0.636115	-4.46941
SLPVHTsPQNMLMFQQPEFQLPVTEPDINNR	1.93188	2.05348	1.99908	0.0624084	0.636115	-3.90868
TQTPPVSPAPQPtEERLPSSPVYEDAASFK	1.93184	2.05345	2.00727	0.0614501	0.636115	-3.89835
IQALGLHLPDPPLEsEDEDEEGATALNNHSSIPMDPEHVELVK	1.93071	2.05289	2.0231	0.059636	0.636115	-3.87832
sFQDYTGQK	1.93043	2.05275	2.02679	0.0592201	0.636115	-3.87364
NsDEEESASESELWK	1.93034	2.05271	2.02629	0.0592763	0.636115	-3.87428
ITAHSsPPLTK	1.93015	2.05261	2.02396	0.0595384	0.636115	-3.87723
EHSPYGPsPLGWPSSETR	1.93009	2.05258	2.02525	0.0593931	0.636115	-3.87559
RIDIsPSTLR	1.92979	6.2672	2.3549	0.0312514	0.636115	-3.4424
TPLSFTNPLHsDDSDSDER	1.92922	3.13899	1.63118	0.121857	0.636115	-4.34797
KSEHPESSLSsEEETAGVENVK	1.92893	5.31504	1.58564	0.131865	0.636115	-4.39848
DKAsPEPEKDFSEK	1.9283	2.05168	2.01928	0.0600689	0.636115	-3.88316
KPDGVKESTEsSNTTIEDEDVK	1.92825	4.16701	1.31463	0.20668	0.636115	-4.67809
EVSSRPSTPGLsVVSGISATSEDIPNK	1.92817	2.72183	1.59198	0.130432	0.636115	-4.39151
LGGQLPVVAISLSEYPASGALSQPTSIPGsPK	1.92811	2.05159	2.02121	0.0598496	0.636115	-3.88071
GCFtLPR	1.92759	2.05133	2.01943	0.0600523	0.636115	-3.88297
EVTPILAQTQSSGPQTSTTPQVLsPTITSPPNALPR	1.92699	3.79169	1.52476	0.146324	0.636115	-4.46451
TESVTSGPMSPEGSPSKSPsK	1.9268	4.77763	1.38114	0.185721	0.636115	-4.61299
NLVsPAMR	1.92603	2.05055	2.02618	0.059288	0.636115	-3.87441
RGsGKVPWLKPGR	1.92561	2.05034	2.02558	0.0593553	0.636115	-3.87517
TESVTSGPMSPEGsPSKsPSK	1.92542	4.50452	1.49921	0.152775	0.636115	-4.49168
NNsRVSPVPLSGAAAGTEQK	1.92508	2.05008	2.02605	0.059303	0.636115	-3.87458
QDKPLSPAGSsQEAADTPDTR	1.92459	4.03566	1.37688	0.187011	0.636115	-4.61724
sGEQIFTQDVRPEQLLEGK	1.9241	3.96413	1.43744	0.169354	0.636115	-4.55605
DLtPETSGPR	1.9238	2.04944	2.02603	0.059305	0.636115	-3.8746
MGsDGESDQASATSSDEVQSPVR	1.92378	2.55645	1.77902	0.0937288	0.636115	-4.17774
SFDLGSPKPGDETTPQGDsADEK	1.92277	5.5247	1.44951	0.166001	0.636115	-4.54362
SLHGEFSASDssLTDIQETR	1.92256	3.85982	1.49365	0.154211	0.636115	-4.49756
LAsPSGsTSSGLEVVAPEGTSAPGGGPGTLDDSATICR	1.92252	3.96892	1.43311	0.170568	0.636115	-4.56048
STSTPNVHMVSTtAPMDSNLIQLTGQSFSTDAAGSR	1.92239	2.04873	2.01297	0.0607907	0.636115	-3.89114
MQAGQISVQSSEPsSPEPGK	1.92217	2.04862	2.0264	0.0592636	0.636115	-3.87413
YRsFYGDLDSPLPK	1.92194	3.02127	1.73465	0.101509	0.636115	-4.22979
VDEDsAEDtQSNDGKEVVEVGQK	1.92096	2.04802	2.00312	0.0619338	0.636115	-3.90359
NLTMsPLHK	1.92092	2.04799	2.02728	0.059164	0.636115	-3.87301
AASAAAASAAAASAASGsPGPGEGSAGGEKR	1.9209	2.67953	1.63085	0.121928	0.636115	-4.34834
MEPETALWGPDLQGPEQsPNDAHR	1.92043	2.04775	2.0234	0.0596019	0.636115	-3.87794
LLGSSEDLSSDSESHLPEEPAPLsPQQAFR	1.92038	2.68724	1.61635	0.125043	0.636115	-4.36452
HWVAPGGPYSAETPGVPsPIAALK	1.92022	3.3376	1.46445	0.161931	0.636115	-4.52814
LsPNPPK	1.92005	2.04756	2.02398	0.0595366	0.636115	-3.87721
SsMSGLHLVK	1.91991	2.57651	1.7468	0.0993245	0.636115	-4.21562
TNLTSQSSTTNLPGSPGSPGsPGSPGsPGSVPK	1.91972	2.0474	2.02083	0.0598925	0.636115	-3.88119
LASPMKPVPGtPPSSK	1.91946	2.04727	2.02263	0.0596883	0.636115	-3.87891
ESIPSLPQsPMR	1.91895	3.98743	1.41153	0.176732	0.636115	-4.58246
HLAGYESSSTLMTSELESTSLGDsDEEDTMSR	1.9189	2.60806	1.70764	0.106513	0.636115	-4.26108
IPYAPsGEIPK	1.91865	2.04686	2.02629	0.059276	0.636115	-3.87427
SsSLQGMDMASLPPR	1.91827	2.04667	2.02504	0.0594171	0.636115	-3.87586
GHHVTDSENDEPLNLNAsDSESEELHR	1.91823	2.04665	2.01278	0.0608135	0.636115	-3.89139
APGLItPGSPPPAQQNQYVHISSSPQNTGR	1.91793	3.16329	1.56688	0.136186	0.636115	-4.41901
HPAEEPEYAYHIPSSLDGsPR	1.91768	2.04638	2.01936	0.0600602	0.636115	-3.88306
NSPTPATSTEsLSPLHNVALR	1.91761	2.04634	2.01997	0.0599911	0.636115	-3.88229
TKYGsQEHPIGDK	1.91697	2.04602	2.02535	0.0593819	0.636115	-3.87547
sGPLPSSSGSSSSSSQLSVATLGR	1.91669	5.28107	1.58956	0.130977	0.636115	-4.39417
SLYPsLEDLK	1.91642	2.04575	2.02692	0.0592054	0.636115	-3.87348
ASWEGHWsPAPSSR	1.91606	3.42206	1.40069	0.179898	0.636115	-4.59341
EPPDHGELGSHHCQDHsDEETPTSDELEQFAK	1.91566	2.59473	1.71836	0.104502	0.636115	-4.24869
DLsPTLIDNSAAK	1.91534	6.73216	2.15699	0.046128	0.636115	-3.70586
AAYISALPTsPHWGR	1.91496	2.59771	1.72742	0.102827	0.636115	-4.23819
QRPSSTGPPLPPAsPSATSR	1.91494	2.045	2.02584	0.0593263	0.636115	-3.87484
ADsFSEGDDLSQGHLAEPCFLR	1.91468	4.48205	1.50588	0.151068	0.636115	-4.48462
EVSSRPsTPGLsVVSGISATSEDIPNK	1.91397	2.04452	2.02229	0.0597273	0.636115	-3.87935
[truncated: 39,918 more rows]

## Sheet: S4-mTORC1 Pathway
HALLMARK_MTORC1_Signaling
FADS1
DDIT4
CALR
HK2
PGK1
SLC7A5
CTSC
ACSL3
SLC1A5
M6PR
TFRC
DDIT3
TMEM97
IFRD1
PLOD2
TUBA4A
PSAT1
CORO1A
LDHA
MTHFD2
FADS2
VLDLR
WARS1
SCD
P4HA1
ACTR2
IDH1
SLC2A1
GBE1
SERPINH1
NUPR1
PSMG1
PSPH
NAMPT
CDKN1A
BHLHE40
HSPA9
HSPA5
EGLN3
LGMN
PNP
XBP1
SLA
DDX39A
HSPE1
ACLY
SLC7A11
SSR1
GLA
SQSTM1
PDK1
PSMC2
PRDX1
SERP1
TRIB3
NFIL3
HMGCS1
GOT1
TPI1
ELOVL6
ASNS
PSMD14
PSMA4
PPA1
HPRT1
AURKA
HMGCR
GAPDH
DHFR
DHCR7
IMMT
UCHL5
YKT6
INSIG1
SQLE
IGFBP5
IFI30
CYP51A1
FGL2
ENO1
IDI1
CYB5B
SHMT2
TXNRD1
G6PD
SLC9A3R1
RAB1A
EBP
PNO1
PIK3R3
ACTR3
LDLR
SLC2A3
UBE2D3
ELOVL5
CACYBP
EDEM1
ATP6V1D
TES
TM7SF2
PSMA3
ITGB2
AK4
SLC1A4
TOMM40
SLC6A6
PPIA
ADD3
ME1
CCNF
SLC37A4
ALDOA
BTG2
UFM1
CCNG1
STC1
NMT1
PSMC6
FDXR
RRM2
DHCR24
PSMC4
CTH
PSME3
CFP
POLR3G
ACACA
QDPR
MCM2
PSMD12
SC5D
CANX
RPN1
HSPA4
NIBAN1
TBK1
SEC11A
BCAT1
PSMB5
PSMD13
PGM1
PLK1
GLRX
COPS5
ETF1
GSK3B
NUP205
SORD
PHGDH
GMPS
RRP9
EEF1E1
LTA4H
SDF2L1
FKBP2
RDH11
CXCR4
MLLT11
GCLC
TCEA1
MAP2K3
HSPD1
SYTL2
MCM4
PPP1R15A
USO1
NFKBIB
UNG
GTF2H1
RPA1
HSP90B1
ERO1A
GSR
PITPNB
EPRS1
SRD5A1
TUBG1
MTHFD2L
ADIPOR2
NUFIP1
CDC25A
PDAP1
STARD4
BUB1
ARPC5L
GPI
EIF2S2
CD9
ATP2A2
GGA2
HMBS
RIT1
SKAP2
STIP1
DAPP1
ABCF2
NFYC
ATP5MC1
PFKL
CCT6A

## Sheet: S5-Beam gene sets
	Cluster
Rpl7	1
Dst	2
Ptpn18	1
Neurl3	2
Arid5a	3
Cox5b	1
Mgat4a	2
Mrpl30	1
Rpl31	1
Rnf149	1
Map4k4	2
Tpp2	2
Slc40a1	2
Stat1	1
Gls	2
Ankrd44	2
Sf3b1	2
Hspe1	1
Plcl1	2
Clk1	2
Ndufb3	1
Bmpr2	2
Nrp2	2
Eef1b2	1
Fn1	1
Rpl37a	1
Arpc2	1
Serpine2	3
Dock10	2
Trip12	2
Sp110	1
Sp140	1
Sp100	1
Itm2c	3
Ptma	3
Inpp5d	2
Dgkd	2
Arl4c	2
Mlph	2
Ube2f	2
Gpr35	1
Hdlbp	2
Dbi	1
Actr3	1
Mgat5	2
Cxcr4	1
Srgap2	2
Mdm4	2
Snrpe	1
Gm38394	2
Btg2	3
Ppfia4	3
Kif21b	2
Ptprc	2
Cfh	2
Rgs1	2
Ptgs2	1
Ivns1abp	2
Arpc5	1
Dhx9	2
Glul	3
A830008E24Rik	2
Ier5	3
Abl2	2
Mrps14	1
Prdx6	1
Prrc2c	2
Sell	1
Rcsd1	2
Nos1ap	2
Atf6	2
Fcgr2b	1
Fcgr4	1
Fcgr3	3
Fcer1g	1
F11r	3
Slamf7	1
Dcaf8	2
Tagln2	1
Slamf8	1
Ifi206	1
Ifi213	1
Ifi209	1
Ifi207	1
Ifi204	1
Mndal	1
Ifi211	1
Ifi203	1
Ifi205	1
Cep170	2
Hnrnpu	2
H3f3a	1
Tmem63a	2
Cnih4	1
Atf3	3
Cd34	3
Frmd4a	2
Camk1d	2
Celf2	2
Atp5c1	1
Pfkfb3	2
Vim	1
Cacnb2	2
Nsun6	2
Arl5b	2
Plxdc2	2
Pip4k2a	2
Otud1	2
Apbb1ip	2
Il1rn	1
Pnpla7	2
Edf1	1
Bmyc	3
Rpl7a	1
Phyhd1	2
Ass1	1
Abl1	2
Slc25a25	2
Eng	2
Rpl12	1
Hspa5	2
Gsn	1
Ptgs1	2
Rpl35	1
Zeb2	2
Nmi	1
Nr4a2	1
Cytip	1
Rbms1	1
Ifih1	1
Metap1d	2
Itga6	2
Gpr155	2
Atp5g3	1
Itga4	1
Ssfa2	2
Itgav	2
Ube2l6	1
Nr1h3	1
Cd44	1
Slc12a6	2
Thbs1	1
Srp14	1
Ehd4	2
Capn3	2
Stard9	2
Pdia3	3
Serf2	1
B2m	1
Gatm	1
AA467197	1
Dusp2	3
Mertk	2
Il1a	3
Il1b	1
Sirpa	2
Ptpra	2
Tmx4	2
Rrbp1	2
Rin2	2
Cst3	3
Abhd12	2
Snta1	2
Chmp4b	1
Dynlrb1	1
Edem2	3
Rbm39	2
Scand1	1
Soga1	2
Samhd1	1
Tgm2	1
Mafb	2
Top1	2
Serinc3	3
Slpi	1
Sdc4	1
Ctsa	3
Pltp	1
Cd40	1
Prex1	2
Cebpb	1
Zbp1	1
Ctsz	1
Atp5e	1
Psma7	1
Rps21	1
Tfe3	2
Rbm3	1
Cybb	1
Tspan7	3
Mid1ip1	3
Usp9x	2
Ddx3x	2
Gpr34	3
Chst7	2
Timp1	1
Cfp	1
Wdr44	2
Slc25a5	1
Rpl39	1
Ndufa1	1
Xlr	3
Ints6l	2
Rpl10	1
Mpp1	1
Ophn1	2
Il2rg	1
Ogt	2
Rps4x	1
Xist	2
Rlim	2
Atrx	2
Cox7b	1
Pgk1	1
Sh3bgrl	1
Gm6377	1
Rpl36a	1
Tsc22d3	3
Huwe1	2
Tmsb4x	1
Pag1	2
Fabp5	1
Gm9733	1
Sirpb1b	1
Sirpb1c	1
Hps3	2
Gyg	1
Pld1	2
Skil	2
Ndufb5	1
Anxa5	1
Ndufc1	1
Maml3	2
Rnf13	3
Tsc22d2	2
Gpr171	1
P2ry13	3
P2ry12	3
Mbnl1	2
Ccnl1	2
Tmem131l	2
Rps3a1	1
Lrba	2
Fcrls	3
Etv3	2
Sema4a	1
Lamtor2	1
Ash1l	2
Krtcap2	1
Adam15	2
Il6ra	2
Rps27	1
S100a4	1
S100a6	1
S100a9	3
S100a11	1
S100a10	1
Tnfaip8l2	3
Ctss	1
Mcl1	3
Ecm1	1
Mrps21	1
Fcgr1	3
Txnip	2
Rbm8a	1
Phgdh	3
Man1a2	2
Olfml3	3
Cttnbp2nl	2
Atp5f1	1
Chil3	1
Lamtor5	1
Csf1	2
Psma5	1
Fam102b	2
Cnn3	1
1810037I17Rik	1
Camk2d	2
Ank2	2
Mcub	1
Rpl34	1
Bank1	2
H2afz	1
Dapp1	2
Rap1gds1	2
Gbp5	2
Gbp7	1
Gbp3	1
Gbp2	1
Selenof	3
Gng5	1
Dnajb4	2
Srsf11	2
Lyn	2
Rps20	1
4930430E12Rik	1
Sdcbp	1
Chd7	2
Asph	2
Gem	3
Pnisr	2
Pnrc1	3
Zfp292	2
Ndufb6	1
B4galt1	2
Tln1	2
Glipr2	1
Zcchc7	2
Galnt12	2
Tgfbr1	2
Sec61b	1
Abca1	2
Klf4	3
Tmem245	2
Txn1	1
Gng10	3
Snx30	2
Rgs3	3
Col27a1	2
Whrn	2
Atp6v1g1	1
Plin2	1
Rps6	1
Jun	3
Nfia	2
Pde4b	2
Tmem59	3
Mknk1	2
Uqcrh	1
Akr1a1	1
Prdx1	1
Plk3	3
Rps8	1
Svbp	1
Ybx1	1
Hivep3	2
Zfp69	2
Smap2	2
Rlf	2
Macf1	2
Ndufs5	1
Zc3h12a	3
Thrap3	2
Ago3	2
Psmb2	1
Sfpq	2
Rnf19b	2
Marcksl1	3
Sdc3	1
Laptm5	3
Fgr	1
Wasf2	2
Rps6ka1	2
Cd52	1
Sh3bgrl3	1
Tmem50a	3
Rsrp1	2
Runx3	1
Clic4	2
Rpl11	1
C1qb	3
C1qc	3
C1qa	3
Camk2n1	3
Minos1	1
Capzb	1
Sdhb	1
Tmem51	1
Plod1	2
Slc2a5	3
Eno1	1
Rere	2
Rpl22	1
Ski	2
Cfap74	2
Cdk11b	2
Ccnl2	2
Isg15	1
Cdk6	2
Abcb4	2
Fgl2	1
Tomm7	1
Kmt2c	2
Ost4	1
Mrpl33	1
Ywhah	3
Acox3	2
Man2b2	2
Bst1	1
0610040J01Rik	3
Rpl9	1
Rhoh	2
Apbb2	2
Atp8a1	2
Commd8	3
Ankrd17	2
Pf4	1
Cxcl2	1
Cxcl9	1
Cxcl10	1
Scarb2	2
Anxa3	3
Bmp2k	2
Rasgef1b	2
Plac8	1
Hpse	1
Mrps18c	1
Spp1	1
Gbp4	1
Rpl5	1
Atp5k	1
Ttc28	2
Cryba4	3
Crybb1	3
Tpst2	3
Hps4	2
Tmem119	3
Selplg	3
Git2	2
Oasl2	1
Oasl1	1
Mlec	2
Dynll1	1
Cox6a1	1
Rplp0	1
Prkab1	3
Oas3	1
Oas1a	1
Rpl6	1
Arpc3	1
P2rx7	2
Kdm2b	2
Clip1	2
Rilpl1	3
Atp6v0a2	2
Ubc	3
Slc15a4	2
Ran	1
Chchd2	1
Ncf1	2
Mlxipl	2
Ccl24	1
Hspb1	2
Ywhag	2
Fis1	1
Znhit1	1
Serpine1	2
Slc12a9	2
Lamtor4	1
Actb	1
Fscn1	2
Rnf216	2
Daglb	2
Rac1	3
Bri3	1
Arpc1b	1
Atp5j2	1
Rpl21	1
Flt1	1
Pomp	1
Alox5ap	1
Hsph1	2
Sgce	3
Ppp1r9a	2
Sem1	1
Ndufa4	1
Phf14	2
Wasl	2
Arf5	1
Hilpda	1
Atp6v1f	1
Lncpint	2
Mkln1	2
Luc7l2	2
Tbxas1	2
Zyx	1
Tmem176b	3
Tmem176a	3
Gpnmb	1
Tra2a	2
Cycs	1
Hnrnpa2b1	2
Creb5	2
Chn2	2
Herc6	1
Hpgds	2
Tnip3	1
St3gal5	3
Vamp8	1
Mat2a	2
Capg	1
Tmsb10	1
Tet3	2
Zfp638	2
Tgfa	2
Mxd1	1
Anxa4	1
Gp9	3
Cnbp	1
Mgll	2
Frmd4b	2
Bhlhe40	1
Edem1	2
Setd5	2
Camk1	3
Arpc4	3
Irak2	2
Vgll4	2
Rpl32	1
Wnk1	2
Usp18	1
C3ar1	3
Clec4a1	1
Clec4a3	1
Clec4n	1
Clec4e	1
Lpcat3	3
Tpi1	1
Lag3	3
Chd4	2
Iffo1	2
Gapdh	1
Cd9	3
Cd69	1
Clec12a	1
Klrk1	1
Klra2	1
Etv6	2
Atf7ip	2
Plbd1	1
H2afj	1
Arhgdib	1
Ptpro	2
Mgst1	1
Ldhb	3
Etnk1	2
Bhlhe41	2
Itpr2	2
Tarm1	1
Ndufa3	1
Rps9	1
Pirb	1
Lair1	2
Rpl28	1
Rps5	1
Chmp2a	1
Selenow	1
Tmem160	1
Ap2s1	1
Calm3	1
Pglyrp1	1
Fosb	2
Apoe	1
Bcl3	2
Plaur	1
Rps19	1
Pou2f2	2
Axl	1
Sertad1	3
Rps16	1
Zfp36	3
Gmfg	1
Eif3k	1
Tyrobp	1
Nfkbid	3
Psenen	1
Cox6b1	1
Fxyd5	1
Cebpa	3
1600014C10Rik	1
Cd33	2
Klk8	3
Napsa	1
Rps11	1
Rpl13a	1
Cd37	2
Snrnp70	2
Ftl1	1
Bax	1
Ppp1r15a	3
Rpl18	1
Emp3	1
Saa3	1
Ldha	1
Tmem86a	3
Nav2	2
Siglech	3
Tubgcp5	2
Cyfip1	2
Herc2	2
Tjp1	2
Lrrk1	2
Mef2a	2
Chd2	2
Isg20	1
Anpep	1
Idh2	3
Iqgap1	1
Rps17	1
Il16	3
Ctsc	1
Tmem135	2
Picalm	2
Gab2	2
Ndufc2	1
Thrsp	3
Uvrag	2
Rps3	1
Slco2b1	2
Ucp2	3
P2ry6	2
Fchsd2	2
Il18bp	1
Nup98	2
Rhog	3
Trim30a	1
Tpp1	3
Eif3f	1
Rpl27a	1
Swap70	2
4933406I18Rik	2
Pde3b	2
Rps13	1
Rps15a	1
Arl6ip1	3
Smg1	2
Eef2k	2
Arhgap17	2
Coro1a	1
Aldoa	1
Itgal	1
Fus	2
Pycard	1
Rgs10	3
Bag3	2
Bnip3	1
Ifitm2	1
Ifitm1	1
Ifitm3	1
Ifitm6	1
Rnh1	1
Irf7	1
Taldo1	1
Rplp2	1
Ifitm10	3
Ctsd	3
Lsp1	1
Cd81	3
Kcnq1ot1	2
Stx11	1
Sf3b5	1
Cited2	3
Abracl	1
Tnfaip3	2
Ifngr1	3
Bclaf1	2
Sgk1	2
Rps12	1
Arg1	1
Epb41l2	2
Zufsp	2
Fam26f	1
Marcks	3
Cd164	3
Sesn1	2
Ascc3	2
Lilr4b	1
Man1a	2
Smpdl3a	1
Ranbp2	2
Sowahc	2
Psap	1
Vsir	3
Slc29a3	2
Pald1	2
Ppa1	1
Srgn	1
Herc4	2
Jmjd1c	2
Egr2	3
Rhobtb1	2
Mif	1
Chchd10	1
Lrrc3	2
Cstb	1
Arhgap45	2
Gpx4	1
Sbno2	2
Atp5d	1
Rps15	1
Uqcr11	1
Oaz1	1
Timm13	1
Gadd45b	3
Mrpl54	1
Gna15	2
Nuak1	2
Dram1	1
Snrpf	1
Tmcc3	2
Dusp6	2
Nav3	2
Zfc3h1	2
Lyz2	1
Gns	2
Ppm1h	2
Lrp1	2
Naca	1
Atp5b	1
Myl6	1
Rpl41	1
Rps26	1
Cd63	1
Insr	2
Mcemp1	1
Ankrd10	2
F10	1
Gas6	2
Gm15056	1
Tacc1	2
Nsd3	2
Eif4ebp1	1
Nrg1	1
Gsr	1
Saraf	3
Tnks	2
Msr1	1
Slc7a2	1
Mtus1	2
Pcm1	2
Hpgd	3
Clcn3	2
2024-03-01	2
Gmip	2
Ndufa13	1
Uba52	1
Jund	3
Rpl18a	1
Bst2	1
Cyp4f18	1
Tpm4	1
Klf2	3
Large1	2
Inpp4b	2
Tbc1d9	2
Scoc	3
Ndufb7	1
Dnajb1	3
Pkn1	2
Adgre5	1
D8Ertd738e	1
Ier2	3
Junb	3
Man2b1	2
Gm42031	2
Sall1	2
Chd9	2
Lpcat2	3
Mt1	3
Herpud1	3
Adgrg1	2
Rrad	3
Tppp3	1
Ranbp10	2
Psmb10	1
Pla2g15	3
Zfp90	2
Nfat5	2
Zfhx3	2
Hp	1
Maf	2
Hsbp1	1
Cox4i1	1
Slc7a5	2
Cyba	1
Piezo1	2
Aprt	1
Rpl13	1
Ntpcr	3
Irf2bp2	2
D830030K20Rik	2
Abhd6	3
Il3ra	1
Slc4a7	2
Rpl15	1
Rps24	1
Zmiz1	2
Slmap	2
Arf4	2
Fam208a	2
Selenok	1
Spcs1	1
Gnl3	2
Stab1	2
Nisch	2
Arhgap22	2
Tspan14	3
Ear2	1
Gch1	1
Lgals3	1
Tmem55b	2
Pnp	1
Rnase4	3
Ang	3
Arhgef40	2
Mrpl52	1
Slc7a8	2
Psme1	1
Psme2	1
Nedd8	1
Ltb4r1	1
Cryl1	3
Phf11a	1
Phf11b	1
Phf11d	1
Atp8a2	2
Wdfy2	2
Ctsb	1
Kif13b	2
Egr3	2
Itm2b	3
Esd	1
Lrch1	2
Tpt1	1
Epsti1	1
Rgcc	1
Kctd12	2
Acod1	1
Mycbp2	2
Gm10076	1
Gpr183	2
Casp4	2
Birc3	2
Ubl5	1
Icam1	3
AB124611	1
Acp5	1
Fli1	2
Hspa8	1
Ubash3b	2
Usp2	2
Rps25	1
Atp5l	1
Il10ra	2
Sik2	2
Psma4	1
Tspan3	3
1700017B05Rik	2
Ppcdc	2
Scamp5	2
Cox5a	1
Scamp2	3
Arid3b	2
Hexa	3
Pkm	1
Rplp1	1
Smad3	2
Rpl4	1
Dennd4a	2
Dpp8	2
Plekho2	2
Ppib	3
Fam96a	1
Herc1	2
Rps27l	1
Tln2	2
Anxa2	1
Myo1e	2
Rnf111	2
Adam10	2
Eef1a1	1
Cox7a2	1
Phip	2
Bcl2a1d	1
Bcl2a1a	1
Bcl2a1b	1
Ctsh	1
Slc9a9	2
Slc25a36	2
Atp2c1	2
Rpl29	1
Rbm5	2
Fam212a	3
Gpx1	1
Shisa5	1
Tma7	1
Map4	2
Ccrl2	1
Clasp2	2
Cmtm6	3
Rps27rt	1
Tgfbr2	2
Cx3cr1	3
Csrnp1	3
Rpsa	1
Rpl14	1
Nktr	2
Higd1a	1
Lars2	3
Ccr1	1
Ccr2	1
Ccr5	2
Tcn2	3
Osm	1
Uqcr10	1
Ppia	1
Upp1	1
Ikzf1	2
Sec61g	1
Plek	2
Rel	2
Rps27a	1
Rtn4	2
Fbxw11	2
Npm1	1
Dock2	2
Havcr2	2
Rack1	1
Irgm1	1
Tgtp2	1
Ifi47	1
Zfp62	2
Sqstm1	3
Ltc4s	3
Hnrnph1	2
Aff4	2
Uqcrq	1
Irf1	3
Rapgef6	2
Hint1	1
Gm2a	1
Sparc	3
Atox1	1
Igtp	1
Nlrp3	2
Grap	3
Ulk2	2
Specc1	2
Ubb	1
Pmp22	3
Rpl26	1
Ctc1	3
Kdm6b	2
Cd68	3
Tmem256	1
Eif5a	1
Gabarap	1
Cxcl16	1
Psmb6	1
Rnf167	3
Pfn1	1
Scimp	1
Txndc17	1
Xaf1	1
Rtn4rl1	2
Ssh2	2
Abhd15	2
Nufip2	2
Rpl23a	1
Slc46a1	3
Lgals9	3
Wsb1	2
Nf1	2
Adap2	2
Ccl2	1
Ccl7	1
Ccl12	1
Ccl8	1
Slfn5	1
Slfn2	1
Slfn1	1
Slfn4	1
Taf15	2
Ccl5	1
Ccl9	1
Ccl6	1
Ccl3	3
Ccl4	3
Wfdc17	1
Cltc	2
Tmem100	3
Nme1	1
Spag9	2
Abi3	3
Gngt2	1
Atp5g1	1
Psmb3	1
Rpl23	1
Plxdc1	2
Rpl19	1
Cdk12	2
Rara	1
Eif1	1
Stat3	2
Atp6v0a1	2
Rpl27	1
Ifi35	1
Tmem106a	1
Grn	3
Tanc2	2

## Sheet: S6-Tumour Marker
gs_name	gene_symbol
MES	HILPDA
MES	ADM
MES	DDIT3
MES	NDRG1
MES	HERPUD1
MES	DNAJB9
MES	TRIB3
MES	ENO2
MES	AKAP12
MES	SQSTM1
MES	MT1X
MES	ATF3
MES	NAMPT
MES	NRN1
MES	SLC2A1
MES	BNIP3
MES	LGALS3
MES	INSIG2
MES	IGFBP3
MES	PPP1R15A
MES	VIM
MES	PLOD2
MES	GBE1
MES	SLC2A3
MES	FTL
MES	WARS
MES	ERO1L
MES	XPOT
MES	HSPA5
MES	GDF15
MES	ANXA2
MES	EPAS1
MES	LDHA
MES	P4HA1
MES	SERTAD1
MES	PFKP
MES	PGK1
MES	EGLN3
MES	SLC6A6
MES	CA9
MES	BNIP3L
MES	RPL21
MES	TRAM1
MES	UFM1
MES	ASNS
MES	GOLT1B
MES	ANGPTL4
MES	SLC39A14
MES	CDKN1A
MES	HSPA9
MES	CHI3L1
MES	ANXA2
MES	ANXA1
MES	CD44
MES	VIM
MES	MT2A
MES	C1S
MES	NAMPT
MES	EFEMP1
MES	C1R
MES	SOD2
MES	IFITM3
MES	TIMP1
MES	SPP1
MES	A2M
MES	S100A11
MES	MT1X
MES	S100A10
MES	FN1
MES	LGALS1
MES	S100A16
MES	CLIC1
MES	MGST1
MES	RCAN1
MES	TAGLN2
MES	NPC2
MES	SERPING1
MES	C8orf4
MES	EMP1
MES	APOE
MES	CTSB
MES	C3
MES	LGALS3
MES	MT1E
MES	EMP3
MES	SERPINA3
MES	ACTN1
MES	PRDX6
MES	IGFBP7
MES	SERPINE1
MES	PLP2
MES	MGP
MES	CLIC4
MES	GFPT2
MES	GSN
MES	NNMT
MES	TUBA1C
MES	GJA1
MES	TNFRSF1A
MES	WWTR1
AC	CST3
AC	S100B
AC	SLC1A3
AC	HEPN1
AC	HOPX
AC	MT3
AC	SPARCL1
AC	MLC1
AC	GFAP
AC	FABP7
AC	BCAN
AC	PON2
AC	METTL7B
AC	SPARC
AC	GATM
AC	RAMP1
AC	PMP2
AC	AQP4
AC	DBI
AC	EDNRB
AC	PTPRZ1
AC	CLU
AC	PMP22
AC	ATP1A2
AC	S100A16
AC	HEY1
AC	PCDHGC3
AC	TTYH1
AC	NDRG2
AC	PRCP
AC	ATP1B2
AC	AGT
AC	PLTP
AC	GPM6B
AC	F3
AC	RAB31
AC	PPAP2B
AC	ANXA5
AC	TSPAN7
OPC	BCAN
OPC	PLP1
OPC	GPR17
OPC	FIBIN
OPC	LHFPL3
OPC	OLIG1
OPC	PSAT1
OPC	SCRG1
OPC	OMG
OPC	APOD
OPC	SIRT2
OPC	TNR
OPC	THY1
OPC	PHYHIPL
OPC	SOX2-OT
OPC	NKAIN4
OPC	LPPR1
OPC	PTPRZ1
OPC	VCAN
OPC	DBI
OPC	PMP2
OPC	CNP
OPC	TNS3
OPC	LIMA1
OPC	CA10
OPC	PCDHGC3
OPC	CNTN1
OPC	SCD5
OPC	P2RX7
OPC	CADM2
OPC	TTYH1
OPC	FGF12
OPC	TMEM206
OPC	NEU4
OPC	FXYD6
OPC	RNF13
OPC	RTKN
OPC	GPM6B
OPC	LMF1
OPC	ALCAM
OPC	PGRMC1
OPC	HRASLS
OPC	BCAS1
OPC	RAB31
OPC	PLLP
OPC	FABP5
OPC	NLGN3
OPC	SERINC5
OPC	EPB41L2
OPC	GPR37L1
NPC	DLL3
NPC	DLL1
NPC	SOX4
NPC	TUBB3
NPC	HES6
NPC	TAGLN3
NPC	NEU4
NPC	MARCKSL1
NPC	CD24
NPC	STMN1
NPC	TCF12
NPC	BEX1
NPC	OLIG1
NPC	MAP2
NPC	FXYD6
NPC	PTPRS
NPC	MLLT11
NPC	NPPA
NPC	BCAN
NPC	MEST
NPC	ASCL1
NPC	BTG2
NPC	DCX
NPC	NXPH1
NPC	HN1
NPC	PFN2
NPC	SCG3
NPC	MYT1
NPC	CHD7
NPC	GPR56
NPC	TUBA1A
NPC	PCBP4
NPC	ETV1
NPC	SHD
NPC	TNR
NPC	AMOTL2
NPC	DBN1
NPC	HIP1
NPC	ABAT
NPC	ELAVL4
NPC	LMF1
NPC	GRIK2
NPC	SERINC5
NPC	TSPAN13
NPC	ELMO1
NPC	GLCCI1
NPC	SEZ6L
NPC	LRRN1
NPC	SEZ6
NPC	SOX11
NPC	STMN2
NPC	CD24
NPC	RND3
NPC	HMP19
NPC	TUBB3
NPC	MIAT
NPC	DCX
NPC	NSG1
NPC	ELAVL4
NPC	MLLT11
NPC	DLX6-AS1
NPC	SOX11
NPC	NREP
NPC	FNBP1L
NPC	TAGLN3
NPC	STMN4
NPC	DLX5
NPC	SOX4
NPC	MAP1B
NPC	RBFOX2
NPC	IGFBPL1
NPC	STMN1
NPC	HN1
NPC	TMEM161B-AS1
NPC	DPYSL3
NPC	SEPT3
NPC	PKIA
NPC	ATP1B1
NPC	DYNC1I1
NPC	CD200
NPC	SNAP25
NPC	PAK3
NPC	NDRG4
NPC	KIF5A
NPC	UCHL1
NPC	ENO2
NPC	KIF5C
NPC	DDAH2
NPC	TUBB2A
NPC	LBH
NPC	LOC150568
NPC	TCF4
NPC	GNG3
NPC	NFIB
NPC	DPYSL5
NPC	CRABP1
NPC	DBN1
NPC	NFIX
NPC	CEP170
NPC	BLCAP
CELL_CYCLE	CDC16
CELL_CYCLE	CDC7
CELL_CYCLE	CDC45
CELL_CYCLE	GADD45B
CELL_CYCLE	DBF4
CELL_CYCLE	ANAPC1
CELL_CYCLE	CREBBP
CELL_CYCLE	MDM2
CELL_CYCLE	ABL1
CELL_CYCLE	SMC1B
CELL_CYCLE	SKP1P2
CELL_CYCLE	GADD45G
CELL_CYCLE	ATM
CELL_CYCLE	ATR
CELL_CYCLE	ANAPC7
CELL_CYCLE	RBL2
CELL_CYCLE	ANAPC5
CELL_CYCLE	RBL1
CELL_CYCLE	MYC
CELL_CYCLE	CDC14B
CELL_CYCLE	SMC1A
CELL_CYCLE	CDC14A
CELL_CYCLE	SKP1
CELL_CYCLE	TGFB2
CELL_CYCLE	TGFB1
CELL_CYCLE	GADD45A
CELL_CYCLE	STAG1
CELL_CYCLE	PLK1
CELL_CYCLE	RBX1
CELL_CYCLE	STAG2
CELL_CYCLE	TGFB3
CELL_CYCLE	MCM4
CELL_CYCLE	ORC6
CELL_CYCLE	CCND1
CELL_CYCLE	MAD1L1
CELL_CYCLE	MCM3
CELL_CYCLE	MCM6
CELL_CYCLE	MCM5
CELL_CYCLE	YWHAB
CELL_CYCLE	CCNA2
CELL_CYCLE	MCM7
CELL_CYCLE	BUB1
CELL_CYCLE	CHEK1
CELL_CYCLE	WEE2
CELL_CYCLE	MCM2
CELL_CYCLE	PTTG1
CELL_CYCLE	CDC27
CELL_CYCLE	CDC25B
CELL_CYCLE	CDC25C
CELL_CYCLE	CDC25A
CELL_CYCLE	CDC6
CELL_CYCLE	CDC20
CELL_CYCLE	BUB3
CELL_CYCLE	YWHAZ
CELL_CYCLE	CCND2
CELL_CYCLE	YWHAH
CELL_CYCLE	CCNB1
CELL_CYCLE	YWHAG
CELL_CYCLE	YWHAE
CELL_CYCLE	CCNE1
CELL_CYCLE	ORC3
CELL_CYCLE	CCND3
CELL_CYCLE	PTTG2
CELL_CYCLE	SFN
CELL_CYCLE	E2F1
CELL_CYCLE	TFDP1
CELL_CYCLE	ZBTB17
CELL_CYCLE	CDK1
CELL_CYCLE	ESPL1
CELL_CYCLE	ANAPC10
CELL_CYCLE	RAD21
CELL_CYCLE	BUB1B
CELL_CYCLE	ANAPC11
CELL_CYCLE	RB1
CELL_CYCLE	SKP2
CELL_CYCLE	CUL1
CELL_CYCLE	SMAD3
CELL_CYCLE	SMAD4
CELL_CYCLE	ANAPC2
CELL_CYCLE	TFDP2
CELL_CYCLE	PRKDC
CELL_CYCLE	MAD2L1
CELL_CYCLE	ANAPC4
CELL_CYCLE	SMAD2
CELL_CYCLE	YWHAQ
CELL_CYCLE	CHEK2
CELL_CYCLE	CDC23
CELL_CYCLE	EP300
CELL_CYCLE	GSK3B
CELL_CYCLE	CDKN2A
CELL_CYCLE	CDKN1C
CELL_CYCLE	CDKN1B
CELL_CYCLE	CDKN1A
CELL_CYCLE	CDKN2D
CELL_CYCLE	CCNA1
CELL_CYCLE	CDKN2B
CELL_CYCLE	CDKN2C
CELL_CYCLE	FZR1
CELL_CYCLE	SMC3
CELL_CYCLE	ANAPC13
CELL_CYCLE	PCNA
CELL_CYCLE	TTK
CELL_CYCLE	PKMYT1
CELL_CYCLE	CDK2
CELL_CYCLE	CDC26
CELL_CYCLE	E2F5
CELL_CYCLE	CDK4
CELL_CYCLE	WEE1
CELL_CYCLE	E2F4
CELL_CYCLE	E2F3
CELL_CYCLE	TP53
CELL_CYCLE	E2F2
CELL_CYCLE	ORC1
CELL_CYCLE	ORC2
CELL_CYCLE	CCNE2
CELL_CYCLE	CDK6
CELL_CYCLE	ORC4
CELL_CYCLE	CCNB2
CELL_CYCLE	CDK7
CELL_CYCLE	MAD2L2
CELL_CYCLE	ORC5
CELL_CYCLE	HDAC1
CELL_CYCLE	HDAC2
CELL_CYCLE	CCNH
CELL_CYCLE	CCNB3
